# Supplementary material for: Transfer of energy pathway genes in microbial enhanced biological phosphorus removal communities
Source: BMC Genomics. 2015 Jul 16;16(1):526. doi: 10.1186/s12864-015-1752-5 (PMC4502571; doi:10.1186/s12864-015-1752-5)
Supplement: Additional file 1: — Count of RITA reference genomes by taxonomic class. [file 12864_2015_1752_MOESM1_ESM.xlsx]

## Sheet: Sheet1
Gammaproteobacteria	630
Alphaproteobacteria	432
Bacilli	392
Actinobacteria	247
Betaproteobacteria	238
Clostridia	142
Spirochaetia	133
Cyanobacteria (class)	106
Halobacteria	64
Deltaproteobacteria	60
Epsilonproteobacteria	57
Mollicutes	46
Thermoprotei	41
Flavobacteriia	36
Deinococci	32
Bacteroidia	30
Chlamydiia	30
Methanococci	23
Cytophagia	21
Methanomicrobia	20
Negativicutes	15
Thermococci	14
Thermotogae	14
Bacteroidetes (class)	13
Aquificae	12
Chlorobia	12
Sphingobacteriia	11
Fusobacteriia	10
Acidobacteriia	9
Methanobacteria	9
Chloroflexi	8
Planctomycetia	7
Deferribacteres	6
Dehalococcoidetes	6
Archaeoglobi	5
Elusimicrobia (class)	4
Synergistia	4
Thermomicrobia	4
Acidobacteria (class)	3
Archaea (class)	3
Bacteria (class)	3
Thermoplasmata	3
Dictyoglomia	2
Euryarchaeota (class)	2
Nitrospira	2
Opitutae	2
Phycisphaerae	2
Thaumarchaeota (class)	2
Thermodesulfobacteria	2
Viruses (class)	2
Anaerolineae	1
Caldilineae	1
Chrysiogenetes	1
Elusimicrobia	1
Erysipelotrichi	1
Fibrobacteria	1
Gemmatimonadetes	1
Gloeobacteria	1
Korarchaeota (class)	1
Methanopyri	1
Nanoarchaeota (class)	1
Proteobacteria (class)	1
Solibacteres	1
Verrucomicrobia (class)	1
Verrucomicrobiae	1
Total	2986
