# Supplementary material for: Transfer of energy pathway genes in microbial enhanced biological phosphorus removal communities
Source: BMC Genomics. 2015 Jul 16;16(1):526. doi: 10.1186/s12864-015-1752-5 (PMC4502571; doi:10.1186/s12864-015-1752-5)
Supplement: Additional file 2: — List of enzymes for each KEGG pathway and their names. [file 12864_2015_1752_MOESM2_ESM.xlsx]

## Sheet: Butanoate_Metabolism
1.1.1.-	With NAD(+) or NADP(+) as acceptor
1.1.1.157	3-hydroxybutyryl-CoA dehydrogenase
1.1.1.30	3-hydroxybutyrate dehydrogenase
1.1.1.303	Diacetyl reductase ((R)-acetoin forming)
1.1.1.304	Diacetyl reductase ((S)-acetoin forming)
1.1.1.35	3-hydroxyacyl-CoA dehydrogenase
1.1.1.36	Acetoacetyl-CoA reductase
1.1.1.4	(R,R)-butanediol dehydrogenase
1.1.1.61	4-hydroxybutyrate dehydrogenase
1.1.1.76	(S,S)-butanediol dehydrogenase
1.1.1.83	D-malate dehydrogenase (decarboxylating)
1.1.99.2	2-hydroxyglutarate dehydrogenase
1.2.1.10	Acetaldehyde dehydrogenase (acetylating)
1.2.1.16	Succinate-semialdehyde dehydrogenase (NAD(P)(+))
1.2.1.24	Succinate-semialdehyde dehydrogenase (NAD(+))
1.2.1.57	Butanal dehydrogenase
1.2.4.1	Pyruvate dehydrogenase (acetyl-transferring)
1.2.7.1	Pyruvate synthase
1.3.1.44	Trans-2-enoyl-CoA reductase (NAD(+))
1.3.8.1	Butyryl-CoA dehydrogenase
1.3.99.1	Succinate dehydrogenase
2.2.1.6	Acetolactate synthase
2.3.1.-	Transferring groups other than amino-acyl groups
2.3.1.19	Phosphate butyryltransferase
2.3.1.54	Formate C-acetyltransferase
2.3.1.9	Acetyl-CoA C-acetyltransferase
2.3.3.10	Hydroxymethylglutaryl-CoA synthase
2.6.1.19	4-aminobutyrate transaminase
2.6.1.96	4-aminobutyrate-pyruvate transaminase
2.7.2.7	Butyrate kinase
2.8.3.12	Glutaconate CoA-transferase
2.8.3.5	3-oxoacid CoA-transferase
2.8.3.8	Acetate CoA-transferase
3.1.1.22	Hydroxybutyrate-dimer hydrolase
3.1.1.75	Poly(3-hydroxybutyrate) depolymerase
3.1.2.11	Acetoacetyl-CoA hydrolase
4.1.1.15	Glutamate decarboxylase
4.1.1.5	Acetolactate decarboxylase
4.1.1.70	Glutaconyl-CoA decarboxylase
4.1.3.4	Hydroxymethylglutaryl-CoA lyase
4.2.1.-	Hydro-lyases
4.2.1.17	Enoyl-CoA hydratase
4.2.1.27	Acetylenecarboxylate hydratase
4.2.1.31	Maleate hydratase
4.2.1.55	3-hydroxybutyryl-CoA dehydratase
5.1.2.3	3-hydroxybutyryl-CoA epimerase
5.1.2.4	Acetoin racemase
5.2.1.1	Maleate isomerase
5.3.3.3	Vinylacetyl-CoA Delta-isomerase
6.2.1.16	Acetoacetate--CoA ligase
6.2.1.2	Butyrate--CoA ligase

## Sheet: TCA
1.1.1.37	Malate dehydrogenase
1.1.1.41	Isocitrate dehydrogenase (NAD(+))
1.1.1.42	Isocitrate dehydrogenase (NADP(+))
1.2.4.1	Pyruvate dehydrogenase (acetyl-transferring)
1.2.4.2	Oxoglutarate dehydrogenase (succinyl-transferring)
1.2.7.1	Pyruvate synthase
1.2.7.3	2-oxoglutarate synthase
1.3.5.1	Succinate dehydrogenase (ubiquinone)
1.3.99.1	Succinate dehydrogenase
1.8.1.4	Dihydrolipoyl dehydrogenase
2.3.1.12	Dihydrolipoyllysine-residue acetyltransferase
2.3.1.61	Dihydrolipoyllysine-residue succinyltransferase
2.3.3.1	Citrate (Si)-synthase
2.3.3.8	ATP citrate synthase
4.1.1.32	Phosphoenolpyruvate carboxykinase (GTP)
4.1.1.49	Phosphoenolpyruvate carboxykinase (ATP)
4.1.3.6	Citrate (pro-3S)-lyase
4.2.1.2	Fumarate hydratase
4.2.1.3	Aconitate hydratase
6.2.1.4	Succinate--CoA ligase (GDP-forming)
6.2.1.5	Succinate--CoA ligase (ADP-forming)
6.4.1.1	Pyruvate carboxylase

## Sheet: Glycolysis_Gluconeogenesis
1.1.1.1	Alcohol dehydrogenase
1.1.1.2	Alcohol dehydrogenase (NADP(+))
1.1.1.27	L-lactate dehydrogenase
1.1.2.7	Methanol dehydrogenase (cytochrome c)
1.1.2.8	Alcohol dehydrogenase (cytochrome c)
1.2.1.12	Glyceraldehyde-3-phosphate dehydrogenase (phosphorylating)
1.2.1.3	Aldehyde dehydrogenase (NAD(+))
1.2.1.5	Aldehyde dehydrogenase (NAD(P)(+))
1.2.1.59	Glyceraldehyde-3-phosphate dehydrogenase (NAD(P)(+)) (phosphorylating)
1.2.1.9	Glyceraldehyde-3-phosphate dehydrogenase (NADP(+))
1.2.4.1	Pyruvate dehydrogenase (acetyl-transferring)
1.2.7.1	Pyruvate synthase
1.2.7.5	Aldehyde ferredoxin oxidoreductase
1.2.7.6	Glyceraldehyde-3-phosphate dehydrogenase (ferredoxin)
1.8.1.4	Dihydrolipoyl dehydrogenase
2.3.1.12	Dihydrolipoyllysine-residue acetyltransferase
2.7.1.1	Hexokinase
2.7.1.11	6-phosphofructokinase
2.7.1.146	ADP-specific phosphofructokinase
2.7.1.147	ADP-specific glucokinase
2.7.1.2	Glucokinase
2.7.1.40	Pyruvate kinase
2.7.1.41	Glucose-1-phosphate phosphodismutase
2.7.1.63	Polyphosphate--glucose phosphotransferase
2.7.1.69	Protein-N(pi)-phosphohistidine--sugar phosphotransferase
2.7.2.3	Phosphoglycerate kinase
3.1.3.10	Glucose-1-phosphatase
3.1.3.11	Fructose-bisphosphatase
3.1.3.13	Bisphosphoglycerate phosphatase
3.1.3.9	Glucose-6-phosphatase
3.2.1.86	6-phospho-beta-glucosidase
4.1.1.1	Pyruvate decarboxylase
4.1.1.32	Phosphoenolpyruvate carboxykinase (GTP)
4.1.1.49	Phosphoenolpyruvate carboxykinase (ATP)
4.1.2.13	Fructose-bisphosphate aldolase
4.2.1.11	Phosphopyruvate hydratase
5.1.3.15	Glucose-6-phosphate 1-epimerase
5.1.3.3	Aldose 1-epimerase
5.3.1.1	Triose-phosphate isomerase
5.3.1.9	Glucose-6-phosphate isomerase
5.4.2.1	Phosphoglycerate mutase
5.4.2.2	Phosphoglucomutase
5.4.2.4	Bisphosphoglycerate mutase
6.2.1.1	Acetate--CoA ligase
6.2.1.13	Acetate--CoA ligase (ADP-forming)

## Sheet: Nitrogen_Metabolism
1.1.2.7	Methanol dehydrogenase (cytochrome c)
1.10.2.2	Ubiquinol--cytochrome-c reductase
1.13.12.16	Nitronate monooxygenase
1.14.18.3	Methane monooxygenase (particulate)
1.14.99.39	Ammonia monooxygenase
1.18.6.1	Nitrogenase
1.19.6.1	Nitrogenase (flavodoxin)
1.2.1.2	Formate dehydrogenase
1.4.1.13	Glutamate synthase (NADPH)
1.4.1.14	Glutamate synthase (NADH)
1.4.1.2	Glutamate dehydrogenase
1.4.1.3	Glutamate dehydrogenase (NAD(P)(+))
1.4.1.4	Glutamate dehydrogenase (NADP(+))
1.4.7.1	Glutamate synthase (ferredoxin)
1.6.5.3	NADH:ubiquinone reductase (H(+)-translocating)
1.6.99.3	NADH dehydrogenase
1.6.99.5	NADH dehydrogenase (quinone)
1.7.1.1	Nitrate reductase (NADH)
1.7.1.10	Hydroxylamine reductase (NADH)
1.7.1.14	Nitric oxide reductase (NAD(P), nitrous oxide-forming)
1.7.1.2	Nitrate reductase (NAD(P)H)
1.7.1.3	Nitrate reductase (NADPH)
1.7.1.4	Nitrite reductase (NAD(P)H)
1.7.2.1	Nitrite reductase (NO-forming)
1.7.2.2	Nitrite reductase (cytochrome; ammonia-forming)
1.7.2.4	Nitrous-oxide reductase
1.7.2.5	Nitric-oxide reductase (cytochrome c)
1.7.2.6	hydroxylamine dehydrogenase
1.7.3.1	Nitroalkane oxidase
1.7.7.1	Ferredoxin--nitrite reductase
1.7.7.2	Ferredoxin--nitrate reductase
1.7.99.1	Hydroxylamine reductase
1.7.99.4	Nitrate reductase
1.7.99.8	Hydrazine oxidoreductase
1.9.3.1	Cytochrome-c oxidase
1.9.6.1	Nitrate reductase (cytochrome)
2.1.2.10	Aminomethyltransferase
2.7.2.2	Carbamate kinase
3.5.1.1	Asparaginase
3.5.1.2	Glutaminase
3.5.1.38	Glutamin-(asparagin-)ase
3.5.1.49	Formamidase
3.5.5.1	Nitrilase
3.5.5.2	Ricinine nitrilase
4.2.1.1	Carbonate dehydratase
4.2.1.104	Cyanase
4.3.1.1	Aspartate ammonia-lyase
6.3.1.1	Aspartate--ammonia ligase
6.3.1.2	Glutamate--ammonia ligase
6.3.1.4	Aspartate--ammonia ligase (ADP-forming)
6.3.4.16	Carbamoyl-phosphate synthase (ammonia)
6.3.5.4	Asparagine synthase (glutamine-hydrolyzing)

## Sheet: PentosePhosphate
1.1.1.215	Gluconate 2-dehydrogenase
1.1.1.43	Phosphogluconate 2-dehydrogenase
1.1.1.44	Phosphogluconate dehydrogenase (decarboxylating)
1.1.1.47	Glucose 1-dehydrogenase
1.1.1.49	Glucose-6-phosphate dehydrogenase
1.1.3.4	Glucose oxidase
1.1.3.5	Hexose oxidase
1.1.5.2	Quinoprotein glucose dehydrogenase
1.1.99.10	Glucose dehydrogenase (acceptor)
1.1.99.3	Gluconate 2-dehydrogenase (acceptor)
1.2.7.5	Aldehyde ferredoxin oxidoreductase
2.2.1.1	Transketolase
2.2.1.2	Transaldolase
2.7.1.11	6-phosphofructokinase
2.7.1.12	Gluconokinase
2.7.1.13	Dehydrogluconokinase
2.7.1.146	ADP-specific phosphofructokinase
2.7.1.15	Ribokinase
2.7.1.165	Glycerate 2-kinase
2.7.1.45	2-dehydro-3-deoxygluconokinase
2.7.4.23	Ribose 1,5-bisphosphate phosphokinase
2.7.6.1	Ribose-phosphate diphosphokinase
3.1.1.17	Gluconolactonase
3.1.1.31	6-phosphogluconolactonase
3.1.3.11	Fructose-bisphosphatase
4.1.2.-	Aldehyde-lyases
4.1.2.13	Fructose-bisphosphate aldolase
4.1.2.14	2-dehydro-3-deoxy-phosphogluconate aldolase
4.1.2.4	Deoxyribose-phosphate aldolase
4.1.2.43	3-hexulose-6-phosphate synthase
4.1.2.9	Phosphoketolase
4.2.1.12	Phosphogluconate dehydratase
4.2.1.39	Gluconate dehydratase
4.3.1.9	Glucosaminate ammonia-lyase
5.1.3.1	Ribulose-phosphate 3-epimerase
5.3.1.27	6-phospho-3-hexuloisomerase
5.3.1.6	Ribose-5-phosphate isomerase
5.3.1.9	Glucose-6-phosphate isomerase
5.4.2.2	Phosphoglucomutase
5.4.2.7	Phosphopentomutase

## Sheet: PropanoateMetabolism
1.1.1.27	L-lactate dehydrogenase
1.1.1.59	3-hydroxypropionate dehydrogenase
1.1.1.80	Isopropanol dehydrogenase (NADP(+))
1.1.2.8	Alcohol dehydrogenase (cytochrome c)
1.2.1.18	Malonate-semialdehyde dehydrogenase (acetylating)
1.2.1.27	Methylmalonate-semialdehyde dehydrogenase (acylating)
1.2.1.3	Aldehyde dehydrogenase (NAD(+))
1.2.7.1	Pyruvate synthase
1.2.7.2	2-oxobutyrate synthase
1.2.99.3	Aldehyde dehydrogenase (pyrroloquinoline-quinone)
1.3.1.-	With NAD(+) or NADP(+) as acceptor
1.3.8.7	medium-chain acyl-CoA dehydrogenase
2.1.3.1	Methylmalonyl-CoA carboxytransferase
2.3.1.222	phosphate propanoyltransferase
2.3.1.54	Formate C-acetyltransferase
2.3.1.8	Phosphate acetyltransferase
2.3.1.9	Acetyl-CoA C-acetyltransferase
2.3.3.5	2-methylcitrate synthase
2.6.1.18	Beta-alanine--pyruvate transaminase
2.6.1.19	4-aminobutyrate transaminase
2.7.2.1	Acetate kinase
2.7.2.15	Propionate kinase
2.8.3.1	Propionate CoA-transferase
2.8.3.3	Malonate CoA-transferase
2.8.3.8	Acetate CoA-transferase
3.1.2.17	(S)-methylmalonyl-CoA hydrolase
3.1.2.4	3-hydroxyisobutyryl-CoA hydrolase
3.5.99.7	1-aminocyclopropane-1-carboxylate deaminase
4.1.1.4	Acetoacetate decarboxylase
4.1.1.41	Methylmalonyl-CoA decarboxylase
4.1.1.9	Malonyl-CoA decarboxylase
4.1.3.30	Methylisocitrate lyase
4.2.1.17	Enoyl-CoA hydratase
4.2.1.27	Acetylenecarboxylate hydratase
4.2.1.54	Lactoyl-CoA dehydratase
4.2.1.79	2-methylcitrate dehydratase
4.2.1.99	2-methylisocitrate dehydratase
4.3.1.6	Beta-alanyl-CoA ammonia-lyase
5.1.99.1	Methylmalonyl-CoA epimerase
5.4.99.2	Methylmalonyl-CoA mutase
6.2.1.-	Acid--thiol ligases
6.2.1.1	Acetate--CoA ligase
6.2.1.13	Acetate--CoA ligase (ADP-forming)
6.2.1.17	Propionate--CoA ligase
6.2.1.4	Succinate--CoA ligase (GDP-forming)
6.2.1.5	Succinate--CoA ligase (ADP-forming)
6.4.1.2	Acetyl-CoA carboxylase
6.4.1.3	Propionyl-CoA carboxylase
