# Supplementary material for: Transfer of energy pathway genes in microbial enhanced biological phosphorus removal communities
Source: BMC Genomics. 2015 Jul 16;16(1):526. doi: 10.1186/s12864-015-1752-5 (PMC4502571; doi:10.1186/s12864-015-1752-5)
Supplement: Additional file 3: — Classes and counts of contigs classified at the class level greater than 1000 nucleotides long for each community. Classes shared between each community are also listed. Not all classes could be classified to the class level, and are identified by the taxonomic group they are classified to, followed by ‘(class)’. [file 12864_2015_1752_MOESM3_ESM.xlsx]

## Sheet: USA
Count of contig_classification
Row Labels	Total
Acidobacteria (class)	10
Acidobacteriia	24
Actinobacteria	95
Alphaproteobacteria	529
Aquificae	1
Bacilli	22
Bacteroidetes (class)	34
Bacteroidia	24
Betaproteobacteria	3989
Caldilineae	2
Chlamydiia	4
Chlorobia	19
Chloroflexi	3
Clostridia	39
Cyanobacteria (class)	19
Cytophagia	222
Deferribacteres	2
Deinococci	2
Deltaproteobacteria	61
Epsilonproteobacteria	6
Flavobacteriia	464
Gammaproteobacteria	1121
Gemmatimonadetes	2
Halobacteria	1
Methanobacteria	1
Methanococci	1
Methanomicrobia	3
Nitrospira	12
Opitutae	21
Planctomycetia	16
Proteobacteria (class)	3
Solibacteres	11
Sphingobacteriia	837
Spirochaetia	3
Thaumarchaeota (class)	1
Thermodesulfobacteria	1
Thermomicrobia	3
Thermotogae	1
Viruses (class)	1
Grand Total	7610

## Sheet: AU
Count of contig_classification
Row Labels	Total
Acidobacteria (class)	28
Acidobacteriia	48
Actinobacteria	168
Alphaproteobacteria	607
Anaerolineae	7
Aquificae	6
Bacilli	71
Bacteria (class)	8
Bacteroidetes (class)	36
Bacteroidia	97
Betaproteobacteria	2309
Caldilineae	18
Chlamydiia	11
Chlorobia	131
Chloroflexi	172
Clostridia	246
Cyanobacteria (class)	69
Cytophagia	205
Deferribacteres	12
Deinococci	31
Deltaproteobacteria	160
Dictyoglomia	2
Elusimicrobia	1
Elusimicrobia (class)	5
Epsilonproteobacteria	25
Euryarchaeota (class)	1
Fibrobacteria	2
Flavobacteriia	464
Fusobacteriia	54
Gammaproteobacteria	1669
Gemmatimonadetes	6
Gloeobacteria	6
Halobacteria	1
Methanobacteria	11
Methanococci	7
Methanomicrobia	46
Mollicutes	2
Nitrospira	28
Opitutae	67
Planctomycetia	83
Proteobacteria (class)	3
Solibacteres	15
Sphingobacteriia	258
Spirochaetia	43
Synergistia	1
Thaumarchaeota (class)	1
Thermococci	2
Thermomicrobia	4
Thermoplasmata	1
Thermotogae	41
Verrucomicrobia (class)	3
Verrucomicrobiae	38
Viruses (class)	2
Grand Total	7332

## Sheet: DK
Count of contig_classification
Row Labels	Total
Acidobacteria (class)	147
Acidobacteriia	337
Actinobacteria	523
Alphaproteobacteria	537
Anaerolineae	588
Aquificae	19
Archaea (class)	1
Archaeoglobi	6
Bacilli	734
Bacteria (class)	16
Bacteroidetes (class)	86
Bacteroidia	408
Betaproteobacteria	3073
Caldilineae	73
Chlamydiia	110
Chlorobia	194
Chloroflexi	233
Chrysiogenetes	3
Clostridia	925
Cyanobacteria (class)	302
Cytophagia	1343
Deferribacteres	32
Dehalococcoidetes	11
Deinococci	37
Deltaproteobacteria	812
Dictyoglomia	4
Elusimicrobia	5
Epsilonproteobacteria	99
Erysipelotrichi	1
Euryarchaeota (class)	6
Fibrobacteria	35
Flavobacteriia	1668
Fusobacteriia	107
Gammaproteobacteria	1317
Gemmatimonadetes	26
Gloeobacteria	12
Halobacteria	11
Korarchaeota (class)	1
Methanobacteria	50
Methanococci	15
Methanomicrobia	210
Methanopyri	2
Mollicutes	16
Negativicutes	8
Nitrospira	69
Opitutae	143
Phycisphaerae	1
Planctomycetia	132
Proteobacteria (class)	7
Solibacteres	46
Sphingobacteriia	3192
Spirochaetia	81
Synergistia	3
Thaumarchaeota (class)	14
Thermococci	19
Thermodesulfobacteria	5
Thermomicrobia	34
Thermoplasmata	5
Thermoprotei	18
Thermotogae	91
Verrucomicrobia (class)	1
Verrucomicrobiae	1
Viruses (class)	19
Grand Total	18024

## Sheet: common_taxa
Acidobacteria (class)
Acidobacteriia
Actinobacteria
Alphaproteobacteria
Aquificae
Bacilli
Bacteroidetes (class)
Bacteroidia
Betaproteobacteria
Caldilineae
Chlamydiia
Chlorobia
Chloroflexi
Clostridia
Cyanobacteria (class)
Cytophagia
Deferribacteres
Deinococci
Deltaproteobacteria
Epsilonproteobacteria
Flavobacteriia
Gammaproteobacteria
Gemmatimonadetes
Halobacteria
Methanobacteria
Methanococci
Methanomicrobia
Nitrospira
Opitutae
Planctomycetia
Proteobacteria (class)
Solibacteres
Sphingobacteriia
Spirochaetia
Thaumarchaeota (class)
Thermodesulfobacteria
Thermomicrobia
Thermotogae
Viruses (class)
