# Supplementary material for: Transfer of energy pathway genes in microbial enhanced biological phosphorus removal communities
Source: BMC Genomics. 2015 Jul 16;16(1):526. doi: 10.1186/s12864-015-1752-5 (PMC4502571; doi:10.1186/s12864-015-1752-5)
Supplement: Additional file 4: — Count of contigs classified under each RITA classification method. Group 1 is when homology and nucleotide composition both agree. Group 2 is where the USEARCH expectation value for the best-matching genome was at least 10 orders of magnitude smaller than the best-matching genome from a different class. Group 3 assignments are made when the NB likelihood score for the best-matching genome is at least 1.5 times greater than the NB likelihood for the best-matching genome from another class. Group 4 assignments are based only on the best NB likelihood value. [file 12864_2015_1752_MOESM4_ESM.xlsx]

## Sheet: RITA Contig Summary
USA			AU			DK
RITA Class	Total Count		RITA Class	Total Count		RITA Class	Total Count
1	5080		1	2838		1	3453
2	3362		2	4640		2	16070
3	2499		3	6300		3	18873
4	64		4	292		4	980
Grand Total	11005		Grand Total	11005		Grand Total	11005
