# Supplementary material for: Transfer of energy pathway genes in microbial enhanced biological phosphorus removal communities
Source: BMC Genomics. 2015 Jul 16;16(1):526. doi: 10.1186/s12864-015-1752-5 (PMC4502571; doi:10.1186/s12864-015-1752-5)
Supplement: Additional file 5: — Potential LGTs from taxonomic discordance analysis. Taxonomic discordance analysis (Naïve Bayes filtered and unfiltered) predicted proteins identified as transferred for each pathway, their EC annotation, class-level taxonomic classification of source (ORF) and recipient (contig). [file 12864_2015_1752_MOESM5_ESM.xlsx]

## Sheet: Discord_ALL_unfiltered
DK	AU	USA
150154_1_209_plus_danish150154	2000642920_sludgeOz_Contig9666	2000107950_sludgeUSA_Contig14835
145272_1_2095_plus_danish145272	2000354990_sludgeOz_Contig10257	2000098470_sludgeUSA_Contig14506
143751_6867_8163_plus_danish143751	2000362980_sludgeOz_Contig10471	2000046990_sludgeUSA_Contig12359
210491_1_576_plus_danish210491	2000585570_sludgeOz_Contig7288	2000196190_sludgeUSA_Contig16352
150118_1566_2036_minus_danish150118	2000445730_sludgeOz_Contig11529	2000141660_sludgeUSA_Contig15836
180012_1703_2083_plus_danish180012	2000445720_sludgeOz_Contig11529	2000141690_sludgeUSA_Contig15837
24191_1_1012_minus_danish24191	2000634950_sludgeOz_Contig9394	2000158390_sludgeUSA_Contig16156
21870_1_784_minus_danish21870	2000645970_sludgeOz_Contig9770	2000098140_sludgeUSA_Contig14493
172279_833_1244_minus_danish172279	2000567260_sludgeOz_Contig6330	2000206010_sludgeUSA_Contig16366
179983_604_2994_plus_danish179983	2000637650_sludgeOz_Contig9489	2000157840_sludgeUSA_Contig16148
142241_576_2160_plus_danish142241	2000439250_sludgeOz_Contig11502	2000169210_sludgeUSA_Contig16267
143472_1_1176_plus_danish143472	2000588520_sludgeOz_Contig7421	2000202650_sludgeUSA_Contig16362
246386_1_1226_plus_danish246386	2000601160_sludgeOz_Contig7989	2000052510_sludgeUSA_Contig12616
145727_1_429_plus_danish145727	2000597570_sludgeOz_Contig7822	2000069510_sludgeUSA_Contig13359
143004_1_2076_minus_danish143004	2000632080_sludgeOz_Contig9273	2000172540_sludgeUSA_Contig16282
152597_1_594_plus_danish152597	2000379370_sludgeOz_Contig10832	2000172120_sludgeUSA_Contig16280
203588_141_1229_plus_danish203588	2000379470_sludgeOz_Contig10835	2000318590_sludgeUSA_Contig8414
142342_1_1081_plus_danish142342	2000379700_sludgeOz_Contig10838	2000308930_sludgeUSA_Contig7857
142636_1_977_minus_danish142636	2000350520_sludgeOz_Contig10122	2000064930_sludgeUSA_Contig13162
22008_458_907_plus_danish22008	2000635940_sludgeOz_Contig9427	2000039050_sludgeUSA_Contig11977
143483_1080_1519_plus_danish143483	2000635920_sludgeOz_Contig9427	2000181880_sludgeUSA_Contig16317
199553_1_646_minus_danish199553	2000635950_sludgeOz_Contig9427	2000181870_sludgeUSA_Contig16317
142811_232_1359_plus_danish142811	2000635930_sludgeOz_Contig9427	2000061250_sludgeUSA_Contig13002
147449_721_1899_minus_danish147449	2000385430_sludgeOz_Contig10946	2000142830_sludgeUSA_Contig15862
155571_1_795_plus_danish155571	2000512940_sludgeOz_Contig3442	2000188500_sludgeUSA_Contig16336
147344_736_2162_plus_danish147344	2000441200_sludgeOz_Contig11512	2000142400_sludgeUSA_Contig15852
169617_1_1070_minus_danish169617	2000441420_sludgeOz_Contig11512	2000123590_sludgeUSA_Contig15341
180322_1_1477_minus_danish180322	2000640520_sludgeOz_Contig9580	2000006070_sludgeUSA_Contig10349
144141_2850_4391_minus_danish144141	2000426360_sludgeOz_Contig11425	2000068870_sludgeUSA_Contig13331
145870_677_2086_minus_danish145870	2000393150_sludgeOz_Contig11074	29
142332_864_1472_minus_danish142332	2000510030_sludgeOz_Contig3284
23123_1_895_plus_danish23123	2000584980_sludgeOz_Contig7260
143501_657_1345_plus_danish143501	2000410930_sludgeOz_Contig11297
18048_1_1291_minus_danish18048	2000410390_sludgeOz_Contig11292
141826_603_1474_plus_danish141826	2000564500_sludgeOz_Contig6197
144879_1_1145_minus_danish144879	2000537780_sludgeOz_Contig4775
246527_1_1467_plus_danish246527	2000537790_sludgeOz_Contig4775
144923_1_876_plus_danish144923	2000458690_sludgeOz_Contig11584
141797_737_1793_minus_danish141797	2000458700_sludgeOz_Contig11584
155675_349_858_minus_danish155675	2000458710_sludgeOz_Contig11584
144787_1_1052_minus_danish144787	2000458760_sludgeOz_Contig11584
143161_1_954_plus_danish143161	2000641630_sludgeOz_Contig9615
156099_521_1086_plus_danish156099	2000641620_sludgeOz_Contig9615
202241_1_1598_minus_danish202241	2000647250_sludgeOz_Contig9815
150926_1_698_minus_danish150926	2000454070_sludgeOz_Contig11564
142886_1_288_plus_danish142886	2000454120_sludgeOz_Contig11564
143894_1290_2328_minus_danish143894	2000454110_sludgeOz_Contig11564
151799_1_974_minus_danish151799	2000454510_sludgeOz_Contig11567
142030_4008_6556_plus_danish142030	2000453370_sludgeOz_Contig11562
171606_1_221_minus_danish171606	2000416040_sludgeOz_Contig11345
141817_13562_14709_plus_danish141817	2000620450_sludgeOz_Contig8826
152936_1_304_minus_danish152936	2000404510_sludgeOz_Contig11230
145941_2964_3507_minus_danish145941	2000361210_sludgeOz_Contig10422
227684_1_1170_plus_danish227684	2000540670_sludgeOz_Contig4927
142500_1_1363_plus_danish142500	2000585200_sludgeOz_Contig7271
141849_2775_3767_minus_danish141849	2000585210_sludgeOz_Contig7272
18861_1_356_minus_danish18861	2000426560_sludgeOz_Contig11426
150412_121_1544_plus_danish150412	2000632610_sludgeOz_Contig9296
143996_4255_5438_minus_danish143996	2000380300_sludgeOz_Contig10851
202611_1_1015_plus_danish202611	2000349930_sludgeOz_Contig10103
23339_271_1033_plus_danish23339	2000409980_sludgeOz_Contig11286
17757_1063_2156_minus_danish17757	2000409990_sludgeOz_Contig11287
142984_63_821_minus_danish142984	2000410250_sludgeOz_Contig11289
142067_5531_9398_plus_danish142067	2000353890_sludgeOz_Contig10224
150774_129_1358_minus_danish150774	2000357070_sludgeOz_Contig10311
141646_3305_4714_minus_danish141646	2000417090_sludgeOz_Contig11355
196718_1_740_minus_danish196718	2000373770_sludgeOz_Contig10720
144636_1_793_plus_danish144636	2000374230_sludgeOz_Contig10728
200035_666_1309_plus_danish200035	2000387970_sludgeOz_Contig10990
137516_1_414_plus_danish137516	2000388170_sludgeOz_Contig10994
19227_1_455_plus_danish19227	2000549470_sludgeOz_Contig5400
180387_645_1301_minus_danish180387	2000513410_sludgeOz_Contig3469
211528_633_1538_plus_danish211528	2000646100_sludgeOz_Contig9774
25655_1_1237_plus_danish25655	2000642240_sludgeOz_Contig9637
146207_1_1467_plus_danish146207	2000424940_sludgeOz_Contig11414
36135_638_1040_plus_danish36135	2000523550_sludgeOz_Contig4003
142398_6469_7181_plus_danish142398	2000418100_sludgeOz_Contig11365
143449_3674_4319_minus_danish143449	2000393530_sludgeOz_Contig11081
213718_1_1031_minus_danish213718	2000352990_sludgeOz_Contig10195
143681_238_1635_plus_danish143681	2000609960_sludgeOz_Contig8392
144943_1_1502_plus_danish144943	2000516130_sludgeOz_Contig3621
166677_2458_3225_minus_danish166677	2000403260_sludgeOz_Contig11214
144715_1_335_minus_danish144715	2000422830_sludgeOz_Contig11399
156000_72_1754_plus_danish156000	2000584870_sludgeOz_Contig7256
19791_4533_5707_plus_danish19791	2000584890_sludgeOz_Contig7256
145617_597_1137_minus_danish145617	2000381490_sludgeOz_Contig10874
184501_1_866_plus_danish184501	2000381430_sludgeOz_Contig10873
142598_728_1315_minus_danish142598	2000625900_sludgeOz_Contig9037
159041_1_384_minus_danish159041	2000503810_sludgeOz_Contig2941
20882_394_840_minus_danish20882	2000639820_sludgeOz_Contig9557
145288_2055_3212_plus_danish145288	2000434000_sludgeOz_Contig11472
158571_648_1415_minus_danish158571	2000610430_sludgeOz_Contig8413
25855_1_573_minus_danish25855	2000509530_sludgeOz_Contig3255
149944_1_1916_plus_danish149944	2000452010_sludgeOz_Contig11556
16932_1_1046_minus_danish16932	2000452020_sludgeOz_Contig11556
23240_1_1116_minus_danish23240	2000622460_sludgeOz_Contig8905
149342_1_1512_minus_danish149342	2000357870_sludgeOz_Contig10334
184430_567_971_plus_danish184430	2000366250_sludgeOz_Contig10551
141966_947_1621_minus_danish141966	2000402640_sludgeOz_Contig11207
141966_1646_2228_minus_danish141966	2000384310_sludgeOz_Contig10927
141966_3134_5011_minus_danish141966	2000586070_sludgeOz_Contig7309
142322_479_1584_plus_danish142322	2000515580_sludgeOz_Contig3590
16487_1226_1636_plus_danish16487	2000353600_sludgeOz_Contig10215
142255_9217_10201_plus_danish142255	2000353630_sludgeOz_Contig10216
142255_5419_7767_minus_danish142255	2000411420_sludgeOz_Contig11302
142255_10254_11841_plus_danish142255	2000475010_sludgeOz_Contig11628
33320_548_1621_minus_danish33320	2000366000_sludgeOz_Contig10546
107	2000366120_sludgeOz_Contig10548
	2000366080_sludgeOz_Contig10548
	2000366110_sludgeOz_Contig10548
	2000366070_sludgeOz_Contig10548
	2000383760_sludgeOz_Contig10914
	2000590570_sludgeOz_Contig7519
	2000469890_sludgeOz_Contig11617
	2000469660_sludgeOz_Contig11617
	2000469950_sludgeOz_Contig11617
	2000469940_sludgeOz_Contig11617
	2000645250_sludgeOz_Contig9743
	2000645170_sludgeOz_Contig9741
	2000645200_sludgeOz_Contig9742
	2000598470_sludgeOz_Contig7862
	2000557640_sludgeOz_Contig5833
	2000363420_sludgeOz_Contig10484
	2000469540_sludgeOz_Contig11616
	2000383200_sludgeOz_Contig10905
	2000614590_sludgeOz_Contig8601
	2000614710_sludgeOz_Contig8605
	2000350480_sludgeOz_Contig10120
	2000390800_sludgeOz_Contig11037
	2000641880_sludgeOz_Contig9625
	2000362320_sludgeOz_Contig10453
	2000377170_sludgeOz_Contig10795
	2000377870_sludgeOz_Contig10808
	2000463500_sludgeOz_Contig11601
	2000626980_sludgeOz_Contig9077
	2000501380_sludgeOz_Contig2801
	2000444060_sludgeOz_Contig11524
	2000424650_sludgeOz_Contig11412
	2000424740_sludgeOz_Contig11412
	2000424660_sludgeOz_Contig11412
	2000460640_sludgeOz_Contig11591
	2000461220_sludgeOz_Contig11593
	2000461560_sludgeOz_Contig11594
	2000462350_sludgeOz_Contig11597
	2000462440_sludgeOz_Contig11597
	2000462340_sludgeOz_Contig11597
	2000462310_sludgeOz_Contig11597
	2000462430_sludgeOz_Contig11597
	2000408210_sludgeOz_Contig11270
	2000414900_sludgeOz_Contig11334
	2000378440_sludgeOz_Contig10818
	2000378510_sludgeOz_Contig10819
	2000378270_sludgeOz_Contig10815
	2000378140_sludgeOz_Contig10812
	2000617540_sludgeOz_Contig8716
	2000554760_sludgeOz_Contig5677
	2000626160_sludgeOz_Contig9047
	2000425030_sludgeOz_Contig11415
	158

## Sheet: Discord_ALL_annotated
AU	AU_source_classification	AU_recipient_classification	AU_EC	USA	AU_source_classification	AU_recipient_classification	AU_EC	DK	DK_source_classification	DK_recipient_classification	DK_EC		AU_recipients		USA_recipients		DK_recipients
2000408210_sludgeOz_Contig11270	Betaproteobacteria	Gammaproteobacteria	4.2.1.17	2000006070_sludgeUSA_Contig10349	Betaproteobacteria	Alphaproteobacteria	4.2.1.17	144923_1_876_plus_danish144923	Caldilineae	Clostridia	2.6.1.19		Count of Recipient and their sources		Count of Recipients and their sources		Count of Recipients and their sources
2000460640_sludgeOz_Contig11591	Alphaproteobacteria	Gammaproteobacteria	4.2.1.17	2000308930_sludgeUSA_Contig7857	Gammaproteobacteria	Alphaproteobacteria	1.1.1.30	142984_63_821_minus_danish142984	Sphingobacteriia	Bacilli	1.3.99.1		Row Labels	Total	Row Labels	Total	Row Labels	Total
2000377870_sludgeOz_Contig10808	Acidobacteria (class)	Clostridia	1.1.1.157	2000202650_sludgeUSA_Contig16362	Deltaproteobacteria	Betaproteobacteria	1.1.1.-	166677_2458_3225_minus_danish166677	Bacilli	Flavobacteriia	1.2.7.1		Alphaproteobacteria	6	Alphaproteobacteria	4	Acidobacteriia	1
2000418100_sludgeOz_Contig11365	Betaproteobacteria	Gammaproteobacteria	4.2.1.17	2000039050_sludgeUSA_Contig11977	Cytophagia	Sphingobacteriia	1.1.1.157	202241_1_1598_minus_danish202241	Deinococci	Methanomicrobia	1.3.99.1		Betaproteobacteria	2	Betaproteobacteria	2	Sphingobacteriia	1
2000410250_sludgeOz_Contig11289	Betaproteobacteria	Gammaproteobacteria	2.3.1.9	2000169210_sludgeUSA_Contig16267	Gammaproteobacteria	Betaproteobacteria	1.2.4.1	246386_1_1226_plus_danish246386	Gammaproteobacteria	Cyanobacteria (class)	2.3.1.54		Gammaproteobacteria	4	Epsilonproteobacteria	1	Alphaproteobacteria	4
2000452010_sludgeOz_Contig11556	Betaproteobacteria	Gammaproteobacteria	2.3.1.9	2000196190_sludgeUSA_Contig16352	Gammaproteobacteria	Betaproteobacteria	1.2.4.2	142500_1_1363_plus_danish142500	Cytophagia	Sphingobacteriia	2.6.1.19		Anaerolineae	1	Gammaproteobacteria	1	Anaerolineae	2
2000378510_sludgeOz_Contig10819	Cytophagia	Flavobacteriia	4.2.1.17	2000172120_sludgeUSA_Contig16280	Chloroflexi	Betaproteobacteria	4.2.1.3	179983_604_2994_plus_danish179983	Bacilli	Proteobacteria (class)	2.2.1.6		Clostridia	1	Betaproteobacteria	10	Deltaproteobacteria	1
2000410390_sludgeOz_Contig11292	Betaproteobacteria	Gammaproteobacteria	4.2.1.55	2000061250_sludgeUSA_Contig13002	Sphingobacteriia	Cytophagia	2.7.1.2	143894_1290_2328_minus_danish143894	Acidobacteriia	Deltaproteobacteria	4.2.1.17		Bacilli	1	Alphaproteobacteria	3	Sphingobacteriia	1
2000434000_sludgeOz_Contig11472	Betaproteobacteria	Gammaproteobacteria	2.3.1.9	2000172540_sludgeUSA_Contig16282	Chloroflexi	Betaproteobacteria	2.7.1.11	142255_10254_11841_plus_danish142255	Caldilineae	Betaproteobacteria	2.6.1.19		Bacteroidetes (class)	1	Chloroflexi	2	Anaerolineae	2
2000353630_sludgeOz_Contig10216	Gammaproteobacteria	Alphaproteobacteria	1.1.1.36	2000181880_sludgeUSA_Contig16317	Alphaproteobacteria	Betaproteobacteria	6.3.5.4	144943_1_1502_plus_danish144943	Alphaproteobacteria	Betaproteobacteria	1.2.1.16		Bacteroidetes (class)	1	Deltaproteobacteria	1	Betaproteobacteria	1
2000426560_sludgeOz_Contig11426	Alphaproteobacteria	Betaproteobacteria	1.1.1.35	2000098140_sludgeUSA_Contig14493	Epsilonproteobacteria	Alphaproteobacteria	1.7.2.4	166677_2458_3225_minus_danish166677	Bacilli	Flavobacteriia	1.2.7.1		Cytophagia	1	Epsilonproteobacteria	1	Deltaproteobacteria	1
2000452020_sludgeOz_Contig11556	Betaproteobacteria	Gammaproteobacteria	4.2.1.17	2000141660_sludgeUSA_Contig15836	Gammaproteobacteria	Betaproteobacteria	1.9.3.1	143472_1_1176_plus_danish143472	Anaerolineae	Alphaproteobacteria	1.8.1.4		Bacteroidia	1	Gammaproteobacteria	3	Bacilli	4
2000469540_sludgeOz_Contig11616	Planctomycetia	Gammaproteobacteria	1.1.1.41	2000064930_sludgeUSA_Contig13162	Sphingobacteriia	Flavobacteriia	1.9.3.1	150412_121_1544_plus_danish150412	Sphingobacteriia	Cytophagia	2.3.1.61		Cytophagia	1	Cytophagia	1	Chlamydiia	1
2000632080_sludgeOz_Contig9273	Cytophagia	Bacteroidia	4.2.1.2	2000098470_sludgeUSA_Contig14506	Sphingobacteriia	Gammaproteobacteria	3.5.1.1	152597_1_594_plus_danish152597	Sphingobacteriia	Cytophagia	6.2.1.5		Betaproteobacteria	13	Sphingobacteriia	1	Cytophagia	1
2000379370_sludgeOz_Contig10832	Chlorobia	Flavobacteriia	6.2.1.5	2000188500_sludgeUSA_Contig16336	Epsilonproteobacteria	Betaproteobacteria	1.7.2.4	142984_63_821_minus_danish142984	Sphingobacteriia	Bacilli	1.3.99.1		Actinobacteria	1	Flavobacteriia	1	Sphingobacteriia	2
2000390800_sludgeOz_Contig11037	Cytophagia	Bacteroidetes (class)	1.1.1.37	2000181870_sludgeUSA_Contig16317	Alphaproteobacteria	Betaproteobacteria	6.3.5.4	202241_1_1598_minus_danish202241	Deinococci	Methanomicrobia	1.3.99.1		Alphaproteobacteria	2	Sphingobacteriia	1	Bacteroidia	2
2000617540_sludgeOz_Contig8716	Gammaproteobacteria	Alphaproteobacteria	1.2.1.3	2000157840_sludgeUSA_Contig16148	Clostridia	Sphingobacteriia	5.3.1.6	213718_1_1031_minus_danish213718	Flavobacteriia	Sphingobacteriia	2.3.1.61		Chloroflexi	1	Gammaproteobacteria	2	Cytophagia	1
2000639820_sludgeOz_Contig9557	Betaproteobacteria	Cyanobacteria (class)	4.2.1.11	2000006070_sludgeUSA_Contig10349	Betaproteobacteria	Alphaproteobacteria	4.2.1.17	143004_1_2076_minus_danish143004	Sphingobacteriia	Cytophagia	1.9.3.1		Clostridia	1	Alphaproteobacteria	1	Sphingobacteriia	1
2000454110_sludgeOz_Contig11564	Betaproteobacteria	Gammaproteobacteria	6.2.1.1	2000158390_sludgeUSA_Contig16156	Alphaproteobacteria	Gammaproteobacteria	2.7.2.1	142636_1_977_minus_danish142636	Deltaproteobacteria	Anaerolineae	1.4.1.13		Epsilonproteobacteria	1	Sphingobacteriia	1	Betaproteobacteria	8
2000381490_sludgeOz_Contig10874	Bacteroidetes (class)	Chlorobia	2.7.1.69	2000206010_sludgeUSA_Contig16366	Alphaproteobacteria	Betaproteobacteria	2.8.3.1	143501_657_1345_plus_danish143501	Flavobacteriia	Cytophagia	4.2.1.1		Gammaproteobacteria	5	Sphingobacteriia	2	Actinobacteria	1
2000404510_sludgeOz_Contig11230	Betaproteobacteria	Gammaproteobacteria	2.7.1.2					144787_1_1052_minus_danish144787	Cytophagia	Bacteroidia	1.9.3.1		Sphingobacteriia	1	Clostridia	1	Alphaproteobacteria	1
2000414900_sludgeOz_Contig11334	Bacilli	Gammaproteobacteria	5.4.2.1					156000_72_1754_plus_danish156000	Bacteroidetes (class)	Methanomicrobia	1.6.5.3		Verrucomicrobia (class)	1	Cytophagia	1	Anaerolineae	1
2000424650_sludgeOz_Contig11412	Betaproteobacteria	Gammaproteobacteria	2.7.2.3					19791_4533_5707_plus_danish19791	Cytophagia	Bacilli	1.9.3.1		Chlorobia	5	Grand Total	20	Bacteroidia	2
2000454510_sludgeOz_Contig11567	Chloroflexi	Betaproteobacteria	2.7.1.11					145941_2964_3507_minus_danish145941	Flavobacteriia	Sphingobacteriia	4.2.1.1		Bacteroidetes (class)	1			Caldilineae	3
2000422830_sludgeOz_Contig11399	Chlorobia	Gammaproteobacteria	2.7.1.11					143449_3674_4319_minus_danish143449	Betaproteobacteria	Gammaproteobacteria	3.5.5.1		Betaproteobacteria	1			Chlorobia	2
2000454120_sludgeOz_Contig11564	Betaproteobacteria	Gammaproteobacteria	6.2.1.1					142332_864_1472_minus_danish142332	Sphingobacteriia	Gammaproteobacteria	1.9.3.1		Clostridia	1			Bacilli	1
2000598470_sludgeOz_Contig7862	Betaproteobacteria	Gammaproteobacteria	2.7.1.69					16932_1_1046_minus_danish16932	Bacteroidia	Betaproteobacteria	1.7.2.2		Fusobacteriia	1			Sphingobacteriia	1
2000439250_sludgeOz_Contig11502	Gammaproteobacteria	Betaproteobacteria	1.2.1.3					202611_1_1015_plus_danish202611	Methanomicrobia	Chloroflexi	6.3.5.4		Sphingobacteriia	1			Chloroflexi	2
2000513410_sludgeOz_Contig3469	Gammaproteobacteria	Alphaproteobacteria	1.2.1.3					18861_1_356_minus_danish18861	Clostridia	Sphingobacteriia	4.2.1.1		Clostridia	6			Gammaproteobacteria	1
2000620450_sludgeOz_Contig8826	Bacilli	Gammaproteobacteria	5.4.2.1					142342_1_1081_plus_danish142342	Sphingobacteriia	Alphaproteobacteria	1.6.5.3		Acidobacteria (class)	1			Methanomicrobia	1
2000475010_sludgeOz_Contig11628	Alphaproteobacteria	Gammaproteobacteria	5.1.3.3					141966_1646_2228_minus_danish141966	Sphingobacteriia	Cytophagia	1.9.3.1		Actinobacteria	1			Clostridia	2
2000366250_sludgeOz_Contig10551	Actinobacteria	Betaproteobacteria	1.4.1.2					141966_3134_5011_minus_danish141966	Sphingobacteriia	Cytophagia	1.9.3.1		Chlorobia	4			Caldilineae	2
2000378140_sludgeOz_Contig10812	Alphaproteobacteria	Gammaproteobacteria	1.9.3.1					147449_721_1899_minus_danish147449	Sphingobacteriia	Acidobacteriia	1.9.3.1		Cyanobacteria (class)	1			Cyanobacteria (class)	2
2000362320_sludgeOz_Contig10453	Bacteroidetes (class)	Bacilli	1.6.5.3					180322_1_1477_minus_danish180322	Sphingobacteriia	Bacteroidia	1.6.5.3		Betaproteobacteria	1			Gammaproteobacteria	2
2000641620_sludgeOz_Contig9615	Opitutae	Gammaproteobacteria	1.9.3.1					142241_576_2160_plus_danish142241	Betaproteobacteria	Anaerolineae	1.6.99.3		Deltaproteobacteria	3			Cytophagia	8
2000462310_sludgeOz_Contig11597	Betaproteobacteria	Gammaproteobacteria	1.6.5.3					166677_2458_3225_minus_danish166677	Bacilli	Flavobacteriia	1.2.7.1		Chlorobia	1			Bacteroidia	1
2000554760_sludgeOz_Contig5677	Actinobacteria	Gammaproteobacteria	6.3.5.4					23339_271_1033_plus_danish23339	Chlamydiia	Bacilli	5.3.1.1		Clostridia	1			Flavobacteriia	1
2000353600_sludgeOz_Contig10215	Chlorobia	Flavobacteriia	1.6.5.3					143751_6867_8163_plus_danish143751	Bacteroidia	Cytophagia	2.7.1.2		Spirochaetia	1			Sphingobacteriia	6
2000366080_sludgeOz_Contig10548	Chlorobia	Clostridia	1.6.5.3					171606_1_221_minus_danish171606	Actinobacteria	Betaproteobacteria	1.2.1.12		Epsilonproteobacteria	1			Deltaproteobacteria	2
2000645970_sludgeOz_Contig9770	Cytophagia	Flavobacteriia	1.9.3.1					21870_1_784_minus_danish21870	Gammaproteobacteria	Chloroflexi	5.4.2.1		Alphaproteobacteria	1			Acidobacteriia	2
2000584870_sludgeOz_Contig7256	Bacteroidetes (class)	Methanomicrobia	1.6.5.3					143472_1_1176_plus_danish143472	Anaerolineae	Alphaproteobacteria	1.8.1.4		Flavobacteriia	5			Flavobacteriia	6
2000409990_sludgeOz_Contig11287	Alphaproteobacteria	Gammaproteobacteria	6.3.1.2					199553_1_646_minus_danish199553	Clostridia	Flavobacteriia	5.1.3.3		Chlorobia	2			Bacilli	4
2000626160_sludgeOz_Contig9047	Verrucomicrobia (class)	Betaproteobacteria	1.6.5.3					142255_9217_10201_plus_danish142255	Anaerolineae	Betaproteobacteria	2.7.1.2		Cyanobacteria (class)	1			Clostridia	1
2000444060_sludgeOz_Contig11524	Deltaproteobacteria	Gammaproteobacteria	6.3.5.4					227684_1_1170_plus_danish227684	Caldilineae	Betaproteobacteria	6.3.4.14		Cytophagia	2			Sphingobacteriia	1
2000416040_sludgeOz_Contig11345	Gammaproteobacteria	Betaproteobacteria	1.6.5.3					184430_567_971_plus_danish184430	Flavobacteriia	Sphingobacteriia	5.1.99.1		Gammaproteobacteria	40			Gammaproteobacteria	2
2000458690_sludgeOz_Contig11584	Clostridia	Gammaproteobacteria	1.2.1.2					144923_1_876_plus_danish144923	Caldilineae	Clostridia	2.6.1.19		Actinobacteria	1			Betaproteobacteria	1
2000366110_sludgeOz_Contig10548	Chlorobia	Clostridia	1.6.5.3					16487_1226_1636_plus_danish16487	Bacteroidia	Betaproteobacteria	5.1.99.1		Alphaproteobacteria	7			Sphingobacteriia	1
2000441200_sludgeOz_Contig11512	Gammaproteobacteria	Betaproteobacteria	1.10.2.2					211528_633_1538_plus_danish211528	Actinobacteria	Sphingobacteriia	5.4.99.2		Bacilli	2			Methanomicrobia	3
2000645170_sludgeOz_Contig9741	Betaproteobacteria	Gammaproteobacteria	1.6.5.3					166677_2458_3225_minus_danish166677	Bacilli	Flavobacteriia	1.2.7.1		Betaproteobacteria	22			Bacteroidetes (class)	1
2000453370_sludgeOz_Contig11562	Betaproteobacteria	Gammaproteobacteria	1.4.1.14					158571_648_1415_minus_danish158571	Bacilli	Chlorobia	2.3.1.8		Chlorobia	1			Deinococci	2
2000458700_sludgeOz_Contig11584	Betaproteobacteria	Gammaproteobacteria	1.2.1.2					246386_1_1226_plus_danish246386	Gammaproteobacteria	Cyanobacteria (class)	2.3.1.54		Clostridia	1			Proteobacteria (class)	1
2000387970_sludgeOz_Contig10990	Chlorobia	Deltaproteobacteria	6.3.5.4					142500_1_1363_plus_danish142500	Cytophagia	Sphingobacteriia	2.6.1.19		Deltaproteobacteria	2			Bacilli	1
2000384310_sludgeOz_Contig10927	Chlorobia	Clostridia	1.6.5.3					152597_1_594_plus_danish152597	Sphingobacteriia	Cytophagia	6.2.1.5		Flavobacteriia	1			Sphingobacteriia	7
2000424940_sludgeOz_Contig11414	Epsilonproteobacteria	Betaproteobacteria	1.7.2.4					144879_1_1145_minus_danish144879	Deltaproteobacteria	Alphaproteobacteria	6.4.1.3		Opitutae	1			Actinobacteria	1
2000614710_sludgeOz_Contig8605	Clostridia	Chlorobia	1.6.5.3					143894_1290_2328_minus_danish143894	Acidobacteriia	Deltaproteobacteria	4.2.1.17		Planctomycetia	2			Clostridia	1
2000458760_sludgeOz_Contig11584	Flavobacteriia	Gammaproteobacteria	1.6.5.3					184501_1_866_plus_danish184501	Sphingobacteriia	Chlorobia	6.3.4.14		Methanomicrobia	2			Cytophagia	2
2000353890_sludgeOz_Contig10224	Planctomycetia	Gammaproteobacteria	1.6.5.3					149342_1_1512_minus_danish149342	Sphingobacteriia	Flavobacteriia	6.3.4.14		Bacteroidetes (class)	1			Flavobacteriia	3
2000537780_sludgeOz_Contig4775	Chlorobia	Sphingobacteriia	1.6.5.3					142255_10254_11841_plus_danish142255	Caldilineae	Betaproteobacteria	2.6.1.19		Chloroflexi	1			Grand Total	58
2000354990_sludgeOz_Contig10257	Clostridia	Deltaproteobacteria	1.6.5.3										Sphingobacteriia	1
2000641630_sludgeOz_Contig9615	Deltaproteobacteria	Gammaproteobacteria	1.9.3.1										Chlorobia	1
2000402640_sludgeOz_Contig11207	Betaproteobacteria	Alphaproteobacteria	1.6.99.3										Thermotogae	1
2000584890_sludgeOz_Contig7256	Chloroflexi	Methanomicrobia	1.6.5.3										Bacilli	1
2000641880_sludgeOz_Contig9625	Cyanobacteria (class)	Flavobacteriia	2.1.2.10										Grand Total	88
2000366120_sludgeOz_Contig10548	Chlorobia	Clostridia	1.6.5.3
2000363420_sludgeOz_Contig10484	Spirochaetia	Deltaproteobacteria	1.9.3.1
2000469940_sludgeOz_Contig11617	Clostridia	Betaproteobacteria	1.4.1.14
2000461220_sludgeOz_Contig11593	Alphaproteobacteria	Gammaproteobacteria	6.3.1.2
2000393150_sludgeOz_Contig11074	Gammaproteobacteria	Alphaproteobacteria	3.1.1.31
2000403260_sludgeOz_Contig11214	Alphaproteobacteria	Epsilonproteobacteria	2.7.1.15
2000385430_sludgeOz_Contig10946	Betaproteobacteria	Chlorobia	2.7.1.12
2000417090_sludgeOz_Contig11355	Betaproteobacteria	Alphaproteobacteria	5.1.3.1
2000378270_sludgeOz_Contig10815	Gammaproteobacteria	Betaproteobacteria	5.4.2.7
2000426360_sludgeOz_Contig11425	Alphaproteobacteria	Gammaproteobacteria	2.2.1.2
2000362980_sludgeOz_Contig10471	Actinobacteria	Clostridia	4.1.2.4
2000411420_sludgeOz_Contig11302	Betaproteobacteria	Gammaproteobacteria	5.4.99.2
2000454070_sludgeOz_Contig11564	Betaproteobacteria	Gammaproteobacteria	4.1.3.30
2000361210_sludgeOz_Contig10422	Betaproteobacteria	Gammaproteobacteria	4.1.3.30
2000408210_sludgeOz_Contig11270	Betaproteobacteria	Gammaproteobacteria	4.2.1.17
2000352990_sludgeOz_Contig10195	Sphingobacteriia	Chlorobia	5.4.99.2
2000383760_sludgeOz_Contig10914	Fusobacteriia	Chlorobia	5.1.99.1
2000445720_sludgeOz_Contig11529	Alphaproteobacteria	Gammaproteobacteria	5.1.99.1
2000425030_sludgeOz_Contig11415	Gammaproteobacteria	Betaproteobacteria	6.4.1.2
2000597570_sludgeOz_Contig7822	Sphingobacteriia	Betaproteobacteria	5.4.99.2
2000642240_sludgeOz_Contig9637	Clostridia	Anaerolineae	2.3.1.8
2000463500_sludgeOz_Contig11601	Alphaproteobacteria	Betaproteobacteria	2.8.3.1
2000642920_sludgeOz_Contig9666	Bacilli	Thermotogae	6.4.1.2
2000461560_sludgeOz_Contig11594	Betaproteobacteria	Gammaproteobacteria	2.8.3.1
2000349930_sludgeOz_Contig10103	Betaproteobacteria	Gammaproteobacteria	6.4.1.2

## Sheet: Discord_Incon_BM
DK	AU	USA
144923_1_876_plus_danish144923	2000408210_sludgeOz_Contig11270	2000006070_sludgeUSA_Contig10349
142984_63_821_minus_danish142984	2000460640_sludgeOz_Contig11591	2000308930_sludgeUSA_Contig7857
166677_2458_3225_minus_danish166677	2000377870_sludgeOz_Contig10808	2000202650_sludgeUSA_Contig16362
202241_1_1598_minus_danish202241	2000418100_sludgeOz_Contig11365	2000039050_sludgeUSA_Contig11977
246386_1_1226_plus_danish246386	2000410250_sludgeOz_Contig11289	2000169210_sludgeUSA_Contig16267
142500_1_1363_plus_danish142500	2000452010_sludgeOz_Contig11556	5
179983_604_2994_plus_danish179983	2000378510_sludgeOz_Contig10819
143894_1290_2328_minus_danish143894	2000410390_sludgeOz_Contig11292
142255_10254_11841_plus_danish142255	2000434000_sludgeOz_Contig11472
144943_1_1502_plus_danish144943	2000353630_sludgeOz_Contig10216
10	2000426560_sludgeOz_Contig11426
	2000452020_sludgeOz_Contig11556
	12

## Sheet: Discord_Incon_CAC
DK	AU	USA
166677_2458_3225_minus_danish166677	2000469540_sludgeOz_Contig11616	2000196190_sludgeUSA_Contig16352
143472_1_1176_plus_danish143472	2000632080_sludgeOz_Contig9273	2000172120_sludgeUSA_Contig16280
150412_121_1544_plus_danish150412	2000379370_sludgeOz_Contig10832	2000169210_sludgeUSA_Contig16267
152597_1_594_plus_danish152597	2000390800_sludgeOz_Contig11037	3
142984_63_821_minus_danish142984	4
202241_1_1598_minus_danish202241
213718_1_1031_minus_danish213718
7

## Sheet: Discord_Incon_GM
DK	AU	USA
166677_2458_3225_minus_danish166677	2000617540_sludgeOz_Contig8716	2000061250_sludgeUSA_Contig13002
23339_271_1033_plus_danish23339	2000639820_sludgeOz_Contig9557	2000172540_sludgeUSA_Contig16282
143751_6867_8163_plus_danish143751	2000454110_sludgeOz_Contig11564	2000169210_sludgeUSA_Contig16267
171606_1_221_minus_danish171606	2000381490_sludgeOz_Contig10874	3
21870_1_784_minus_danish21870	2000404510_sludgeOz_Contig11230
143472_1_1176_plus_danish143472	2000414900_sludgeOz_Contig11334
199553_1_646_minus_danish199553	2000424650_sludgeOz_Contig11412
142255_9217_10201_plus_danish142255	2000454510_sludgeOz_Contig11567
8	2000422830_sludgeOz_Contig11399
	2000454120_sludgeOz_Contig11564
	2000598470_sludgeOz_Contig7862
	2000439250_sludgeOz_Contig11502
	2000513410_sludgeOz_Contig3469
	2000620450_sludgeOz_Contig8826
	2000475010_sludgeOz_Contig11628
	15

## Sheet: Discord_Incon_NM
DK	AU	USA
143004_1_2076_minus_danish143004	2000366250_sludgeOz_Contig10551	2000181880_sludgeUSA_Contig16317
142636_1_977_minus_danish142636	2000378140_sludgeOz_Contig10812	2000098140_sludgeUSA_Contig14493
143501_657_1345_plus_danish143501	2000362320_sludgeOz_Contig10453	2000141660_sludgeUSA_Contig15836
144787_1_1052_minus_danish144787	2000641620_sludgeOz_Contig9615	2000064930_sludgeUSA_Contig13162
156000_72_1754_plus_danish156000	2000462310_sludgeOz_Contig11597	2000098470_sludgeUSA_Contig14506
19791_4533_5707_plus_danish19791	2000554760_sludgeOz_Contig5677	2000188500_sludgeUSA_Contig16336
145941_2964_3507_minus_danish145941	2000353600_sludgeOz_Contig10215	2000181870_sludgeUSA_Contig16317
143449_3674_4319_minus_danish143449	2000366080_sludgeOz_Contig10548	7
142332_864_1472_minus_danish142332	2000645970_sludgeOz_Contig9770
16932_1_1046_minus_danish16932	2000584870_sludgeOz_Contig7256
202611_1_1015_plus_danish202611	2000409990_sludgeOz_Contig11287
18861_1_356_minus_danish18861	2000626160_sludgeOz_Contig9047
142342_1_1081_plus_danish142342	2000444060_sludgeOz_Contig11524
141966_1646_2228_minus_danish141966	2000416040_sludgeOz_Contig11345
141966_3134_5011_minus_danish141966	2000458690_sludgeOz_Contig11584
147449_721_1899_minus_danish147449	2000366110_sludgeOz_Contig10548
180322_1_1477_minus_danish180322	2000441200_sludgeOz_Contig11512
142241_576_2160_plus_danish142241	2000645170_sludgeOz_Contig9741
18	2000453370_sludgeOz_Contig11562
	2000458700_sludgeOz_Contig11584
	2000387970_sludgeOz_Contig10990
	2000384310_sludgeOz_Contig10927
	2000424940_sludgeOz_Contig11414
	2000614710_sludgeOz_Contig8605
	2000458760_sludgeOz_Contig11584
	2000353890_sludgeOz_Contig10224
	2000537780_sludgeOz_Contig4775
	2000354990_sludgeOz_Contig10257
	2000641630_sludgeOz_Contig9615
	2000402640_sludgeOz_Contig11207
	2000584890_sludgeOz_Contig7256
	2000641880_sludgeOz_Contig9625
	2000366120_sludgeOz_Contig10548
	2000363420_sludgeOz_Contig10484
	2000469940_sludgeOz_Contig11617
	2000461220_sludgeOz_Contig11593
	36

## Sheet: Discord_PPM
DK	AU	USA
	2000393150_sludgeOz_Contig11074	2000157840_sludgeUSA_Contig16148
	2000403260_sludgeOz_Contig11214	2000172540_sludgeUSA_Contig16282
	2000385430_sludgeOz_Contig10946	2
	2000417090_sludgeOz_Contig11355
	2000454510_sludgeOz_Contig11567
	2000378270_sludgeOz_Contig10815
	2000426360_sludgeOz_Contig11425
	2000422830_sludgeOz_Contig11399
	2000362980_sludgeOz_Contig10471
	9

## Sheet: Discord_PM
DK	AU	USA
227684_1_1170_plus_danish227684	2000411420_sludgeOz_Contig11302	2000006070_sludgeUSA_Contig10349
184430_567_971_plus_danish184430	2000454070_sludgeOz_Contig11564	2000158390_sludgeUSA_Contig16156
144923_1_876_plus_danish144923	2000452010_sludgeOz_Contig11556	2000206010_sludgeUSA_Contig16366
16487_1226_1636_plus_danish16487	2000460640_sludgeOz_Contig11591	3
211528_633_1538_plus_danish211528	2000361210_sludgeOz_Contig10422
166677_2458_3225_minus_danish166677	2000617540_sludgeOz_Contig8716
158571_648_1415_minus_danish158571	2000418100_sludgeOz_Contig11365
246386_1_1226_plus_danish246386	2000434000_sludgeOz_Contig11472
142500_1_1363_plus_danish142500	2000454120_sludgeOz_Contig11564
152597_1_594_plus_danish152597	2000410250_sludgeOz_Contig11289
144879_1_1145_minus_danish144879	2000454110_sludgeOz_Contig11564
143894_1290_2328_minus_danish143894	2000408210_sludgeOz_Contig11270
184501_1_866_plus_danish184501	2000513410_sludgeOz_Contig3469
149342_1_1512_minus_danish149342	2000352990_sludgeOz_Contig10195
142255_10254_11841_plus_danish142255	2000383760_sludgeOz_Contig10914
15	2000445720_sludgeOz_Contig11529
	2000378510_sludgeOz_Contig10819
	2000425030_sludgeOz_Contig11415
	2000597570_sludgeOz_Contig7822
	2000642240_sludgeOz_Contig9637
	2000439250_sludgeOz_Contig11502
	2000463500_sludgeOz_Contig11601
	2000642920_sludgeOz_Contig9666
	2000461560_sludgeOz_Contig11594
	2000379370_sludgeOz_Contig10832
	2000452020_sludgeOz_Contig11556
	2000349930_sludgeOz_Contig10103
	27
