# Supplementary material for: Transfer of energy pathway genes in microbial enhanced biological phosphorus removal communities
Source: BMC Genomics. 2015 Jul 16;16(1):526. doi: 10.1186/s12864-015-1752-5 (PMC4502571; doi:10.1186/s12864-015-1752-5)
Supplement: Additional file 6: — Direction of transfers in classification discordance analysis. [file 12864_2015_1752_MOESM6_ESM.xlsx]

## Sheet: LGT partners
Source to Recipient	DK	USA	OZ
Acidobacteria (class)
Clostridia			1
Acidobacteriia
Deltaproteobacteria	1
Actinobacteria
Betaproteobacteria	1		1
Clostridia			1
Gammaproteobacteria			1
Sphingobacteriia	1
Alphaproteobacteria
Betaproteobacteria	1	3	2
Epsilonproteobacteria			1
Gammaproteobacteria		1	7
Anaerolineae
Alphaproteobacteria	2
Betaproteobacteria	1
Bacilli
Chlorobia	1
Gammaproteobacteria			2
Flavobacteriia	1
Proteobacteria (class)	1
Thermotogae			1
Bacteroidetes (class)
Bacilli			1
Chlorobia			1
Methanomicrobia	1		1
Bacteroidia
Betaproteobacteria	2
Cytophagia	1
Betaproteobacteria
Anaerolineae	1
Alphaproteobacteria		1	2
Chlorobia			1
Cyanobacteria (class)			1
Gammaproteobacteria	1		21
Caldilineae
Betaproteobacteria	2
Clostridia	1
Chlamydiia
Bacilli	1
Chlorobia
Clostridia			4
Deltaproteobacteria			1
Flavobacteriia			3
Gammaproteobacteria			2
Sphingobacteriia			1
Chloroflexi
Betaproteobacteria		3	1
Methanomicrobia			1
Clostridia
Anaerolineae			1
Betaproteobacteria			2
Chlorobia			1
Deltaproteobacteria			1
Flavobacteriia	1
Gammaproteobacteria			1
Sphingobacteriia	1	1
Cyanobacteria (class)
Flavobacteriia			1
Cytophagia
Bacilli	1
Bacteroidetes (class)			1
Bacteroidia	1		1
Flavobacteriia			2
Sphingobacteriia	1	1
Deinococci
Methanomicrobia	1
Deltaproteobacteria
Alphaproteobacteria	1
Anaerolineae	1
Betaproteobacteria		1
Gammaproteobacteria			2
Flavobacteriia
Cytophagia	1		1
Gammaproteobacteria
Sphingobacteriia	3
Fusobacteriia
Chlorobia			1
Epsilonproteobacteria
Alphaproteobacteria		1
Betaproteobacteria		1	1
Gammaproteobacteria
Alphaproteobacteria		1	4
Betaproteobacteria		3	6
Chloroflexi	1
Cyanobacteria (class)	1
Methanomicrobia
Chloroflexi	1
Opitutae
Gammaproteobacteria			1
Planctomycetia
Gammaproteobacteria			2
Sphingobacteriia
Acidobacteriia	1
Alphaproteobacteria	1
Bacilli	1
Bacteroidia	1
Betaproteobacteria			1
Chlorobia	1		1
Cytophagia	5	1
Flavobacteriia	1	1
Gammaproteobacteria	1	1
Spirochaetia
Deltaproteobacteria			1
Verrucomicrobia (class)
Betaproteobacteria			1
