# Supplementary material for: Transfer of energy pathway genes in microbial enhanced biological phosphorus removal communities
Source: BMC Genomics. 2015 Jul 16;16(1):526. doi: 10.1186/s12864-015-1752-5 (PMC4502571; doi:10.1186/s12864-015-1752-5)
Supplement: Additional file 16: — Potential LGT events from phylogenetic analysis. Phylogenetic analysis predicted proteins identified as transferred for each pathway, their EC annotation, and class-level taxonomic classification of the contig they are located. [file 12864_2015_1752_MOESM16_ESM.xlsx]

## Sheet: Phy_BM
DK	OZ	USA
146289_1_1239_plus_danish146289	2000544330_sludgeOz_Contig5118
198229_1_704_plus_danish198229	2000410250_sludgeOz_Contig11289
180612_1_689_minus_danish180612	2000408210_sludgeOz_Contig11270
3	2000452010_sludgeOz_Contig11556
	2000460640_sludgeOz_Contig11591
	2000465430_sludgeOz_Contig11607
	2000452020_sludgeOz_Contig11556
	2000426560_sludgeOz_Contig11426
	8

## Sheet: Phy_CAC
DK	OZ	USA
146289_1_1239_plus_danish146289	2000374110_sludgeOz_Contig10726
245921_1_1136_plus_danish245921	2000540670_sludgeOz_Contig4927
156099_521_1086_plus_danish156099	2
149437_1_1680_plus_danish149437
4

## Sheet: Phy_GM
DK	OZ	USA
144688_1209_1625_minus_danish144688	2000424660_sludgeOz_Contig11412	2000096700_sludgeUSA_Contig14439
151799_1_974_minus_danish151799	2000424640_sludgeOz_Contig11412	1
144965_54_1067_minus_danish144965	2000424650_sludgeOz_Contig11412
3	2000424740_sludgeOz_Contig11412
	2000513410_sludgeOz_Contig3469
	2000609960_sludgeOz_Contig8392
	2000445730_sludgeOz_Contig11529
	2000588520_sludgeOz_Contig7421
	2000441420_sludgeOz_Contig11512
	9

## Sheet: Phy_NM
DK	OZ	USA
142342_1368_3942_plus_danish142342	2000462440_sludgeOz_Contig11597
19791_4533_5707_plus_danish19791	2000610430_sludgeOz_Contig8413
141966_3134_5011_minus_danish141966	2
3

## Sheet: Phy_PPM
DK	OZ	USA
151070_1_776_minus_danish151070	2000527690_sludgeOz_Contig4229
151799_1_974_minus_danish151799	2000424740_sludgeOz_Contig11412
2	2000609960_sludgeOz_Contig8392
	2000422830_sludgeOz_Contig11399
	2000424660_sludgeOz_Contig11412
	2000441420_sludgeOz_Contig11512
	6

## Sheet: Phy_PM
DK	OZ	USA
144688_1209_1625_minus_danish144688	2000647250_sludgeOz_Contig9815
1	2000410250_sludgeOz_Contig11289
	2000454070_sludgeOz_Contig11564
	2000452010_sludgeOz_Contig11556
	2000361210_sludgeOz_Contig10422
	2000465430_sludgeOz_Contig11607
	6

## Sheet: Phy_all
Patristic pairings		DK	DK_contig_classification	DK_EC	USA	USA_contig_classification	USA_EC	OZ	OZ_contig_classifcation	OZ_EC
2000408210_sludgeOz_Contig11270	116695850_62925	144965_54_1067_minus_danish144965	Bacteroidia	1.2.1.12	2000096700_sludgeUSA_Contig14439	Gammaproteobacteria	1.1.1.1	2000426560_sludgeOz_Contig11426	Betaproteobacteria	1.1.1.35
2000452020_sludgeOz_Contig11556	119898789_61603	142342_1368_3942_plus_danish142342	Alphaproteobacteria	1.2.1.2	1			2000544330_sludgeOz_Contig5118	Alphaproteobacteria	1.1.1.35
19791_4533_5707_plus_danish19791	141966_3134_5011_minus_danish141966	144688_1209_1625_minus_danish144688	Flavobacteriia	1.2.1.3				2000424640_sludgeOz_Contig11412	Gammaproteobacteria	1.2.1.12
151070_1_776_minus_danish151070	146462_101_1413_minus_danish146462	146289_1_1239_plus_danish146289	Cytophagia	1.3.99.1				2000588520_sludgeOz_Contig7421	Betaproteobacteria	1.2.1.12
149437_1_1680_plus_danish149437	156099_521_1086_plus_danish156099	149437_1_1680_plus_danish149437	Cytophagia	1.8.1.4				2000445730_sludgeOz_Contig11529	Gammaproteobacteria	1.2.1.3
198229_1_704_plus_danish198229	180612_1_689_minus_danish180612	156099_521_1086_plus_danish156099	Gammaproteobacteria	1.8.1.4				2000513410_sludgeOz_Contig3469	Alphaproteobacteria	1.2.1.3
2000361210_sludgeOz_Contig10422	186473175_58699	141966_3134_5011_minus_danish141966	Cytophagia	1.9.3.1				2000462440_sludgeOz_Contig11597	Gammaproteobacteria	1.6.5.3
2000588520_sludgeOz_Contig7421	2000424640_sludgeOz_Contig11412	19791_4533_5707_plus_danish19791	Bacilli	1.9.3.1				2000610430_sludgeOz_Contig8413	Betaproteobacteria	1.6.5.3
2000609960_sludgeOz_Contig8392	2000424660_sludgeOz_Contig11412	146462_101_1413_minus_danish146462	Methanomicrobia	3.1.3.11				2000540670_sludgeOz_Contig4927	Gammaproteobacteria	1.8.1.4
2000544330_sludgeOz_Contig5118	2000426560_sludgeOz_Contig11426	151070_1_776_minus_danish151070	Sphingobacteriia	3.1.3.11				2000410250_sludgeOz_Contig11289	Gammaproteobacteria	2.3.1.9
2000424740_sludgeOz_Contig11412	2000441420_sludgeOz_Contig11512	151799_1_974_minus_danish151799	Alphaproteobacteria	4.1.2.13				2000452010_sludgeOz_Contig11556	Gammaproteobacteria	2.3.1.9
2000610430_sludgeOz_Contig8413	2000462440_sludgeOz_Contig11597	180612_1_689_minus_danish180612	Flavobacteriia	4.1.3.4				2000465430_sludgeOz_Contig11607	Betaproteobacteria	2.3.1.9
2000410250_sludgeOz_Contig11289	2000465430_sludgeOz_Contig11607	245921_1_1136_plus_danish245921	Clostridia	1.1.1.42				2000422830_sludgeOz_Contig11399	Gammaproteobacteria	2.7.1.11
2000445730_sludgeOz_Contig11529	2000513410_sludgeOz_Contig3469	198229_1_704_plus_danish198229	Cytophagia	4.1.3.4				2000527690_sludgeOz_Contig4229	Chlorobia	2.7.1.11
2000422830_sludgeOz_Contig11399	2000527690_sludgeOz_Contig4229	14						2000424650_sludgeOz_Contig11412	Gammaproteobacteria	2.7.2.3
2000589970_sludgeOz_Contig7493	2000647250_sludgeOz_Contig9815							2000424660_sludgeOz_Contig11412	Gammaproteobacteria	4.1.2.13
144688_1209_1625_minus_danish144688	255033887_59049							2000609960_sludgeOz_Contig8392	Bacilli	4.1.2.13
144965_54_1067_minus_danish144965	255034839_59049							2000361210_sludgeOz_Contig10422	Gammaproteobacteria	4.1.3.30
146289_1_1239_plus_danish146289	256425487_59113							2000454070_sludgeOz_Contig11564	Gammaproteobacteria	4.1.3.30
2000454070_sludgeOz_Contig11564	291613658_46801							2000408210_sludgeOz_Contig11270	Gammaproteobacteria	4.2.1.17
151799_1_974_minus_danish151799	302877277_51505							2000452020_sludgeOz_Contig11556	Gammaproteobacteria	4.2.1.17
2000096700_sludgeUSA_Contig14439	311108187_59899							2000460640_sludgeOz_Contig11591	Gammaproteobacteria	4.2.1.17
2000460640_sludgeOz_Contig11591	328543477_65447							2000374110_sludgeOz_Contig10726	Betaproteobacteria	4.2.1.3
142342_1368_3942_plus_danish142342	332667239_66777							2000424740_sludgeOz_Contig11412	Gammaproteobacteria	5.4.2.2
2000540670_sludgeOz_Contig4927	375010898_82951							2000441420_sludgeOz_Contig11512	Betaproteobacteria	5.4.2.2
245921_1_1136_plus_danish245921	375147592_83125							2000589970_sludgeOz_Contig7493	Gammaproteobacteria	6.4.1.2
2000374110_sludgeOz_Contig10726	383317583_81775							2000647250_sludgeOz_Contig9815	Betaproteobacteria	6.4.1.2
2000452010_sludgeOz_Contig11556	56478460_58231							27
2000424650_sludgeOz_Contig11412	74316179_58189
2000424660_sludgeOz_Contig11412	74316181_58189
