# Supplementary material for: Transfer of energy pathway genes in microbial enhanced biological phosphorus removal communities
Source: BMC Genomics. 2015 Jul 16;16(1):526. doi: 10.1186/s12864-015-1752-5 (PMC4502571; doi:10.1186/s12864-015-1752-5)
Supplement: Additional file 17: — Sequences from each community with homologs to known mobile genetic elements. EBPR sequences with homologs to mobile genetic elements for each pathway, their EC annotation, and class-level taxonomic classification of the contig they are located. [file 12864_2015_1752_MOESM17_ESM.xlsx]

## Sheet: MGE_all
DK	DK_contig_classification	DK_ORF_EC	AU	AU_contig_classification	AU_EC	USA	USA_contig_classificaiton	USA_EC
145656_2994_4971_plus_danish145656	Sphingobacteriia	1.2.7.3	2000350520_sludgeOz_Contig10122	Methanomicrobia	2.7.1.40	2000293830_sludgeUSA_Contig7008	Sphingobacteriia	6.3.5.4
152803_1_700_plus_danish152803	Sphingobacteriia	1.9.3.1	2000561080_sludgeOz_Contig6016	Betaproteobacteria	2.2.1.1	2000098140_sludgeUSA_Contig14493	Alphaproteobacteria	1.7.2.4
116090_1_309_plus_danish116090	Alphaproteobacteria	2.7.1.69	2000550230_sludgeOz_Contig5439	Clostridia	1.1.1.157	2000159130_sludgeUSA_Contig16169	Betaproteobacteria	5.4.99.2
161016_14_820_plus_danish161016	Gammaproteobacteria	6.3.1.2	2000403600_sludgeOz_Contig11218	Betaproteobacteria	1.2.7.3	2000330350_sludgeUSA_Contig9087	Betaproteobacteria	5.4.99.2
151320_1_996_plus_danish151320	Acidobacteria (class)	4.2.1.79	2000514460_sludgeOz_Contig3526	Chlorobia	1.6.5.3	2000181880_sludgeUSA_Contig16317	Betaproteobacteria	6.3.5.4
197604_1_367_minus_danish197604	Sphingobacteriia	2.7.6.1	2000584880_sludgeOz_Contig7256	Methanomicrobia	1.6.5.3	2000151420_sludgeUSA_Contig16035	Gammaproteobacteria	1.9.3.1
145690_59_1859_plus_danish145690	Clostridia	6.2.1.1	2000460640_sludgeOz_Contig11591	Gammaproteobacteria	4.2.1.17	2000153730_sludgeUSA_Contig16081	Betaproteobacteria	4.3.1.1
62545_1_550_plus_danish62545	Fibrobacteria	1.6.5.3	2000388030_sludgeOz_Contig10991	Betaproteobacteria	1.2.7.3	2000277880_sludgeUSA_Contig6084	Betaproteobacteria	1.2.4.1
188625_1_870_plus_danish188625	Sphingobacteriia	4.1.1.32	2000353600_sludgeOz_Contig10215	Flavobacteriia	1.6.5.3	2000307100_sludgeUSA_Contig7753	Betaproteobacteria	6.4.1.2
45608_1_668_plus_danish45608	Cytophagia	4.1.2.14	2000470070_sludgeOz_Contig11618	Betaproteobacteria	6.4.1.2	2000118140_sludgeUSA_Contig15176	Sphingobacteriia	1.6.5.3
184345_1_353_minus_danish184345	Anaerolineae	1.2.7.3	2000649790_sludgeOz_Contig9893	Gammaproteobacteria	1.6.5.3	2000222970_sludgeUSA_Contig2476	Alphaproteobacteria	1.6.5.3
182640_1_645_plus_danish182640	Sphingobacteriia	5.1.3.1	2000636480_sludgeOz_Contig9444	Verrucomicrobiae	2.3.3.1	2000260750_sludgeUSA_Contig5132	Betaproteobacteria	2.3.1.12
227432_1_313_minus_danish227432	Anaerolineae	1.6.5.3	2000403260_sludgeOz_Contig11214	Epsilonproteobacteria	2.7.1.15	2000238550_sludgeUSA_Contig3580	Alphaproteobacteria	1.6.5.3
268778_1_577_plus_danish268778	Planctomycetia	5.3.1.1	2000512940_sludgeOz_Contig3442	Gammaproteobacteria	1.2.1.2	2000305740_sludgeUSA_Contig7673	Betaproteobacteria	1.2.7.3
161547_1_592_minus_danish161547	Betaproteobacteria	1.2.1.2	2000568220_sludgeOz_Contig6381	Cytophagia	1.2.7.3	2000101460_sludgeUSA_Contig14615	Betaproteobacteria	1.10.2.2
159854_121_701_plus_danish159854	Sphingobacteriia	1.1.1.1	2000463430_sludgeOz_Contig11601	Betaproteobacteria	2.6.1.18	2000242900_sludgeUSA_Contig388	Alphaproteobacteria	6.2.1.1
53773_1_436_minus_danish53773	Sphingobacteriia	2.2.1.1	2000643580_sludgeOz_Contig9685	Alphaproteobacteria	4.1.1.49	2000064260_sludgeUSA_Contig13133	Sphingobacteriia	6.2.1.1
18954_1_791_plus_danish18954	Sphingobacteriia	1.9.3.1	2000355000_sludgeOz_Contig10257	Deltaproteobacteria	1.6.5.3	2000005390_sludgeUSA_Contig10308	Betaproteobacteria	5.4.2.2
204819_1_355_minus_danish204819	Actinobacteria	2.7.1.12	2000360830_sludgeOz_Contig10413	Betaproteobacteria	4.1.1.41	2000098870_sludgeUSA_Contig14520	Gammaproteobacteria	2.3.3.1
244261_1_324_plus_danish244261	Acidobacteria (class)	1.1.1.30	2000388410_sludgeOz_Contig10998	Betaproteobacteria	1.2.1.2	2000015180_sludgeUSA_Contig10825	Gammaproteobacteria	4.2.1.1
176401_1_507_plus_danish176401	Sphingobacteriia	1.9.3.1	2000350480_sludgeOz_Contig10120	Flavobacteriia	2.1.2.10	2000036480_sludgeUSA_Contig11858	Betaproteobacteria	3.5.1.1
117860_1_345_minus_danish117860	Clostridia	1.6.5.3	2000647970_sludgeOz_Contig9837	Gammaproteobacteria	6.2.1.13	2000123970_sludgeUSA_Contig15355	Gammaproteobacteria	4.2.1.55
157451_1_610_plus_danish157451	Flavobacteriia	1.6.5.3	2000465430_sludgeOz_Contig11607	Betaproteobacteria	2.3.1.9	2000156320_sludgeUSA_Contig16123	Gammaproteobacteria	2.3.1.12
149437_1_1680_plus_danish149437	Cytophagia	1.8.1.4	2000510020_sludgeOz_Contig3284	Gammaproteobacteria	1.6.5.3	2000220310_sludgeUSA_Contig2291	Betaproteobacteria	1.6.5.3
149904_794_1714_plus_danish149904	Betaproteobacteria	5.3.1.6	2000591710_sludgeOz_Contig7565	Alphaproteobacteria	1.6.99.5	2000275850_sludgeUSA_Contig5967	Betaproteobacteria	1.6.5.3
215150_1_493_plus_danish215150	Betaproteobacteria	1.6.5.3	2000570050_sludgeOz_Contig6479	Sphingobacteriia	4.2.1.11	2000334550_sludgeUSA_Contig9318	Betaproteobacteria	2.7.1.69
142811_232_1359_plus_danish142811	Bacteroidia	4.1.2.4	2000604660_sludgeOz_Contig8149	Betaproteobacteria	6.2.1.17	2000081860_sludgeUSA_Contig13880	Gammaproteobacteria	4.2.1.1
169207_1_389_minus_danish169207	Betaproteobacteria	1.2.7.1	2000478040_sludgeOz_Contig1210	Betaproteobacteria	3.5.5.1	2000098910_sludgeUSA_Contig14523	Betaproteobacteria	2.3.1.61
37985_1_686_plus_danish37985	Clostridia	1.2.7.3	2000633420_sludgeOz_Contig9330	Alphaproteobacteria	1.6.99.3	2000324280_sludgeUSA_Contig8742	Gammaproteobacteria	1.6.5.3
7055_1_311_minus_danish7055	Methanobacteria	1.6.5.3	2000564680_sludgeOz_Contig6205	Betaproteobacteria	4.1.3.6	2000107380_sludgeUSA_Contig14815	Betaproteobacteria	6.3.5.4
173114_25_624_minus_danish173114	Betaproteobacteria	1.10.2.2	2000358970_sludgeOz_Contig10361	Gammaproteobacteria	2.3.1.9	2000210410_sludgeUSA_Contig16370	Betaproteobacteria	2.3.3.1
59989_1_427_plus_danish59989	Alphaproteobacteria	4.2.1.17	2000555180_sludgeOz_Contig570	Gammaproteobacteria	2.2.1.6	2000151630_sludgeUSA_Contig1604	Opitutae	1.1.1.36
70595_1_357_minus_danish70595	Betaproteobacteria	1.2.1.10;1.1.1.1	2000462000_sludgeOz_Contig11595	Betaproteobacteria	4.1.1.32	2000194230_sludgeUSA_Contig16348	Betaproteobacteria	1.3.99.1
144458_1_1177_minus_danish144458	Alphaproteobacteria	1.4.1.14;1.4.1.13	2000353890_sludgeOz_Contig10224	Gammaproteobacteria	1.6.5.3	2000140220_sludgeUSA_Contig15802	Gammaproteobacteria	1.10.2.2
153902_1_705_minus_danish153902	Caldilineae	1.9.3.1	2000416600_sludgeOz_Contig11350	Betaproteobacteria	3.1.3.11	2000117070_sludgeUSA_Contig15140	Gammaproteobacteria	1.6.99.3
252039_619_1025_plus_danish252039	Sphingobacteriia	1.2.4.1	2000424650_sludgeOz_Contig11412	Gammaproteobacteria	2.7.2.3	2000089600_sludgeUSA_Contig14166	Betaproteobacteria	2.3.3.1
183525_1_511_plus_danish183525	Anaerolineae	5.4.2.1	2000542000_sludgeOz_Contig4997	Alphaproteobacteria	4.2.1.1	2000162190_sludgeUSA_Contig16213	Betaproteobacteria	1.6.5.3
90759_1_497_minus_danish90759	Bacteroidetes (class)	1.6.5.3	2000372840_sludgeOz_Contig1070	Bacteroidetes (class)	1.6.5.3	2000227640_sludgeUSA_Contig2792	Betaproteobacteria	1.1.1.36
252920_1_467_minus_danish252920	Sphingobacteriia	2.8.3.5	2000439330_sludgeOz_Contig11503	Betaproteobacteria	4.2.1.17	2000291440_sludgeUSA_Contig6866	Alphaproteobacteria	1.9.3.1
176762_285_631_minus_danish176762	Betaproteobacteria	1.10.2.2	2000588090_sludgeOz_Contig7401	Betaproteobacteria	6.2.1.1	2000140210_sludgeUSA_Contig15802	Gammaproteobacteria	1.10.2.2
51124_1_590_minus_danish51124	Flavobacteriia	1.2.1.3	2000422830_sludgeOz_Contig11399	Gammaproteobacteria	2.7.1.11	2000236520_sludgeUSA_Contig3445	Gammaproteobacteria	4.2.1.17
250624_1_446_plus_danish250624	Acidobacteriia	1.2.1.3	2000413600_sludgeOz_Contig11324	Betaproteobacteria	1.7.1.4	2000092400_sludgeUSA_Contig14275	Gammaproteobacteria	5.1.2.3;1.1.1.35;4.2.1.17
31717_1_682_plus_danish31717	Acidobacteria (class)	2.3.1.61	2000589970_sludgeOz_Contig7493	Gammaproteobacteria	6.4.1.2	2000062690_sludgeUSA_Contig13065	Sphingobacteriia	6.2.1.1
146212_2305_4875_plus_danish146212	Betaproteobacteria	4.2.1.3	2000359310_sludgeOz_Contig10372	Cytophagia	1.2.4.2	2000345050_sludgeUSA_Contig9914	Betaproteobacteria	5.4.99.2
204896_1_304_minus_danish204896	Gammaproteobacteria	1.2.7.1	2000379700_sludgeOz_Contig10838	Chlorobia	2.1.2.10	2000247910_sludgeUSA_Contig4242	Betaproteobacteria	2.7.1.69
230733_1_408_minus_danish230733	Actinobacteria	2.3.3.1	2000437310_sludgeOz_Contig11491	Gammaproteobacteria	3.5.5.1	2000067270_sludgeUSA_Contig13269	Alphaproteobacteria	6.3.5.4
48088_23_458_plus_danish48088	Sphingobacteriia	1.9.3.1	2000471310_sludgeOz_Contig11621	Betaproteobacteria	1.6.5.3	2000298180_sludgeUSA_Contig726	Betaproteobacteria	6.2.1.5
27755_1_679_minus_danish27755	Sphingobacteriia	3.1.3.11	2000618790_sludgeOz_Contig8765	Gammaproteobacteria	2.2.1.6	2000014880_sludgeUSA_Contig10811	Sphingobacteriia	1.9.3.1
142859_2640_3755_plus_danish142859	Sphingobacteriia	1.6.5.3	2000461560_sludgeOz_Contig11594	Gammaproteobacteria	2.8.3.1	2000012700_sludgeUSA_Contig10711	Flavobacteriia	1.8.1.4
112926_1_621_plus_danish112926	Alphaproteobacteria	1.13.12.16	2000400430_sludgeOz_Contig11183	Betaproteobacteria	1.1.1.157	2000062640_sludgeUSA_Contig13063	Betaproteobacteria	2.6.1.19
20007_1_1159_plus_danish20007	Sphingobacteriia	2.7.1.40	2000445290_sludgeOz_Contig11527	Gammaproteobacteria	1.6.5.3	2000022320_sludgeUSA_Contig11172	Gammaproteobacteria	1.6.5.3
144107_1841_3400_minus_danish144107	Sphingobacteriia	1.6.5.3	2000596090_sludgeOz_Contig7758	Betaproteobacteria	1.1.1.1	2000203280_sludgeUSA_Contig16363	Betaproteobacteria	1.2.7.1
184501_1_866_plus_danish184501	Chlorobia	6.4.1.2	2000601160_sludgeOz_Contig7989	Cytophagia	5.4.99.2	2000242090_sludgeUSA_Contig3824	Betaproteobacteria	4.1.1.32
156706_1_556_minus_danish156706	Planctomycetia	2.7.1.11	2000483690_sludgeOz_Contig1620	Betaproteobacteria	6.2.1.1	2000186880_sludgeUSA_Contig16331	Betaproteobacteria	2.7.1.40
213894_1_609_minus_danish213894	Cytophagia	2.2.1.1	2000564560_sludgeOz_Contig6200	Betaproteobacteria	1.1.1.83	2000088440_sludgeUSA_Contig14126	Gammaproteobacteria	3.1.1.31
70405_1_313_minus_danish70405	Gemmatimonadetes	1.6.5.3	2000542470_sludgeOz_Contig5019	Thermotogae	1.2.7.1	2000269010_sludgeUSA_Contig5596	Alphaproteobacteria	1.6.99.3
225136_17_458_minus_danish225136	Betaproteobacteria	5.4.99.2	2000459660_sludgeOz_Contig11588	Betaproteobacteria	2.3.1.19	2000040200_sludgeUSA_Contig12034	Flavobacteriia	5.4.99.2
8355_1_324_plus_danish8355	Deltaproteobacteria	6.4.1.2	2000575050_sludgeOz_Contig6740	Chloroflexi	4.2.1.17	2000210590_sludgeUSA_Contig16370	Betaproteobacteria	1.6.5.3
152370_1_1004_minus_danish152370	Gammaproteobacteria	1.2.1.27	2000466350_sludgeOz_Contig1161	Alphaproteobacteria	6.2.1.5	2000048710_sludgeUSA_Contig12444	Gammaproteobacteria	1.2.1.3
224188_1_653_plus_danish224188	Alphaproteobacteria	1.9.3.1	2000501690_sludgeOz_Contig2822	Gammaproteobacteria	1.2.4.1	2000105250_sludgeUSA_Contig14741	Betaproteobacteria	1.8.1.4
136032_1_323_plus_danish136032	Alphaproteobacteria	1.1.1.30	2000633320_sludgeOz_Contig9325	Gammaproteobacteria	2.2.1.1	2000281950_sludgeUSA_Contig6316	Betaproteobacteria	2.7.2.1
166507_1_642_minus_danish166507	Betaproteobacteria	2.3.1.9	2000429400_sludgeOz_Contig11446	Betaproteobacteria	2.3.3.1	2000231160_sludgeUSA_Contig3061	Betaproteobacteria	5.4.99.2
27922_1_539_minus_danish27922	Betaproteobacteria	2.7.6.1	2000377610_sludgeOz_Contig10805	Betaproteobacteria	1.1.1.37	2000138400_sludgeUSA_Contig15757	Gammaproteobacteria	1.3.99.1
60033_1_338_minus_danish60033	Sphingobacteriia	1.6.5.3	2000578800_sludgeOz_Contig6941	Alphaproteobacteria	1.1.1.1	2000127870_sludgeUSA_Contig15478	Gammaproteobacteria	6.2.1.5
52619_1_1149_plus_danish52619	Sphingobacteriia	2.3.1.9	2000424640_sludgeOz_Contig11412	Gammaproteobacteria	1.2.1.12	2000039570_sludgeUSA_Contig12002	Betaproteobacteria	1.2.1.2
152936_1_304_minus_danish152936	Betaproteobacteria	2.3.1.12	2000457380_sludgeOz_Contig11579	Betaproteobacteria	1.10.2.2	2000155960_sludgeUSA_Contig16117	Gammaproteobacteria	2.2.1.1
181440_1_734_plus_danish181440	Clostridia	4.2.1.1	2000402790_sludgeOz_Contig11209	Betaproteobacteria	1.2.7.1	2000222080_sludgeUSA_Contig2415	Betaproteobacteria	2.3.3.1
189150_1_377_plus_danish189150	Gammaproteobacteria	1.9.3.1	2000650660_sludgeOz_Contig9917	Sphingobacteriia	4.2.1.3	2000331520_sludgeUSA_Contig9152	Betaproteobacteria	2.3.3.5
33240_64_531_plus_danish33240	Sphingobacteriia	2.7.1.12	2000465610_sludgeOz_Contig11607	Betaproteobacteria	5.4.2.2	2000222990_sludgeUSA_Contig2478	Betaproteobacteria	2.3.1.9
247557_1_983_minus_danish247557	Sphingobacteriia	1.6.5.3	2000645160_sludgeOz_Contig9741	Gammaproteobacteria	1.6.5.3	2000254000_sludgeUSA_Contig4666	Betaproteobacteria	1.1.1.30
117551_1_336_minus_danish117551	Alphaproteobacteria	1.6.99.3	2000411040_sludgeOz_Contig11298	Betaproteobacteria	1.8.1.4	2000179690_sludgeUSA_Contig16310	Betaproteobacteria	2.3.1.9
220502_1_487_plus_danish220502	Viruses (class)	2.7.1.69	2000372480_sludgeOz_Contig10692	Betaproteobacteria	6.3.5.4	2000270030_sludgeUSA_Contig5653	Betaproteobacteria	6.3.1.2
202195_1_833_plus_danish202195	Deltaproteobacteria	1.1.1.44	2000501380_sludgeOz_Contig2801	Sphingobacteriia	6.2.1.5	2000101090_sludgeUSA_Contig14603	Gammaproteobacteria	1.9.3.1
224637_519_1644_minus_danish224637	Clostridia	1.1.1.44	2000624520_sludgeOz_Contig8988	Gammaproteobacteria	1.9.3.1	2000162170_sludgeUSA_Contig16213	Betaproteobacteria	1.6.5.3
171491_1_1118_plus_danish171491	Betaproteobacteria	2.7.6.1	2000475770_sludgeOz_Contig11630	Betaproteobacteria	4.1.2.13	2000048270_sludgeUSA_Contig12421	Betaproteobacteria	4.2.1.1
142629_1_2064_plus_danish142629	Sphingobacteriia	2.7.1.40	2000407780_sludgeOz_Contig11264	Betaproteobacteria	5.3.1.6	2000199190_sludgeUSA_Contig16357	Betaproteobacteria	6.2.1.5
143439_1100_2169_minus_danish143439	Anaerolineae	1.6.5.3	2000395470_sludgeOz_Contig11111	Betaproteobacteria	4.2.1.1	2000328970_sludgeUSA_Contig9005	Flavobacteriia	4.2.1.2
127304_1_503_minus_danish127304	Opitutae	1.2.7.3	2000409980_sludgeOz_Contig11286	Betaproteobacteria	2.7.1.40	2000309320_sludgeUSA_Contig7879	Betaproteobacteria	2.7.2.1
246386_1_1226_plus_danish246386	Cyanobacteria (class)	2.3.1.54	2000482720_sludgeOz_Contig1558	Betaproteobacteria	2.3.1.9	2000089480_sludgeUSA_Contig14162	Sphingobacteriia	5.3.1.1
55988_1_459_plus_danish55988	Betaproteobacteria	1.1.1.36	2000448290_sludgeOz_Contig11542	Betaproteobacteria	6.2.1.17	2000213270_sludgeUSA_Contig1801	Gammaproteobacteria	4.1.1.41
189293_1_324_plus_danish189293	Sphingobacteriia	1.6.5.3	2000645170_sludgeOz_Contig9741	Gammaproteobacteria	1.6.5.3	2000166320_sludgeUSA_Contig16251	Betaproteobacteria	6.2.1.1
140266_1_344_minus_danish140266	Chlorobia	1.6.5.3	2000563470_sludgeOz_Contig6145	Gammaproteobacteria	4.2.1.2	2000044250_sludgeUSA_Contig12229	Betaproteobacteria	4.2.1.17
17480_1_1000_plus_danish17480	Planctomycetia	1.6.5.3	2000388980_sludgeOz_Contig11009	Betaproteobacteria	1.9.3.1	2000222320_sludgeUSA_Contig2432	Betaproteobacteria	6.2.1.1
148283_507_826_plus_danish148283	Sphingobacteriia	1.2.4.1	2000411030_sludgeOz_Contig11298	Betaproteobacteria	2.3.1.61	2000106670_sludgeUSA_Contig14790	Sphingobacteriia	2.3.1.9
227149_1_359_plus_danish227149	Anaerolineae	4.2.1.11	2000515160_sludgeOz_Contig3564	Betaproteobacteria	2.1.2.10	2000169260_sludgeUSA_Contig16268	Betaproteobacteria	2.3.1.9
142255_9217_10201_plus_danish142255	Betaproteobacteria	2.7.1.2	2000417330_sludgeOz_Contig11358	Betaproteobacteria	2.3.1.9	2000258300_sludgeUSA_Contig4970	Betaproteobacteria	6.4.1.1
143318_3666_4925_plus_danish143318	Betaproteobacteria	2.7.1.11	2000453370_sludgeOz_Contig11562	Gammaproteobacteria	1.4.1.14;1.4.1.13	2000269590_sludgeUSA_Contig5630	Betaproteobacteria	2.3.3.1
146677_615_1342_minus_danish146677	Sphingobacteriia	2.2.1.1	2000413840_sludgeOz_Contig11326	Gammaproteobacteria	1.9.3.1	2000004310_sludgeUSA_Contig10246	Alphaproteobacteria	2.2.1.6
232728_84_397_plus_danish232728	Betaproteobacteria	2.7.1.69	2000378270_sludgeOz_Contig10815	Betaproteobacteria	5.4.2.7	2000273740_sludgeUSA_Contig5854	Alphaproteobacteria	1.13.12.16
165649_1_429_plus_danish165649	Betaproteobacteria	1.6.5.3	2000506820_sludgeOz_Contig3112	Betaproteobacteria	6.3.1.2	2000023880_sludgeUSA_Contig11244	Sphingobacteriia	1.6.5.3
260395_1_393_minus_danish260395	Betaproteobacteria	1.1.1.36	2000366340_sludgeOz_Contig10555	Gammaproteobacteria	6.2.1.5	2000108030_sludgeUSA_Contig14838	Betaproteobacteria	1.2.7.1
161274_1_1030_plus_danish161274	Actinobacteria	1.6.5.3	2000366350_sludgeOz_Contig10555	Gammaproteobacteria	6.2.1.5	2000192260_sludgeUSA_Contig16344	Betaproteobacteria	6.2.1.1
142740_335_2074_plus_danish142740	Betaproteobacteria	1.7.99.1;1.7.2.1	2000437580_sludgeOz_Contig11493	Betaproteobacteria	2.2.1.6	2000196200_sludgeUSA_Contig16352	Betaproteobacteria	2.3.1.61
200035_666_1309_plus_danish200035	Bacilli	1.6.5.3	2000640520_sludgeOz_Contig9580	Cytophagia	6.4.1.2	2000283480_sludgeUSA_Contig6408	Betaproteobacteria	4.2.1.55
23843_16_738_minus_danish23843	Gammaproteobacteria	3.1.3.11	2000554590_sludgeOz_Contig5665	Gammaproteobacteria	2.7.1.40	2000164550_sludgeUSA_Contig16239	Betaproteobacteria	1.2.1.12
177737_1_594_plus_danish177737	Sphingobacteriia	1.2.1.3	2000415380_sludgeOz_Contig11338	Betaproteobacteria	2.1.2.10	2000164050_sludgeUSA_Contig16234	Betaproteobacteria	1.6.5.3
39449_1_743_plus_danish39449	Clostridia	2.7.1.12	2000458710_sludgeOz_Contig11584	Gammaproteobacteria	1.2.1.2	2000297100_sludgeUSA_Contig7200	Sphingobacteriia	1.2.1.3
51372_1_426_plus_danish51372	Betaproteobacteria	1.1.1.1	2000376290_sludgeOz_Contig10775	Gammaproteobacteria	5.1.2.3;1.1.1.35;4.2.1.17	2000253390_sludgeUSA_Contig4617	Gammaproteobacteria	1.9.3.1
263319_111_383_minus_danish263319	Anaerolineae	1.1.1.30	2000410390_sludgeOz_Contig11292	Gammaproteobacteria	4.2.1.55	2000315430_sludgeUSA_Contig8227	Flavobacteriia	2.7.1.2
106522_1_690_minus_danish106522	Cytophagia	1.1.1.36	2000434000_sludgeOz_Contig11472	Gammaproteobacteria	2.3.1.9	2000143920_sludgeUSA_Contig15889	Betaproteobacteria	1.13.12.16
214871_1_353_plus_danish214871	Betaproteobacteria	2.7.1.69	2000519290_sludgeOz_Contig3785	Alphaproteobacteria	2.7.1.40	2000296450_sludgeUSA_Contig7161	Sphingobacteriia	1.2.1.3
42462_1_621_plus_danish42462	Anaerolineae	2.7.1.63	2000629490_sludgeOz_Contig9175	Gammaproteobacteria	2.7.1.69	2000269050_sludgeUSA_Contig5598	Betaproteobacteria	1.2.1.3
195753_1_359_minus_danish195753	Epsilonproteobacteria	2.3.3.1	2000458790_sludgeOz_Contig11584	Gammaproteobacteria	1.6.5.3	2000095050_sludgeUSA_Contig14378	Betaproteobacteria	1.9.3.1
18955_1_1503_plus_danish18955	Clostridia	1.2.7.3	2000521490_sludgeOz_Contig3904	Caldilineae	2.6.1.19	2000156130_sludgeUSA_Contig16120	Gammaproteobacteria	2.7.1.15
202241_1_1598_minus_danish202241	Methanomicrobia	1.3.99.1	2000373170_sludgeOz_Contig10708	Betaproteobacteria	5.1.3.1	2000159160_sludgeUSA_Contig16169	Betaproteobacteria	6.4.1.2
243058_1_457_minus_danish243058	Gammaproteobacteria	3.5.1.1	2000349110_sludgeOz_Contig10073	Betaproteobacteria	3.1.3.11	2000170800_sludgeUSA_Contig16274	Betaproteobacteria	1.9.3.1
158696_1_494_plus_danish158696	Actinobacteria	1.2.7.3	2000525100_sludgeOz_Contig4087	Deltaproteobacteria	1.6.5.3	2000246830_sludgeUSA_Contig4158	Betaproteobacteria	4.2.1.2
203542_1_363_minus_danish203542	Acidobacteria (class)	4.2.1.1	2000647990_sludgeOz_Contig9838	Gammaproteobacteria	2.7.2.3	2000071930_sludgeUSA_Contig13451	Betaproteobacteria	1.9.3.1
55635_1_754_minus_danish55635	Chlorobia	1.2.7.1	2000462390_sludgeOz_Contig11597	Gammaproteobacteria	1.6.5.3	2000133650_sludgeUSA_Contig15638	Gammaproteobacteria	4.2.1.11
246282_1_831_minus_danish246282	Gammaproteobacteria	2.2.1.1	2000645250_sludgeOz_Contig9743	Flavobacteriia	1.1.1.157	2000300220_sludgeUSA_Contig7362	Betaproteobacteria	2.1.2.10
258984_1_371_plus_danish258984	Sphingobacteriia	1.2.1.3	2000626990_sludgeOz_Contig9077	Sphingobacteriia	1.6.5.3	2000336720_sludgeUSA_Contig9442	Betaproteobacteria	1.6.5.3
105152_15_343_minus_danish105152	Sphingobacteriia	1.6.5.3	2000435110_sludgeOz_Contig1148	Gammaproteobacteria	1.9.3.1	2000019100_sludgeUSA_Contig11021	Betaproteobacteria	6.4.1.2
149520_1_1456_plus_danish149520	Sphingobacteriia	1.2.1.3	2000357070_sludgeOz_Contig10311	Gammaproteobacteria	4.2.1.1	2000186070_sludgeUSA_Contig16330	Betaproteobacteria	5.4.2.2
214783_1_518_plus_danish214783	Gammaproteobacteria	2.7.1.69	2000451010_sludgeOz_Contig11552	Betaproteobacteria	2.7.6.1	2000184540_sludgeUSA_Contig16326	Betaproteobacteria	1.4.1.14;1.4.1.13
195711_1_1213_plus_danish195711	Cytophagia	1.6.99.3	2000494150_sludgeOz_Contig238	Betaproteobacteria	1.2.1.2	2000199390_sludgeUSA_Contig16357	Betaproteobacteria	2.7.1.69
159041_1_384_minus_danish159041	Alphaproteobacteria	1.1.1.30	2000434380_sludgeOz_Contig11475	Betaproteobacteria	3.5.5.1	2000156300_sludgeUSA_Contig16123	Gammaproteobacteria	1.2.4.1
167995_76_333_minus_danish167995	Anaerolineae	6.2.1.1	2000411000_sludgeOz_Contig11298	Betaproteobacteria	2.3.3.1	2000215450_sludgeUSA_Contig1949	Betaproteobacteria	2.2.1.1
150990_1_1413_minus_danish150990	Acidobacteria (class)	2.2.1.1	2000645650_sludgeOz_Contig9758	Gammaproteobacteria	6.3.1.2	2000208900_sludgeUSA_Contig16369	Betaproteobacteria	2.7.1.40
233674_1_315_minus_danish233674	Betaproteobacteria	5.4.99.2	2000503250_sludgeOz_Contig291	Gammaproteobacteria	2.2.1.6	2000138510_sludgeUSA_Contig15760	Gammaproteobacteria	1.1.1.35
175231_1_986_minus_danish175231	Sphingobacteriia	3.1.3.11	2000462410_sludgeOz_Contig11597	Gammaproteobacteria	1.6.5.3	2000091050_sludgeUSA_Contig14220	Sphingobacteriia	1.3.99.1
152751_1_389_minus_danish152751	Sphingobacteriia	4.2.1.1	2000475750_sludgeOz_Contig11630	Betaproteobacteria	1.2.1.12	2000074650_sludgeUSA_Contig13569	Gammaproteobacteria	2.3.1.61
152597_1_594_plus_danish152597	Cytophagia	6.2.1.5	2000430970_sludgeOz_Contig11454	Betaproteobacteria	5.4.2.1	2000237520_sludgeUSA_Contig3511	Betaproteobacteria	1.10.2.2
144599_780_1658_minus_danish144599	Actinobacteria	1.9.3.1	2000512660_sludgeOz_Contig3429	Gammaproteobacteria	2.7.1.69	2000246110_sludgeUSA_Contig4107	Betaproteobacteria	2.3.1.9
145444_1_1372_plus_danish145444	Betaproteobacteria	4.2.1.11	2000357870_sludgeOz_Contig10334	Clostridia	2.7.6.1	2000156310_sludgeUSA_Contig16123	Gammaproteobacteria	1.2.4.1
205662_1_344_plus_danish205662	Betaproteobacteria	1.1.1.36	2000362930_sludgeOz_Contig1047	Betaproteobacteria	2.3.3.1	2000092050_sludgeUSA_Contig14262	Betaproteobacteria	1.9.3.1
153301_435_972_plus_danish153301	Bacteroidetes (class)	2.7.1.69	2000635950_sludgeOz_Contig9427	Sphingobacteriia	1.1.1.44	2000142830_sludgeUSA_Contig15862	Betaproteobacteria	6.3.5.4
142398_6469_7181_plus_danish142398	Anaerolineae	1.9.3.1	2000364520_sludgeOz_Contig10510	Betaproteobacteria	1.2.1.12	2000192630_sludgeUSA_Contig16345	Betaproteobacteria	4.1.1.9
157651_1_670_plus_danish157651	Cyanobacteria (class)	1.2.7.1	2000641620_sludgeOz_Contig9615	Gammaproteobacteria	1.9.3.1	2000140140_sludgeUSA_Contig15800	Gammaproteobacteria	2.7.1.40
25655_1_1237_plus_danish25655	Cytophagia	5.4.99.2	2000498240_sludgeOz_Contig2632	Betaproteobacteria	1.6.5.3;1.6.99.3	2000222900_sludgeUSA_Contig247	Alphaproteobacteria	1.6.99.3
259751_1_303_minus_danish259751	Flavobacteriia	1.2.4.1	2000626320_sludgeOz_Contig9052	Betaproteobacteria	1.9.3.1	2000227090_sludgeUSA_Contig2754	Betaproteobacteria	1.10.2.2
40889_1_681_minus_danish40889	Bacteroidia	6.3.1.2	2000633630_sludgeOz_Contig9339	Betaproteobacteria	1.1.1.1	2000131850_sludgeUSA_Contig15589	Alphaproteobacteria	4.2.1.2
260659_159_370_minus_danish260659	Actinobacteria	3.2.1.86	2000353900_sludgeOz_Contig10224	Gammaproteobacteria	1.6.5.3	2000337550_sludgeUSA_Contig9489	Sphingobacteriia	1.8.1.4
179741_1_660_plus_danish179741	Clostridia	1.2.7.1	2000359610_sludgeOz_Contig10380	Betaproteobacteria	1.10.2.2	2000050450_sludgeUSA_Contig12527	Betaproteobacteria	1.1.1.44
245552_1_499_minus_danish245552	Cyanobacteria (class)	1.6.5.3	2000468630_sludgeOz_Contig11615	Betaproteobacteria	2.2.1.6	2000341010_sludgeUSA_Contig9684	Alphaproteobacteria	5.4.2.1
29293_1_930_minus_danish29293	Actinobacteria	1.6.5.3	2000471220_sludgeOz_Contig11621	Betaproteobacteria	1.6.5.3	2000259970_sludgeUSA_Contig5084	Betaproteobacteria	6.2.1.1
157207_300_899_plus_danish157207	Actinobacteria	1.9.3.1	2000493050_sludgeOz_Contig2300	Gammaproteobacteria	2.8.3.5	2000158390_sludgeUSA_Contig16156	Gammaproteobacteria	2.7.2.1
197669_1_424_minus_danish197669	Betaproteobacteria	2.7.1.69	2000413590_sludgeOz_Contig11324	Betaproteobacteria	1.7.1.4	2000264710_sludgeUSA_Contig5357	Alphaproteobacteria	1.6.5.3
87639_1_361_plus_danish87639	Betaproteobacteria	1.1.1.36	2000599350_sludgeOz_Contig7898	Gammaproteobacteria	3.1.3.11	2000091560_sludgeUSA_Contig14242	Sphingobacteriia	1.1.1.49
33864_1_212_plus_danish33864	Actinobacteria	2.7.1.69	2000498320_sludgeOz_Contig2637	Betaproteobacteria	4.2.1.1	2000088450_sludgeUSA_Contig14126	Gammaproteobacteria	2.7.1.2
66415_1_352_plus_danish66415	Flavobacteriia	1.1.1.30	2000536850_sludgeOz_Contig4725	Betaproteobacteria	1.2.1.12	2000260890_sludgeUSA_Contig5140	Betaproteobacteria	1.6.5.3
175073_1_651_minus_danish175073	Sphingobacteriia	1.6.5.3	2000458760_sludgeOz_Contig11584	Gammaproteobacteria	1.6.5.3	2000083720_sludgeUSA_Contig13948	Betaproteobacteria	1.6.5.3
163992_1_924_plus_danish163992	Actinobacteria	6.3.1.2	2000462420_sludgeOz_Contig11597	Gammaproteobacteria	1.6.5.3	2000342200_sludgeUSA_Contig9753	Betaproteobacteria	1.6.5.3
151445_1_503_plus_danish151445	Methanomicrobia	5.4.99.2	2000473460_sludgeOz_Contig11625	Betaproteobacteria	1.4.1.14;1.4.1.13	2000273560_sludgeUSA_Contig5846	Flavobacteriia	4.2.1.2
155191_1_1139_minus_danish155191	Sphingobacteriia	1.6.5.3	2000459180_sludgeOz_Contig11586	Betaproteobacteria	1.1.1.157	2000179840_sludgeUSA_Contig16311	Betaproteobacteria	4.2.1.11
68485_1_591_plus_danish68485	Clostridia	2.7.2.1	2000413650_sludgeOz_Contig11324	Betaproteobacteria	1.7.99.4	2000286710_sludgeUSA_Contig6597	Alphaproteobacteria	4.1.1.9
234536_20_256_minus_danish234536	Epsilonproteobacteria	1.2.7.3	2000518420_sludgeOz_Contig3742	Flavobacteriia	6.2.1.5	2000091830_sludgeUSA_Contig14252	Betaproteobacteria	2.7.1.12
188310_75_703_plus_danish188310	Flavobacteriia	6.4.1.2	2000410740_sludgeOz_Contig11295	Gammaproteobacteria	4.2.1.2	2000006790_sludgeUSA_Contig10393	Alphaproteobacteria	5.4.2.1
226043_1_353_plus_danish226043	Actinobacteria	1.2.1.12	2000600610_sludgeOz_Contig7963	Verrucomicrobiae	2.7.1.2	2000334560_sludgeUSA_Contig9319	Betaproteobacteria	1.1.1.1
147801_331_1190_plus_danish147801	Actinobacteria	2.3.3.1	2000592320_sludgeOz_Contig7599	Gammaproteobacteria	4.1.3.4	2000183130_sludgeUSA_Contig16321	Betaproteobacteria	1.1.1.157
49207_1_536_minus_danish49207	Alphaproteobacteria	1.7.1.4	2000492080_sludgeOz_Contig2224	Alphaproteobacteria	6.3.1.2	2000156780_sludgeUSA_Contig16130	Betaproteobacteria	2.2.1.6
59991_55_500_minus_danish59991	Bacteroidia	1.2.1.3	2000447450_sludgeOz_Contig11537	Betaproteobacteria	4.2.1.11	2000201150_sludgeUSA_Contig16360	Betaproteobacteria	1.2.1.16
164187_1_1607_minus_danish164187	Cytophagia	1.6.5.3	2000605250_sludgeOz_Contig8175	Betaproteobacteria	1.6.99.3	2000276040_sludgeUSA_Contig5978	Cytophagia	2.2.1.1
79290_1_754_plus_danish79290	Methanomicrobia	5.4.99.2	2000483920_sludgeOz_Contig1638	Cytophagia	1.2.4.1	2000064520_sludgeUSA_Contig13146	Betaproteobacteria	5.3.1.9
64953_1_274_plus_danish64953	Flavobacteriia	5.1.99.1	2000360690_sludgeOz_Contig10409	Chlorobia	3.1.3.11	2000048830_sludgeUSA_Contig12450	Sphingobacteriia	5.4.99.2
71361_1_348_plus_danish71361	Flavobacteriia	1.6.99.3	2000432040_sludgeOz_Contig11461	Gammaproteobacteria	1.2.1.3	2000211330_sludgeUSA_Contig1681	Alphaproteobacteria	1.8.1.4
224011_1_687_minus_danish224011	Betaproteobacteria	2.8.3.8	2000622720_sludgeOz_Contig8917	Cytophagia	1.9.3.1	2000312320_sludgeUSA_Contig8059	Betaproteobacteria	2.7.1.69
259366_1_336_minus_danish259366	Betaproteobacteria	1.2.1.2	2000439290_sludgeOz_Contig11503	Betaproteobacteria	1.13.12.16	2000005910_sludgeUSA_Contig10342	Betaproteobacteria	1.9.3.1
150032_1_980_minus_danish150032	Cytophagia	1.2.1.12	2000462330_sludgeOz_Contig11597	Gammaproteobacteria	1.6.5.3	2000138980_sludgeUSA_Contig15772	Gammaproteobacteria	5.3.1.9
239292_1_395_plus_danish239292	Fusobacteriia	1.1.1.30	2000642920_sludgeOz_Contig9666	Thermotogae	6.4.1.2	2000003520_sludgeUSA_Contig10203	Betaproteobacteria	1.7.99.1;1.7.2.1
223735_1_531_minus_danish223735	Bacteroidetes (class)	1.2.1.3	2000462310_sludgeOz_Contig11597	Gammaproteobacteria	1.6.5.3	2000306820_sludgeUSA_Contig7733	Actinobacteria	2.3.3.1
256965_159_616_plus_danish256965	Deltaproteobacteria	1.18.6.1	2000614590_sludgeOz_Contig8601	Gammaproteobacteria	1.6.5.3	2000055420_sludgeUSA_Contig12755	Betaproteobacteria	1.9.3.1
179554_56_440_plus_danish179554	Flavobacteriia	2.7.1.12	2000512570_sludgeOz_Contig3424	Betaproteobacteria	6.2.1.1	2000077110_sludgeUSA_Contig13678	Betaproteobacteria	1.2.7.3
182618_1_711_minus_danish182618	Clostridia	1.6.5.3	2000462370_sludgeOz_Contig11597	Gammaproteobacteria	1.6.5.3	2000256540_sludgeUSA_Contig4846	Betaproteobacteria	2.2.1.6
29433_1_790_minus_danish29433	Sphingobacteriia	1.2.7.3	2000399910_sludgeOz_Contig11176	Gammaproteobacteria	1.2.4.1	2000281700_sludgeUSA_Contig6302	Betaproteobacteria	1.9.3.1
41782_1_327_minus_danish41782	Clostridia	1.2.7.1	2000631060_sludgeOz_Contig9236	Elusimicrobia (class)	2.2.1.1	2000298990_sludgeUSA_Contig7303	Gammaproteobacteria	1.9.3.1
157183_1_805_plus_danish157183	Gammaproteobacteria	2.3.1.8	2000459670_sludgeOz_Contig11588	Betaproteobacteria	2.3.1.19	2000022330_sludgeUSA_Contig11172	Gammaproteobacteria	1.6.5.3
8152_1_410_minus_danish8152	Deltaproteobacteria	1.3.99.1	2000519980_sludgeOz_Contig382	Actinobacteria	1.2.1.3	2000160170_sludgeUSA_Contig16186	Betaproteobacteria	4.1.3.6
105210_1_387_minus_danish105210	Sphingobacteriia	2.2.1.2	2000588820_sludgeOz_Contig7438	Alphaproteobacteria	2.1.2.10	2000204390_sludgeUSA_Contig16364	Betaproteobacteria	1.18.6.1
45282_1_404_plus_danish45282	Clostridia	1.2.7.3	2000608770_sludgeOz_Contig8341	Gammaproteobacteria	1.6.5.3	2000078130_sludgeUSA_Contig13721	Betaproteobacteria	1.13.12.16
266506_1_320_plus_danish266506	Actinobacteria	1.2.1.10;1.1.1.1	2000472740_sludgeOz_Contig11624	Betaproteobacteria	2.7.1.40	2000153250_sludgeUSA_Contig16073	Betaproteobacteria	2.7.1.69
47149_1_1080_minus_danish47149	Actinobacteria	6.3.5.4	2000466440_sludgeOz_Contig11610	Betaproteobacteria	1.2.7.5	2000036550_sludgeUSA_Contig11860	Betaproteobacteria	1.1.1.36
143150_1_2412_plus_danish143150	Clostridia	5.4.99.2	2000524130_sludgeOz_Contig4035	Betaproteobacteria	1.2.7.3	2000312830_sludgeUSA_Contig809	Betaproteobacteria	6.4.1.2
143724_85_1119_minus_danish143724	Chlorobia	1.6.5.3	2000527520_sludgeOz_Contig4219	Cytophagia	4.1.1.32	2000089680_sludgeUSA_Contig14168	Gammaproteobacteria	2.7.1.69
86597_1_677_minus_danish86597	Alphaproteobacteria	2.3.1.9	2000426870_sludgeOz_Contig11428	Betaproteobacteria	2.7.1.69	2000340100_sludgeUSA_Contig9630	Betaproteobacteria	1.2.7.1
49621_1_309_plus_danish49621	Caldilineae	1.9.3.1	2000426360_sludgeOz_Contig11425	Gammaproteobacteria	2.2.1.2	2000092370_sludgeUSA_Contig14274	Sphingobacteriia	1.6.5.3
62788_1_346_plus_danish62788	Proteobacteria (class)	1.2.4.1	2000377870_sludgeOz_Contig10808	Clostridia	1.1.1.157	2000208890_sludgeUSA_Contig16369	Betaproteobacteria	4.1.2.13
149926_614_1433_minus_danish149926	Sphingobacteriia	1.2.4.1	2000479830_sludgeOz_Contig1342	Betaproteobacteria	1.18.6.1	2000339780_sludgeUSA_Contig9614	Betaproteobacteria	4.2.1.17
16783_1_321_minus_danish16783	Chloroflexi	1.6.5.3	2000469890_sludgeOz_Contig11617	Betaproteobacteria	6.3.5.4	2000170390_sludgeUSA_Contig16273	Betaproteobacteria	2.8.3.1
149206_1_579_plus_danish149206	Cytophagia	4.1.3.4	2000468620_sludgeOz_Contig11615	Betaproteobacteria	2.2.1.6	2000183950_sludgeUSA_Contig16323	Betaproteobacteria	6.2.1.16
155777_1_977_minus_danish155777	Sphingobacteriia	1.2.1.12	2000650010_sludgeOz_Contig9899	Betaproteobacteria	2.3.1.8	2000265750_sludgeUSA_Contig5414	Gammaproteobacteria	6.2.1.1
205563_1_326_minus_danish205563	Betaproteobacteria	6.2.1.1	2000518080_sludgeOz_Contig3726	Cytophagia	1.6.5.3	2000242800_sludgeUSA_Contig3872	Gammaproteobacteria	3.1.1.75
154157_1_702_plus_danish154157	Alphaproteobacteria	1.9.3.1	2000639040_sludgeOz_Contig9531	Alphaproteobacteria	4.1.2.14	2000139850_sludgeUSA_Contig15793	Betaproteobacteria	5.4.2.1
21736_364_1682_plus_danish21736	Betaproteobacteria	2.3.1.9	2000511740_sludgeOz_Contig3381	Betaproteobacteria	1.6.5.3	2000220010_sludgeUSA_Contig2272	Gammaproteobacteria	2.3.1.9
158750_848_1599_minus_danish158750	Deltaproteobacteria	4.1.1.15	2000589540_sludgeOz_Contig7472	Betaproteobacteria	4.1.2.13	2000245500_sludgeUSA_Contig4065	Betaproteobacteria	2.3.1.9
162766_1_982_minus_danish162766	Betaproteobacteria	2.2.1.1	2000462340_sludgeOz_Contig11597	Gammaproteobacteria	1.6.5.3	2000047590_sludgeUSA_Contig12386	Gammaproteobacteria	1.1.1.49
102994_1_312_minus_danish102994	Sphingobacteriia	1.6.5.3	2000400020_sludgeOz_Contig11177	Gammaproteobacteria	6.4.1.2	2000085130_sludgeUSA_Contig13998	Betaproteobacteria	1.2.4.2
230193_1_563_minus_danish230193	Betaproteobacteria	1.6.5.3	2000469690_sludgeOz_Contig11617	Betaproteobacteria	1.13.12.16	2000316560_sludgeUSA_Contig8297	Deinococci	2.7.1.15
162523_1_643_minus_danish162523	Alphaproteobacteria	2.2.1.1	2000471330_sludgeOz_Contig11621	Betaproteobacteria	1.6.5.3	2000151430_sludgeUSA_Contig16035	Gammaproteobacteria	1.9.3.1
142291_375_2456_minus_danish142291	Betaproteobacteria	6.3.5.4	2000545100_sludgeOz_Contig5165	Betaproteobacteria	1.8.1.4	2000301400_sludgeUSA_Contig7429	Flavobacteriia	1.6.5.3
77576_1_534_minus_danish77576	Flavobacteriia	1.6.5.3	2000471240_sludgeOz_Contig11621	Betaproteobacteria	1.6.5.3	2000044640_sludgeUSA_Contig12248	Betaproteobacteria	4.1.3.4
144943_1_1502_plus_danish144943	Betaproteobacteria	1.2.1.16	2000449460_sludgeOz_Contig11546	Gammaproteobacteria	5.1.99.1	2000030730_sludgeUSA_Contig11575	Betaproteobacteria	6.2.1.1
65226_1_744_minus_danish65226	Betaproteobacteria	1.7.99.4	2000543550_sludgeOz_Contig508	Alphaproteobacteria	4.2.1.17	2000257920_sludgeUSA_Contig494	Betaproteobacteria	2.7.2.3
245921_1_1136_plus_danish245921	Clostridia	1.1.1.42	2000392930_sludgeOz_Contig11071	Gammaproteobacteria	1.1.1.30	2000270900_sludgeUSA_Contig5700	Betaproteobacteria	3.1.3.11
181878_1_982_minus_danish181878	Bacteroidia	6.4.1.2	2000454740_sludgeOz_Contig11568	Betaproteobacteria	6.4.1.3	2000142870_sludgeUSA_Contig15864	Betaproteobacteria	1.1.1.36
148772_1_462_plus_danish148772	Bacteroidia	4.1.2.4	2000482180_sludgeOz_Contig1515	Alphaproteobacteria	1.2.1.3	2000195880_sludgeUSA_Contig16351	Betaproteobacteria	2.2.1.6
125352_1_355_minus_danish125352	Anaerolineae	1.6.5.3	2000469660_sludgeOz_Contig11617	Betaproteobacteria	3.5.1.1	2000199890_sludgeUSA_Contig16358	Betaproteobacteria	1.2.7.3
227075_1_341_minus_danish227075	Betaproteobacteria	1.1.1.30	2000485540_sludgeOz_Contig1750	Betaproteobacteria	5.4.99.2	2000196100_sludgeUSA_Contig16351	Betaproteobacteria	2.7.1.2
24822_1_570_plus_danish24822	Flavobacteriia	2.7.2.1	2000507620_sludgeOz_Contig3151	Betaproteobacteria	4.2.1.17	2000224380_sludgeUSA_Contig2570	Gammaproteobacteria	6.2.1.5
37931_1_634_plus_danish37931	Flavobacteriia	2.2.1.1	2000586070_sludgeOz_Contig7309	Gammaproteobacteria	2.3.3.1	2000139170_sludgeUSA_Contig15777	Betaproteobacteria	2.7.1.69
245426_81_857_minus_danish245426	Sphingobacteriia	4.2.1.55	2000425870_sludgeOz_Contig11421	Betaproteobacteria	1.9.3.1	2000345540_sludgeUSA_Contig9944	Betaproteobacteria	1.2.7.1
66634_42_412_plus_danish66634	Sphingobacteriia	1.2.4.1	2000465150_sludgeOz_Contig11606	Gammaproteobacteria	6.2.1.1	2000238400_sludgeUSA_Contig357	Betaproteobacteria	6.2.1.5
106795_1_497_minus_danish106795	Bacilli	1.2.7.3	2000633430_sludgeOz_Contig9331	Gammaproteobacteria	2.6.1.18	2000069040_sludgeUSA_Contig13338	Gammaproteobacteria	4.2.1.2
73306_1_349_plus_danish73306	Cytophagia	5.4.99.2	2000650310_sludgeOz_Contig9907	Flavobacteriia	4.2.1.17	2000074730_sludgeUSA_Contig13572	Betaproteobacteria	1.6.5.3
202784_1_369_plus_danish202784	Flavobacteriia	1.2.1.3	2000397770_sludgeOz_Contig11144	Gammaproteobacteria	1.2.1.16	2000083740_sludgeUSA_Contig13948	Betaproteobacteria	1.6.5.3
169763_310_572_plus_danish169763	Betaproteobacteria	1.1.1.30	2000383550_sludgeOz_Contig10910	Gammaproteobacteria	1.10.2.2	2000069510_sludgeUSA_Contig13359	Sphingobacteriia	1.1.1.30
161811_1_911_plus_danish161811	Betaproteobacteria	1.2.4.1	2000399610_sludgeOz_Contig11172	Gammaproteobacteria	6.3.1.2	2000107140_sludgeUSA_Contig14807	Betaproteobacteria	5.4.99.2
142233_1_1251_minus_danish142233	Sphingobacteriia	5.4.2.1	2000388170_sludgeOz_Contig10994	Gammaproteobacteria	1.2.1.12	2000092110_sludgeUSA_Contig14264	Betaproteobacteria	1.6.5.3;1.6.99.3
202443_1_564_plus_danish202443	Flavobacteriia	1.9.3.1	2000565110_sludgeOz_Contig6229	Betaproteobacteria	4.2.1.11	2000305890_sludgeUSA_Contig7683	Actinobacteria	1.6.5.3
189205_1_602_plus_danish189205	Gammaproteobacteria	2.7.1.15	2000510030_sludgeOz_Contig3284	Gammaproteobacteria	1.6.5.3	2000233810_sludgeUSA_Contig3244	Betaproteobacteria	4.2.1.17
158128_1_688_plus_danish158128	Sphingobacteriia	1.6.5.3	2000473170_sludgeOz_Contig11624	Betaproteobacteria	1.8.1.4	2000083730_sludgeUSA_Contig13948	Betaproteobacteria	1.6.5.3
147535_178_862_minus_danish147535	Fusobacteriia	1.6.5.3	2000386240_sludgeOz_Contig10960	Betaproteobacteria	3.1.3.11	2000269180_sludgeUSA_Contig5605	Flavobacteriia	6.2.1.1
142332_864_1472_minus_danish142332	Gammaproteobacteria	1.9.3.1	2000450930_sludgeOz_Contig11552	Betaproteobacteria	4.2.1.2	2000061030_sludgeUSA_Contig12995	Gammaproteobacteria	6.3.1.2
141849_2775_3767_minus_danish141849	Flavobacteriia	1.6.5.3	2000353920_sludgeOz_Contig10224	Gammaproteobacteria	1.6.5.3	2000276720_sludgeUSA_Contig6016	Gammaproteobacteria	4.2.1.2
185056_78_344_minus_danish185056	Betaproteobacteria	6.2.1.1	2000353910_sludgeOz_Contig10224	Gammaproteobacteria	1.6.5.3	2000335710_sludgeUSA_Contig9384	Betaproteobacteria	1.2.4.1
149305_1035_1523_minus_danish149305	Sphingobacteriia	3.5.1.1	2000393060_sludgeOz_Contig11073	Gammaproteobacteria	1.1.1.42	2000118200_sludgeUSA_Contig15178	Betaproteobacteria	1.6.5.3
130658_1_354_minus_danish130658	Clostridia	5.4.99.2	2000454110_sludgeOz_Contig11564	Gammaproteobacteria	6.2.1.1	2000233920_sludgeUSA_Contig3250	Betaproteobacteria	2.2.1.6
269188_1_315_plus_danish269188	Thermotogae	1.1.1.30	2000427720_sludgeOz_Contig11434	Gammaproteobacteria	6.3.5.4	2000163780_sludgeUSA_Contig16232	Betaproteobacteria	5.4.99.2
149508_111_1066_plus_danish149508	Betaproteobacteria	1.9.3.1	2000366250_sludgeOz_Contig10551	Betaproteobacteria	1.4.1.2	2000320850_sludgeUSA_Contig8544	Betaproteobacteria	4.2.1.17
201515_1_531_plus_danish201515	Fusobacteriia	4.2.1.1	2000489270_sludgeOz_Contig2015	Gammaproteobacteria	6.3.1.2	2000224190_sludgeUSA_Contig2559	Betaproteobacteria	1.2.1.16
188821_125_683_plus_danish188821	Betaproteobacteria	1.7.99.4	2000473240_sludgeOz_Contig11625	Betaproteobacteria	1.10.2.2	2000140200_sludgeUSA_Contig15802	Gammaproteobacteria	1.10.2.2
166857_1_550_plus_danish166857	Deltaproteobacteria	1.6.5.3	2000626980_sludgeOz_Contig9077	Sphingobacteriia	1.6.5.3	2000323320_sludgeUSA_Contig8687	Alphaproteobacteria	1.1.1.30
199228_1_302_minus_danish199228	Gammaproteobacteria	1.2.1.3	2000356980_sludgeOz_Contig10309	Gammaproteobacteria	2.7.1.11	2000252870_sludgeUSA_Contig4584	Betaproteobacteria	1.9.3.1
146065_1_1866_minus_danish146065	Sphingobacteriia	2.2.1.6	2000405280_sludgeOz_Contig11239	Gammaproteobacteria	4.2.1.17	2000201820_sludgeUSA_Contig16360	Betaproteobacteria	1.7.1.4
227699_1_407_minus_danish227699	Gammaproteobacteria	1.6.5.3	2000618600_sludgeOz_Contig8758	Chlorobia	1.6.5.3	2000081370_sludgeUSA_Contig13860	Betaproteobacteria	1.6.5.3
152665_609_1244_minus_danish152665	Betaproteobacteria	2.3.1.8	2000424740_sludgeOz_Contig11412	Gammaproteobacteria	5.4.2.2	2000234000_sludgeUSA_Contig3257	Betaproteobacteria	1.6.5.3
200076_64_504_minus_danish200076	Gammaproteobacteria	4.2.1.104	2000351400_sludgeOz_Contig10146	Gammaproteobacteria	4.2.1.3	2000291200_sludgeUSA_Contig6852	Alphaproteobacteria	1.10.2.2
180316_1_609_plus_danish180316	Anaerolineae	1.2.4.1	2000537790_sludgeOz_Contig4775	Sphingobacteriia	1.6.5.3	2000182080_sludgeUSA_Contig16318	Betaproteobacteria	2.7.2.1
122293_1_375_plus_danish122293	Alphaproteobacteria	2.3.3.1	2000617540_sludgeOz_Contig8716	Alphaproteobacteria	1.2.1.3	2000172370_sludgeUSA_Contig16282	Betaproteobacteria	2.7.1.2
147467_1_841_minus_danish147467	Caldilineae	3.1.3.11	2000635920_sludgeOz_Contig9427	Sphingobacteriia	3.1.1.31	2000337120_sludgeUSA_Contig9465	Betaproteobacteria	2.7.6.1
14453_1_430_minus_danish14453	Alphaproteobacteria	3.2.1.86	2000485740_sludgeOz_Contig1763	Alphaproteobacteria	1.8.1.4	2000310130_sludgeUSA_Contig7927	Alphaproteobacteria	4.1.1.4
174955_44_860_minus_danish174955	Bacteroidia	4.2.1.17	2000603520_sludgeOz_Contig8097	Betaproteobacteria	2.7.1.45	2000343660_sludgeUSA_Contig9833	Betaproteobacteria	1.3.99.1
212867_270_631_minus_danish212867	Cytophagia	2.3.3.1	2000639820_sludgeOz_Contig9557	Cyanobacteria (class)	4.2.1.11	2000112060_sludgeUSA_Contig14978	Cytophagia	1.1.1.37
28233_1_581_plus_danish28233	Gammaproteobacteria	4.2.1.17	2000418100_sludgeOz_Contig11365	Gammaproteobacteria	4.2.1.17	2000260180_sludgeUSA_Contig510	Alphaproteobacteria	1.6.5.3
159071_1_660_minus_danish159071	Betaproteobacteria	3.1.3.11	2000571530_sludgeOz_Contig6559	Betaproteobacteria	1.7.99.4	2000308930_sludgeUSA_Contig7857	Alphaproteobacteria	1.1.1.30
200179_1_333_minus_danish200179	Betaproteobacteria	1.2.7.1	2000585210_sludgeOz_Contig7272	Gammaproteobacteria	1.4.1.14;1.4.1.13	2000187260_sludgeUSA_Contig16332	Betaproteobacteria	1.2.7.5
44625_1_463_plus_danish44625	Bacilli	5.1.99.1	2000402160_sludgeOz_Contig11201	Gammaproteobacteria	5.4.2.1	2000224020_sludgeUSA_Contig255	Alphaproteobacteria	1.6.99.3
158958_1_554_plus_danish158958	Cytophagia	2.2.1.2	2000458690_sludgeOz_Contig11584	Gammaproteobacteria	1.2.1.2	2000147320_sludgeUSA_Contig15958	Betaproteobacteria	1.3.99.1
84186_8_352_plus_danish84186	Gammaproteobacteria	2.7.6.1	2000383200_sludgeOz_Contig10905	Gammaproteobacteria	6.3.5.4	2000122720_sludgeUSA_Contig15316	Gammaproteobacteria	3.1.1.75
205002_1_335_minus_danish205002	Bacilli	1.3.99.1	2000444010_sludgeOz_Contig11523	Betaproteobacteria	4.1.2.13	2000207350_sludgeUSA_Contig16368	Betaproteobacteria	2.7.2.3
37139_1_835_minus_danish37139	Alphaproteobacteria	2.7.1.11	2000537800_sludgeOz_Contig4775	Sphingobacteriia	1.6.5.3	2000228490_sludgeUSA_Contig2854	Alphaproteobacteria	2.6.1.18
177340_1_550_minus_danish177340	Bacteroidia	6.2.1.1	2000461980_sludgeOz_Contig11595	Betaproteobacteria	4.2.1.1	2000177200_sludgeUSA_Contig16301	Betaproteobacteria	1.13.12.16
263896_1_397_minus_danish263896	Anaerolineae	5.1.99.1	2000431680_sludgeOz_Contig11459	Betaproteobacteria	1.6.99.5	2000028680_sludgeUSA_Contig11472	Betaproteobacteria	2.7.1.11
150998_1_947_plus_danish150998	Deltaproteobacteria	2.7.6.1	2000407640_sludgeOz_Contig11263	Betaproteobacteria	1.7.99.1;1.7.2.1	2000196180_sludgeUSA_Contig16352	Betaproteobacteria	2.3.3.1
150883_1_1163_minus_danish150883	Betaproteobacteria	4.2.1.11	2000372620_sludgeOz_Contig10696	Alphaproteobacteria	2.8.3.12	2000087420_sludgeUSA_Contig14085	Betaproteobacteria	1.1.1.1
186009_1_539_minus_danish186009	Gammaproteobacteria	1.2.1.3	2000384310_sludgeOz_Contig10927	Clostridia	1.6.5.3	2000184460_sludgeUSA_Contig16325	Betaproteobacteria	6.2.1.1
163509_94_371_plus_danish163509	Caldilineae	5.4.2.1	2000553510_sludgeOz_Contig5610	Alphaproteobacteria	2.1.2.10	2000108320_sludgeUSA_Contig14848	Betaproteobacteria	1.6.99.5
242988_1_490_plus_danish242988	Actinobacteria	3.2.1.86	2000378440_sludgeOz_Contig10818	Clostridia	2.3.1.9	2000309460_sludgeUSA_Contig7884	Betaproteobacteria	4.2.1.17
41086_1_387_plus_danish41086	Deltaproteobacteria	1.9.3.1	2000543560_sludgeOz_Contig5080	Betaproteobacteria	2.3.3.1	2000297540_sludgeUSA_Contig7222	Planctomycetia	6.4.1.2
155254_1_703_plus_danish155254	Betaproteobacteria	2.7.6.1	2000404510_sludgeOz_Contig11230	Gammaproteobacteria	2.7.1.2	2000327730_sludgeUSA_Contig8931	Gammaproteobacteria	2.7.1.69
144231_1_1560_plus_danish144231	Cytophagia	1.9.3.1	2000459190_sludgeOz_Contig11586	Betaproteobacteria	4.2.1.17	2000245370_sludgeUSA_Contig4058	Gammaproteobacteria	4.2.1.11
98233_1_317_plus_danish98233	Spirochaetia	5.4.2.1	2000452650_sludgeOz_Contig11558	Betaproteobacteria	1.1.1.1	2000142000_sludgeUSA_Contig15844	Betaproteobacteria	1.18.6.1
173309_1_344_plus_danish173309	Sphingobacteriia	1.6.5.3	2000354990_sludgeOz_Contig10257	Deltaproteobacteria	1.6.5.3	2000011040_sludgeUSA_Contig10626	Betaproteobacteria	1.1.1.83
18991_1_732_plus_danish18991	Sphingobacteriia	4.2.1.1	2000455940_sludgeOz_Contig11572	Betaproteobacteria	4.1.1.32	2000213390_sludgeUSA_Contig1810	Gammaproteobacteria	4.1.1.41
179961_1_1272_plus_danish179961	Sphingobacteriia	5.4.2.2	2000623110_sludgeOz_Contig8930	Betaproteobacteria	1.3.99.1	2000170820_sludgeUSA_Contig16274	Betaproteobacteria	1.9.3.1
5159_1_437_plus_danish5159	Sphingobacteriia	3.5.1.1	2000362980_sludgeOz_Contig10471	Clostridia	4.1.2.4	2000027320_sludgeUSA_Contig11407	Betaproteobacteria	1.2.1.12
96891_1_469_plus_danish96891	Cytophagia	2.7.1.69	2000402640_sludgeOz_Contig11207	Alphaproteobacteria	1.6.99.3	2000221790_sludgeUSA_Contig2394	Alphaproteobacteria	1.9.3.1
230608_1_304_plus_danish230608	Gammaproteobacteria	1.6.5.3	2000389910_sludgeOz_Contig11024	Gammaproteobacteria	1.10.2.2	2000104900_sludgeUSA_Contig14730	Gammaproteobacteria	1.6.5.3
152854_493_854_plus_danish152854	Betaproteobacteria	1.1.1.30	2000392840_sludgeOz_Contig11070	Betaproteobacteria	1.3.99.1	2000151150_sludgeUSA_Contig16031	Gammaproteobacteria	1.6.5.3
48486_1_314_minus_danish48486	Chlorobia	2.7.6.1	2000598470_sludgeOz_Contig7862	Gammaproteobacteria	2.7.1.69	2000014720_sludgeUSA_Contig10804	Flavobacteriia	1.6.5.3
155420_1_1646_minus_danish155420	Caldilineae	1.2.1.2	2000645970_sludgeOz_Contig9770	Flavobacteriia	1.9.3.1	2000305210_sludgeUSA_Contig7645	Betaproteobacteria	1.2.1.2
93000_1_363_plus_danish93000	Bacteroidia	1.6.5.3	2000560930_sludgeOz_Contig6009	Betaproteobacteria	1.2.7.5	2000151110_sludgeUSA_Contig16031	Gammaproteobacteria	1.6.5.3
161629_71_930_minus_danish161629	Sphingobacteriia	1.9.3.1	2000490030_sludgeOz_Contig207	Cytophagia	1.8.1.4	2000188500_sludgeUSA_Contig16336	Betaproteobacteria	1.7.2.4
224933_1_412_minus_danish224933	Sphingobacteriia	1.9.3.1	2000368270_sludgeOz_Contig10595	Gammaproteobacteria	6.3.1.2	2000095160_sludgeUSA_Contig14381	Betaproteobacteria	1.6.5.3
206213_105_348_plus_danish206213	Bacilli	2.7.1.69	2000583810_sludgeOz_Contig7204	Bacteroidia	5.3.1.9	2000233480_sludgeUSA_Contig3219	Flavobacteriia	1.6.5.3
132647_31_310_minus_danish132647	Flavobacteriia	1.2.1.3	2000406990_sludgeOz_Contig11258	Betaproteobacteria	4.2.1.17	2000297260_sludgeUSA_Contig7208	Betaproteobacteria	4.2.1.17
218587_1_565_plus_danish218587	Flavobacteriia	4.2.1.17	2000463230_sludgeOz_Contig11601	Betaproteobacteria	1.2.1.3	2000086960_sludgeUSA_Contig14068	Betaproteobacteria	2.7.1.11
189273_1_546_plus_danish189273	Betaproteobacteria	1.6.5.3	2000581910_sludgeOz_Contig7111	Gammaproteobacteria	5.4.2.1	2000023890_sludgeUSA_Contig11244	Sphingobacteriia	1.6.5.3
227684_1_1170_plus_danish227684	Betaproteobacteria	6.4.1.2	2000612570_sludgeOz_Contig851	Alphaproteobacteria	1.3.99.1	2000188300_sludgeUSA_Contig16335	Betaproteobacteria	5.3.1.6
126539_1_333_minus_danish126539	Bacilli	2.3.1.9	2000635940_sludgeOz_Contig9427	Sphingobacteriia	1.1.1.49	2000014100_sludgeUSA_Contig10777	Betaproteobacteria	1.2.7.5
183670_1_505_plus_danish183670	Flavobacteriia	5.1.3.1	2000466460_sludgeOz_Contig11610	Betaproteobacteria	5.4.2.1	2000095280_sludgeUSA_Contig14385	Betaproteobacteria	5.4.2.1
243450_1_541_plus_danish243450	Sphingobacteriia	1.6.5.3	2000403590_sludgeOz_Contig11218	Betaproteobacteria	1.2.7.3	2000222220_sludgeUSA_Contig2424	Betaproteobacteria	1.18.6.1
189548_1_307_plus_danish189548	Epsilonproteobacteria	1.2.1.3	2000641980_sludgeOz_Contig9628	Alphaproteobacteria	1.1.1.1	2000108040_sludgeUSA_Contig14838	Betaproteobacteria	1.2.7.1
4159_98_369_plus_danish4159	Sphingobacteriia	5.1.99.1	2000476650_sludgeOz_Contig11631	Betaproteobacteria	5.4.99.2	2000302140_sludgeUSA_Contig7472	Betaproteobacteria	2.1.2.10
187493_150_611_plus_danish187493	Opitutae	1.6.5.3	2000373510_sludgeOz_Contig10715	Chloroflexi	1.1.1.42	2000189660_sludgeUSA_Contig16338	Betaproteobacteria	2.2.1.6
32744_1_595_plus_danish32744	Cytophagia	1.9.3.1	2000593600_sludgeOz_Contig7651	Betaproteobacteria	1.18.6.1	2000163060_sludgeUSA_Contig16225	Betaproteobacteria	4.2.1.17
154501_1_1040_plus_danish154501	Gammaproteobacteria	1.6.5.3	2000605330_sludgeOz_Contig8179	Bacilli	2.3.1.61	2000032170_sludgeUSA_Contig11647	Betaproteobacteria	2.2.1.6
155172_1_288_minus_danish155172	Betaproteobacteria	1.6.5.3	2000625900_sludgeOz_Contig9037	Sphingobacteriia	1.2.7.3	2000132950_sludgeUSA_Contig15617	Betaproteobacteria	1.2.1.12
40468_1_713_plus_danish40468	Sphingobacteriia	5.3.1.9	2000409990_sludgeOz_Contig11287	Gammaproteobacteria	6.3.1.2	2000157370_sludgeUSA_Contig16140	Betaproteobacteria	5.4.2.2
51184_1_561_minus_danish51184	Betaproteobacteria	4.2.1.17	2000600220_sludgeOz_Contig7941	Betaproteobacteria	6.3.1.2	2000272320_sludgeUSA_Contig5778	Cytophagia	4.2.1.17
259757_1_554_minus_danish259757	Anaerolineae	1.6.5.3	2000482020_sludgeOz_Contig1502	Deltaproteobacteria	2.3.1.8	2000304820_sludgeUSA_Contig7624	Betaproteobacteria	1.2.1.16
211712_1_783_plus_danish211712	Betaproteobacteria	1.2.4.1	2000361670_sludgeOz_Contig10436	Betaproteobacteria	1.1.1.42	2000100660_sludgeUSA_Contig14587	Gammaproteobacteria	1.2.4.1
142926_1_1888_minus_danish142926	Betaproteobacteria	1.7.7.2	2000416210_sludgeOz_Contig11347	Betaproteobacteria	1.7.99.1;1.7.2.1	2000078510_sludgeUSA_Contig13740	Betaproteobacteria	1.9.3.1
192088_1_440_plus_danish192088	Gammaproteobacteria	1.6.5.3	2000370340_sludgeOz_Contig10642	Chlorobia	2.2.1.1	2000091080_sludgeUSA_Contig14222	Betaproteobacteria	5.3.1.1
117812_1_330_plus_danish117812	Gammaproteobacteria	1.6.5.3	2000530840_sludgeOz_Contig4404	Betaproteobacteria	4.2.1.17	2000151120_sludgeUSA_Contig16031	Gammaproteobacteria	1.6.5.3
165025_1_423_minus_danish165025	Planctomycetia	5.4.2.1	2000473480_sludgeOz_Contig11625	Betaproteobacteria	1.4.1.14;1.4.1.13	2000183280_sludgeUSA_Contig16321	Betaproteobacteria	1.7.99.4
139573_1_306_plus_danish139573	Acidobacteria (class)	1.2.1.10;1.1.1.1	2000438450_sludgeOz_Contig11498	Betaproteobacteria	2.7.1.69	2000106180_sludgeUSA_Contig14773	Betaproteobacteria	1.6.5.3
174668_1_855_plus_danish174668	Betaproteobacteria	5.3.1.1	2000519830_sludgeOz_Contig3811	Flavobacteriia	1.8.1.4	2000048840_sludgeUSA_Contig12450	Sphingobacteriia	4.2.1.55
150194_596_975_plus_danish150194	Betaproteobacteria	5.4.2.1	2000642980_sludgeOz_Contig9668	Gammaproteobacteria	2.3.1.61	2000299750_sludgeUSA_Contig7338	Gammaproteobacteria	3.1.3.11
121618_1_381_plus_danish121618	Sphingobacteriia	2.3.1.8	2000419470_sludgeOz_Contig11375	Betaproteobacteria	1.1.1.36	2000006070_sludgeUSA_Contig10349	Alphaproteobacteria	4.2.1.17
17846_1_941_minus_danish17846	Sphingobacteriia	2.3.1.8	2000533620_sludgeOz_Contig4548	Betaproteobacteria	4.1.3.6	2000162180_sludgeUSA_Contig16213	Betaproteobacteria	1.6.5.3
43110_1_631_minus_danish43110	Sphingobacteriia	1.6.99.3	2000366070_sludgeOz_Contig10548	Clostridia	1.6.5.3	2000052280_sludgeUSA_Contig12607	Betaproteobacteria	1.6.5.3
202611_1_1015_plus_danish202611	Chloroflexi	6.3.5.4	2000584130_sludgeOz_Contig722	Betaproteobacteria	1.6.5.3	2000141690_sludgeUSA_Contig15837	Betaproteobacteria	6.3.5.4
198475_1_1002_minus_danish198475	Clostridia	2.3.1.19	2000453980_sludgeOz_Contig11564	Gammaproteobacteria	1.3.99.1	2000083210_sludgeUSA_Contig13929	Gammaproteobacteria	1.2.1.12
245939_1_572_minus_danish245939	Acidobacteriia	2.3.1.8	2000414900_sludgeOz_Contig11334	Gammaproteobacteria	5.4.2.1	2000148530_sludgeUSA_Contig15984	Gammaproteobacteria	1.2.1.16
4029_1_294_minus_danish4029	Gammaproteobacteria	5.1.99.1	2000410930_sludgeOz_Contig11297	Gammaproteobacteria	4.2.1.1	2000187170_sludgeUSA_Contig16332	Betaproteobacteria	1.10.2.2
196131_1_666_plus_danish196131	Flavobacteriia	6.2.1.1	2000364980_sludgeOz_Contig10522	Gammaproteobacteria	1.3.99.1	2000162150_sludgeUSA_Contig16213	Betaproteobacteria	1.6.5.3
172050_1_794_plus_danish172050	Sphingobacteriia	1.2.4.1	2000454510_sludgeOz_Contig11567	Betaproteobacteria	2.7.1.11	2000175730_sludgeUSA_Contig16295	Betaproteobacteria	1.9.3.1
142406_1_1622_plus_danish142406	Aquificae	1.7.2.4	2000601830_sludgeOz_Contig802	Gammaproteobacteria	1.10.2.2	2000248520_sludgeUSA_Contig4285	Betaproteobacteria	2.2.1.1
57383_1_727_plus_danish57383	Alphaproteobacteria	6.2.1.1	2000408450_sludgeOz_Contig11272	Betaproteobacteria	5.4.2.2	2000214280_sludgeUSA_Contig1873	Betaproteobacteria	6.2.1.1
181519_126_587_plus_danish181519	Nitrospira	5.4.2.1	2000517580_sludgeOz_Contig3698	Clostridia	1.6.5.3	2000159090_sludgeUSA_Contig16168	Betaproteobacteria	1.1.1.37
139328_1_300_plus_danish139328	Betaproteobacteria	2.7.1.69	2000476700_sludgeOz_Contig11631	Betaproteobacteria	2.7.2.3	2000186540_sludgeUSA_Contig16331	Betaproteobacteria	2.7.1.40
233754_1_325_minus_danish233754	Bacilli	1.1.1.30	2000497450_sludgeOz_Contig2589	Alphaproteobacteria	1.6.5.3	2000228130_sludgeUSA_Contig2827	Betaproteobacteria	5.3.1.6
150770_106_1347_plus_danish150770	Sphingobacteriia	2.3.1.12	2000563150_sludgeOz_Contig6127	Betaproteobacteria	1.1.1.36	2000210750_sludgeUSA_Contig1644	Alphaproteobacteria	1.2.1.3
238930_1_377_minus_danish238930	Gammaproteobacteria	1.9.3.1	2000639160_sludgeOz_Contig9534	Betaproteobacteria	4.2.1.17	2000336630_sludgeUSA_Contig9438	Alphaproteobacteria	1.6.5.3
197418_1_562_minus_danish197418	Opitutae	1.2.4.1	2000546630_sludgeOz_Contig5246	Thermotogae	2.7.1.69	2000061550_sludgeUSA_Contig13016	Alphaproteobacteria	2.7.1.69
268176_81_357_plus_danish268176	Actinobacteria	1.6.5.3	2000630340_sludgeOz_Contig9207	Betaproteobacteria	6.2.1.1	2000257340_sludgeUSA_Contig49	Betaproteobacteria	6.2.1.1
143501_657_1345_plus_danish143501	Cytophagia	4.2.1.1	2000531900_sludgeOz_Contig4455	Cytophagia	2.2.1.1	2000344300_sludgeUSA_Contig9868	Flavobacteriia	5.4.99.2
22915_1_665_plus_danish22915	Clostridia	1.1.1.36	2000350220_sludgeOz_Contig10111	Flavobacteriia	1.2.1.12	2000203270_sludgeUSA_Contig16363	Betaproteobacteria	1.2.7.1
165649_449_1054_plus_danish165649	Betaproteobacteria	1.6.5.3	2000475760_sludgeOz_Contig11630	Betaproteobacteria	2.7.1.40	2000185130_sludgeUSA_Contig16327	Betaproteobacteria	1.6.5.3
186682_1_561_plus_danish186682	Actinobacteria	2.2.1.1	2000641880_sludgeOz_Contig9625	Flavobacteriia	2.1.2.10	2000300670_sludgeUSA_Contig7387	Betaproteobacteria	6.2.1.5
164375_1_410_plus_danish164375	Gammaproteobacteria	1.2.1.3	2000590830_sludgeOz_Contig7529	Gammaproteobacteria	1.6.5.3	2000271690_sludgeUSA_Contig5743	Alphaproteobacteria	1.7.99.4
253586_1_321_plus_danish253586	Betaproteobacteria	1.9.3.1	2000547530_sludgeOz_Contig5294	Betaproteobacteria	2.2.1.1	2000162140_sludgeUSA_Contig16213	Betaproteobacteria	1.6.5.3
150751_743_1160_minus_danish150751	Betaproteobacteria	2.8.3.5	2000363420_sludgeOz_Contig10484	Deltaproteobacteria	1.9.3.1	2000194550_sludgeUSA_Contig16348	Betaproteobacteria	3.1.3.11
39978_1_911_minus_danish39978	Cytophagia	3.1.1.17	2000532530_sludgeOz_Contig4489	Alphaproteobacteria	2.2.1.1	2000210580_sludgeUSA_Contig16370	Betaproteobacteria	1.6.5.3
256248_1_493_minus_danish256248	Betaproteobacteria	2.7.1.69	2000349930_sludgeOz_Contig10103	Gammaproteobacteria	6.4.1.2	2000317920_sludgeUSA_Contig8377	Gammaproteobacteria	2.2.1.1
7080_1_344_minus_danish7080	Aquificae	1.6.5.3	2000600990_sludgeOz_Contig7981	Betaproteobacteria	6.2.1.1	2000249060_sludgeUSA_Contig4322	Betaproteobacteria	2.2.1.6
117787_1_314_minus_danish117787	Betaproteobacteria	1.6.5.3	2000461220_sludgeOz_Contig11593	Gammaproteobacteria	6.3.1.2	2000184440_sludgeUSA_Contig16325	Betaproteobacteria	4.2.1.2
81980_1_628_plus_danish81980	Clostridia	1.2.1.3	2000385770_sludgeOz_Contig10952	Spirochaetia	1.6.99.3	2000101130_sludgeUSA_Contig14605	Gammaproteobacteria	6.4.1.2
56419_1_393_minus_danish56419	Betaproteobacteria	1.1.1.30	2000413820_sludgeOz_Contig11326	Gammaproteobacteria	1.9.3.1	2000122980_sludgeUSA_Contig15324	Betaproteobacteria	4.1.1.9
184103_1_320_minus_danish184103	Sphingobacteriia	2.3.1.12	2000454790_sludgeOz_Contig11568	Betaproteobacteria	4.2.1.17	2000217560_sludgeUSA_Contig2101	Alphaproteobacteria	2.3.1.9
178098_1_466_plus_danish178098	Alphaproteobacteria	1.2.4.1	2000361480_sludgeOz_Contig10430	Betaproteobacteria	2.2.1.1	2000085040_sludgeUSA_Contig13995	Betaproteobacteria	2.2.1.6
14965_1_301_minus_danish14965	Gammaproteobacteria	2.3.1.-	2000380300_sludgeOz_Contig10851	Clostridia	1.2.1.3	2000132220_sludgeUSA_Contig15598	Betaproteobacteria	6.3.5.4
56533_45_429_minus_danish56533	Clostridia	1.6.5.3	2000416060_sludgeOz_Contig11345	Betaproteobacteria	1.6.5.3	2000157840_sludgeUSA_Contig16148	Sphingobacteriia	5.3.1.6
249019_235_626_plus_danish249019	Actinobacteria	3.2.1.86	2000398440_sludgeOz_Contig11154	Betaproteobacteria	4.2.1.11	2000038670_sludgeUSA_Contig11958	Sphingobacteriia	1.2.7.3
124920_1_579_plus_danish124920	Gammaproteobacteria	5.3.1.1	2000398410_sludgeOz_Contig11154	Betaproteobacteria	1.2.1.12	2000232010_sludgeUSA_Contig3115	Alphaproteobacteria	1.1.1.30
31269_1_717_minus_danish31269	Actinobacteria	2.8.3.5	2000573110_sludgeOz_Contig6642	Betaproteobacteria	6.3.5.4	2000064000_sludgeUSA_Contig13121	Betaproteobacteria	1.1.1.42
157693_1_740_plus_danish157693	Gammaproteobacteria	6.2.1.5	2000633330_sludgeOz_Contig9325	Gammaproteobacteria	1.2.1.12	2000095070_sludgeUSA_Contig14378	Betaproteobacteria	1.9.3.1
125250_163_316_plus_danish125250	Betaproteobacteria	1.13.12.16	2000569450_sludgeOz_Contig6448	Gammaproteobacteria	6.4.1.2	2000162300_sludgeUSA_Contig16216	Betaproteobacteria	2.3.1.9
54989_1_503_minus_danish54989	Cytophagia	4.2.1.17	2000592720_sludgeOz_Contig7615	Alphaproteobacteria	1.6.5.3	2000153540_sludgeUSA_Contig16077	Betaproteobacteria	1.7.99.4
180994_1_1000_minus_danish180994	Betaproteobacteria	1.8.1.4	2000624590_sludgeOz_Contig8991	Gammaproteobacteria	3.1.3.11	2000147310_sludgeUSA_Contig15958	Betaproteobacteria	1.3.99.1
167776_194_767_minus_danish167776	Sphingobacteriia	1.1.1.157	2000358060_sludgeOz_Contig10339	Alphaproteobacteria	6.3.1.2	2000228240_sludgeUSA_Contig2835	Alphaproteobacteria	6.4.1.2
146207_1_1467_plus_danish146207	Flavobacteriia	4.2.1.3	2000361220_sludgeOz_Contig10422	Gammaproteobacteria	2.3.3.5	2000151690_sludgeUSA_Contig16040	Gammaproteobacteria	1.1.1.42
204714_1_371_minus_danish204714	Flavobacteriia	5.4.2.1	2000390370_sludgeOz_Contig11032	Gammaproteobacteria	1.1.1.42	2000194780_sludgeUSA_Contig16349	Betaproteobacteria	6.3.5.4
191913_1_500_plus_danish191913	Methanomicrobia	2.8.3.5	2000368130_sludgeOz_Contig10592	Gammaproteobacteria	6.3.1.2	2000294090_sludgeUSA_Contig7025	Alphaproteobacteria	1.2.7.3
142255_10254_11841_plus_danish142255	Betaproteobacteria	2.6.1.19	2000474560_sludgeOz_Contig11628	Gammaproteobacteria	2.6.1.18	2000260190_sludgeUSA_Contig510	Alphaproteobacteria	1.6.5.3
155821_784_1802_plus_danish155821	Sphingobacteriia	1.6.5.3	2000605760_sludgeOz_Contig8198	Betaproteobacteria	1.6.5.3	2000250520_sludgeUSA_Contig4420	Betaproteobacteria	5.4.2.1
146913_1_1137_plus_danish146913	Sphingobacteriia	2.3.1.61	2000626160_sludgeOz_Contig9047	Betaproteobacteria	1.6.5.3	2000050670_sludgeUSA_Contig12537	Flavobacteriia	1.9.3.1
239670_1_325_plus_danish239670	Sphingobacteriia	1.6.5.3	2000454120_sludgeOz_Contig11564	Gammaproteobacteria	6.2.1.1	2000203520_sludgeUSA_Contig16363	Betaproteobacteria	1.7.99.1;1.7.2.1
102581_1_446_plus_danish102581	Cytophagia	1.2.4.1	2000362320_sludgeOz_Contig10453	Bacilli	1.6.5.3	2000178490_sludgeUSA_Contig16306	Betaproteobacteria	1.2.1.2
53458_1_518_minus_danish53458	Deltaproteobacteria	1.1.1.30	2000437590_sludgeOz_Contig11493	Betaproteobacteria	2.2.1.6	2000105060_sludgeUSA_Contig14737	Betaproteobacteria	1.10.2.2
185048_1_785_plus_danish185048	Betaproteobacteria	1.2.4.1	2000494520_sludgeOz_Contig241	Betaproteobacteria	1.2.7.1	2000077660_sludgeUSA_Contig13702	Betaproteobacteria	1.2.7.3
125118_1_329_plus_danish125118	Cyanobacteria (class)	6.4.1.2	2000372570_sludgeOz_Contig10695	Betaproteobacteria	3.1.1.75	2000085120_sludgeUSA_Contig13998	Betaproteobacteria	2.3.1.12
28893_1_455_plus_danish28893	Methanomicrobia	1.1.1.30	2000529680_sludgeOz_Contig4338	Gammaproteobacteria	6.3.1.2	2000210160_sludgeUSA_Contig16370	Betaproteobacteria	1.7.99.4
194909_1_329_minus_danish194909	Bacilli	2.3.1.12	2000578100_sludgeOz_Contig6902	Alphaproteobacteria	4.2.1.17	2000256270_sludgeUSA_Contig483	Betaproteobacteria	2.1.2.10
71433_1_612_plus_danish71433	Actinobacteria	5.1.3.1	2000393160_sludgeOz_Contig11074	Alphaproteobacteria	4.2.1.12	2000035540_sludgeUSA_Contig11813	Betaproteobacteria	2.8.3.5
8201_1_510_plus_danish8201	Acidobacteria (class)	1.6.5.3	2000471260_sludgeOz_Contig11621	Betaproteobacteria	1.6.5.3	2000239890_sludgeUSA_Contig3670	Alphaproteobacteria	4.1.1.49
123362_1_352_plus_danish123362	Bacteroidia	1.1.1.30	2000486220_sludgeOz_Contig1797	Gammaproteobacteria	1.10.2.2	2000191220_sludgeUSA_Contig16342	Betaproteobacteria	2.7.6.1
24133_1_666_plus_danish24133	Cytophagia	5.3.1.1	2000462400_sludgeOz_Contig11597	Gammaproteobacteria	1.6.5.3	2000142770_sludgeUSA_Contig15860	Betaproteobacteria	1.9.3.1
12322_1_324_minus_danish12322	Sphingobacteriia	2.3.1.9	2000358330_sludgeOz_Contig10346	Betaproteobacteria	4.2.1.79	2000130520_sludgeUSA_Contig15551	Betaproteobacteria	2.7.1.69
142124_1_860_minus_danish142124	Betaproteobacteria	3.1.3.11	2000456450_sludgeOz_Contig11575	Betaproteobacteria	1.9.3.1	2000247950_sludgeUSA_Contig4245	Betaproteobacteria	4.1.3.4
182295_1_492_minus_danish182295	Gammaproteobacteria	1.2.7.1	2000570280_sludgeOz_Contig6493	Alphaproteobacteria	2.1.2.10	2000111920_sludgeUSA_Contig14974	Betaproteobacteria	1.1.1.37
187722_1_1030_plus_danish187722	Gammaproteobacteria	1.6.5.3	2000561770_sludgeOz_Contig6056	Alphaproteobacteria	4.1.2.14	2000128130_sludgeUSA_Contig15486	Betaproteobacteria	1.2.7.3
151188_1_745_plus_danish151188	Chlorobia	1.2.7.1	2000389900_sludgeOz_Contig11024	Gammaproteobacteria	1.10.2.2	2000114600_sludgeUSA_Contig15062	Gammaproteobacteria	4.2.1.2
18731_733_2046_plus_danish18731	Sphingobacteriia	2.3.3.1	2000585200_sludgeOz_Contig7271	Thermotogae	2.7.1.40	2000076490_sludgeUSA_Contig13649	Betaproteobacteria	2.7.1.40
24264_1_712_minus_danish24264	Flavobacteriia	1.2.7.1	2000458120_sludgeOz_Contig11582	Betaproteobacteria	2.7.1.69	2000066520_sludgeUSA_Contig13233	Betaproteobacteria	1.6.5.3
38919_255_931_plus_danish38919	Sphingobacteriia	4.2.1.55	2000537780_sludgeOz_Contig4775	Sphingobacteriia	1.6.5.3	2000100270_sludgeUSA_Contig14574	Gammaproteobacteria	4.2.1.2
246527_1_1467_plus_danish246527	Flavobacteriia	1.6.99.5	2000491550_sludgeOz_Contig2182	Betaproteobacteria	1.1.1.42	2000296790_sludgeUSA_Contig7184	Alphaproteobacteria	4.2.1.1
17004_375_1780_plus_danish17004	Deltaproteobacteria	2.7.1.69	2000571540_sludgeOz_Contig6559	Betaproteobacteria	1.7.99.4	2000159080_sludgeUSA_Contig16168	Betaproteobacteria	4.1.1.32
233296_1_369_minus_danish233296	Bacilli	1.2.1.3	2000419530_sludgeOz_Contig11375	Betaproteobacteria	6.4.1.3	2000315490_sludgeUSA_Contig8230	Flavobacteriia	4.2.1.2
154012_1_1034_minus_danish154012	Sphingobacteriia	1.6.5.3	2000647250_sludgeOz_Contig9815	Betaproteobacteria	6.4.1.2	2000123640_sludgeUSA_Contig15342	Betaproteobacteria	1.6.5.3
192284_1_317_plus_danish192284	Betaproteobacteria	5.4.99.2	2000642970_sludgeOz_Contig9668	Gammaproteobacteria	1.2.4.1	2000076700_sludgeUSA_Contig13660	Sphingobacteriia	2.3.1.61
231984_1_389_plus_danish231984	Alphaproteobacteria	1.2.4.1	2000377650_sludgeOz_Contig10805	Betaproteobacteria	1.13.12.16	2000160160_sludgeUSA_Contig16186	Betaproteobacteria	1.1.1.37
258970_1_321_minus_danish258970	Gammaproteobacteria	5.4.99.2	2000623430_sludgeOz_Contig8941	Acidobacteria (class)	4.1.3.6	2000196210_sludgeUSA_Contig16352	Betaproteobacteria	1.8.1.4
110820_1_329_minus_danish110820	Alphaproteobacteria	1.1.1.30	2000400600_sludgeOz_Contig11185	Betaproteobacteria	5.4.2.2	2000064050_sludgeUSA_Contig13123	Sphingobacteriia	2.2.1.6
20845_1_351_minus_danish20845	Sphingobacteriia	2.3.1.12	2000499170_sludgeOz_Contig268	Gammaproteobacteria	2.8.3.5	2000073940_sludgeUSA_Contig13535	Betaproteobacteria	1.6.5.3
178886_49_397_plus_danish178886	Flavobacteriia	1.1.1.30	2000366120_sludgeOz_Contig10548	Clostridia	1.6.5.3	2000025120_sludgeUSA_Contig11302	Betaproteobacteria	5.4.99.2
249517_1_484_minus_danish249517	Clostridia	1.6.5.3	2000623990_sludgeOz_Contig8964	Betaproteobacteria	5.4.2.1	2000169250_sludgeUSA_Contig16268	Betaproteobacteria	5.1.2.3;1.1.1.35;4.2.1.17
258850_1_417_minus_danish258850	Gammaproteobacteria	2.3.3.1	2000430820_sludgeOz_Contig11453	Betaproteobacteria	1.2.1.16	2000037440_sludgeUSA_Contig11900	Betaproteobacteria	1.3.99.1
103157_1_373_plus_danish103157	Gammaproteobacteria	2.2.1.6	2000392830_sludgeOz_Contig11070	Betaproteobacteria	1.3.99.1	2000176140_sludgeUSA_Contig16296	Betaproteobacteria	1.8.1.4
144141_2850_4391_minus_danish144141	Flavobacteriia	6.4.1.3	2000564260_sludgeOz_Contig6185	Betaproteobacteria	2.2.1.2	2000016430_sludgeUSA_Contig10891	Acidobacteria (class)	1.1.1.49
146491_1_1154_plus_danish146491	Betaproteobacteria	5.3.1.9	2000604580_sludgeOz_Contig8144	Gammaproteobacteria	2.2.1.6	2000252360_sludgeUSA_Contig4547	Betaproteobacteria	1.9.3.1
250813_1_589_plus_danish250813	Opitutae	1.2.4.1	2000628550_sludgeOz_Contig9135	Betaproteobacteria	6.2.1.1	2000137130_sludgeUSA_Contig15724	Deltaproteobacteria	4.1.1.32
145288_1_2042_plus_danish145288	Sphingobacteriia	1.9.3.1	2000390190_sludgeOz_Contig11029	Gammaproteobacteria	6.2.1.5	2000158020_sludgeUSA_Contig16150	Betaproteobacteria	1.7.1.4
89730_1335_1469_minus_danish89730	Betaproteobacteria	1.1.1.4;1.1.1.303	2000626340_sludgeOz_Contig9052	Betaproteobacteria	1.9.3.1	2000268330_sludgeUSA_Contig5555	Betaproteobacteria	2.2.1.2
101198_1_398_minus_danish101198	Chlamydiia	1.2.1.12	2000486050_sludgeOz_Contig1783	Deltaproteobacteria	2.3.1.8	2000098470_sludgeUSA_Contig14506	Gammaproteobacteria	3.5.1.1
243843_1_320_minus_danish243843	Gammaproteobacteria	6.2.1.1	2000511320_sludgeOz_Contig3356	Alphaproteobacteria	2.2.1.2;5.3.1.9	2000046510_sludgeUSA_Contig12335	Betaproteobacteria	6.2.1.1
190815_1_581_plus_danish190815	Alphaproteobacteria	1.1.1.44	2000381490_sludgeOz_Contig10874	Chlorobia	2.7.1.69	2000234010_sludgeUSA_Contig3257	Betaproteobacteria	1.6.5.3
2136_1_376_plus_danish2136	Bacilli	1.2.4.1	2000516130_sludgeOz_Contig3621	Sphingobacteriia	1.6.5.3	2000032560_sludgeUSA_Contig11663	Betaproteobacteria	2.3.1.8
203945_1_392_plus_danish203945	Sphingobacteriia	1.1.1.30	2000475010_sludgeOz_Contig11628	Gammaproteobacteria	5.1.3.3	2000184760_sludgeUSA_Contig16326	Betaproteobacteria	1.10.2.2
84472_1_359_plus_danish84472	Solibacteres	1.6.5.3	2000542540_sludgeOz_Contig5023	Betaproteobacteria	2.2.1.1	2000270770_sludgeUSA_Contig5694	Betaproteobacteria	2.3.3.1
256172_112_749_minus_danish256172	Sphingobacteriia	1.2.4.1	2000445730_sludgeOz_Contig11529	Gammaproteobacteria	1.2.1.3	2000173530_sludgeUSA_Contig16287	Betaproteobacteria	6.2.1.17
19940_404_1042_plus_danish19940	Flavobacteriia	1.8.1.4	2000390550_sludgeOz_Contig11034	Betaproteobacteria	6.4.1.2	2000142400_sludgeUSA_Contig15852	Betaproteobacteria	2.3.1.8
143784_143_1165_plus_danish143784	Sphingobacteriia	1.2.7.3	2000495630_sludgeOz_Contig2485	Betaproteobacteria	2.3.1.8	2000231240_sludgeUSA_Contig3066	Gammaproteobacteria	1.1.1.41
45323_1_986_minus_danish45323	Deltaproteobacteria	3.1.3.11	2000458780_sludgeOz_Contig11584	Gammaproteobacteria	1.6.5.3	2000206230_sludgeUSA_Contig16367	Betaproteobacteria	5.4.2.1
172186_1_554_minus_danish172186	Alphaproteobacteria	1.2.1.3	2000402780_sludgeOz_Contig11209	Betaproteobacteria	1.2.7.1	2000228420_sludgeUSA_Contig285	Flavobacteriia	3.1.1.31
142598_728_1315_minus_danish142598	Cytophagia	1.1.1.1	2000445260_sludgeOz_Contig11527	Gammaproteobacteria	1.6.5.3	2000279150_sludgeUSA_Contig6147	Sphingobacteriia	3.1.3.11
254306_1_459_minus_danish254306	Acidobacteria (class)	5.3.1.6	2000611080_sludgeOz_Contig8444	Alphaproteobacteria	1.10.2.2	2000188900_sludgeUSA_Contig16336	Betaproteobacteria	1.1.1.35
43270_1_320_plus_danish43270	Betaproteobacteria	1.1.1.30	2000580910_sludgeOz_Contig7054	Alphaproteobacteria	2.3.1.61	2000266850_sludgeUSA_Contig5477	Alphaproteobacteria	2.1.2.10
124667_1_354_minus_danish124667	Gammaproteobacteria	4.1.3.6	2000597570_sludgeOz_Contig7822	Betaproteobacteria	5.4.99.2	2000147490_sludgeUSA_Contig15962	Betaproteobacteria	1.1.1.1
182031_1_500_plus_danish182031	Gammaproteobacteria	1.6.5.3	2000393870_sludgeOz_Contig11086	Betaproteobacteria	2.8.3.1	2000251040_sludgeUSA_Contig4457	Alphaproteobacteria	3.1.1.17
203588_141_1229_plus_danish203588	Deltaproteobacteria	4.1.2.43;5.3.1.27	2000523550_sludgeOz_Contig4003	Sphingobacteriia	6.2.1.1	2000195890_sludgeUSA_Contig16351	Betaproteobacteria	2.2.1.6
221974_140_646_plus_danish221974	Acidobacteria (class)	4.2.1.55	2000553080_sludgeOz_Contig5592	Betaproteobacteria	2.3.3.1	2000152200_sludgeUSA_Contig1605	Spirochaetia	2.7.1.2
254449_1_371_minus_danish254449	Gammaproteobacteria	2.7.1.69	2000471320_sludgeOz_Contig11621	Betaproteobacteria	1.6.5.3	2000336610_sludgeUSA_Contig9436	Betaproteobacteria	1.7.1.4
248956_1_516_minus_danish248956	Betaproteobacteria	4.2.1.17	2000610790_sludgeOz_Contig8432	Betaproteobacteria	1.10.2.2	2000316440_sludgeUSA_Contig8288	Betaproteobacteria	1.6.99.5
147995_1_623_plus_danish147995	Betaproteobacteria	1.6.5.3	2000383760_sludgeOz_Contig10914	Chlorobia	5.1.99.1	2000262590_sludgeUSA_Contig5233	Betaproteobacteria	3.5.1.1
168031_1_419_plus_danish168031	Flavobacteriia	1.9.3.1	2000417320_sludgeOz_Contig11358	Betaproteobacteria	5.1.2.3;1.1.1.35;4.2.1.17	2000039310_sludgeUSA_Contig11990	Alphaproteobacteria	1.1.1.44
146148_171_1040_minus_danish146148	Sphingobacteriia	2.2.1.1	2000556810_sludgeOz_Contig579	Gammaproteobacteria	2.2.1.6	2000225300_sludgeUSA_Contig2630	Betaproteobacteria	1.4.1.14;1.4.1.13
143153_4471_7255_minus_danish143153	Deltaproteobacteria	6.3.5.4	2000471230_sludgeOz_Contig11621	Betaproteobacteria	1.6.5.3	2000054260_sludgeUSA_Contig127	Alphaproteobacteria	2.2.1.1
53372_1_431_minus_danish53372	Flavobacteriia	1.1.1.30	2000388960_sludgeOz_Contig11008	Gammaproteobacteria	2.3.1.12	2000141660_sludgeUSA_Contig15836	Betaproteobacteria	1.9.3.1
185114_1_423_minus_danish185114	Sphingobacteriia	1.2.1.3	2000626330_sludgeOz_Contig9052	Betaproteobacteria	1.9.3.1	2000264720_sludgeUSA_Contig5357	Alphaproteobacteria	1.6.5.3
235134_1_421_plus_danish235134	Anaerolineae	1.6.5.3	2000603860_sludgeOz_Contig8112	Clostridia	2.7.1.2	2000099430_sludgeUSA_Contig14543	Sphingobacteriia	6.4.1.2
47764_1_517_plus_danish47764	Flavobacteriia	4.2.1.1	2000566360_sludgeOz_Contig6289	Cytophagia	2.2.1.1	2000331090_sludgeUSA_Contig9126	Alphaproteobacteria	2.2.1.6
144067_1_879_plus_danish144067	Betaproteobacteria	1.1.1.42	2000469950_sludgeOz_Contig11617	Betaproteobacteria	1.4.1.14;1.4.1.13	2000274030_sludgeUSA_Contig5868	Betaproteobacteria	1.6.5.3
261229_1_559_minus_danish261229	Flavobacteriia	4.2.1.1	2000393480_sludgeOz_Contig1108	Betaproteobacteria	2.7.2.1	2000208910_sludgeUSA_Contig16369	Betaproteobacteria	1.2.1.12
128603_1_568_minus_danish128603	Deltaproteobacteria	1.6.5.3;1.6.99.3	2000518560_sludgeOz_Contig375	Alphaproteobacteria	1.3.99.1	2000030400_sludgeUSA_Contig11559	Betaproteobacteria	5.4.2.1
245722_1_731_minus_danish245722	Opitutae	1.4.1.14;1.4.1.13	2000383720_sludgeOz_Contig10913	Betaproteobacteria	4.2.1.1	2000288360_sludgeUSA_Contig6688	Sphingobacteriia	1.1.1.42
99823_1_378_minus_danish99823	Sphingobacteriia	1.1.1.30	2000377170_sludgeOz_Contig10795	Cytophagia	1.2.4.1	2000087770_sludgeUSA_Contig14097	Betaproteobacteria	1.18.6.1
170609_1_410_plus_danish170609	Cytophagia	4.2.1.17	2000454770_sludgeOz_Contig11568	Betaproteobacteria	5.4.99.2	2000328150_sludgeUSA_Contig8957	Gammaproteobacteria	2.6.1.18
209589_1_334_minus_danish209589	Acidobacteriia	1.6.5.3	2000591220_sludgeOz_Contig7545	Gammaproteobacteria	6.2.1.1	2000032890_sludgeUSA_Contig11680	Flavobacteriia	2.3.1.12
152244_930_1765_minus_danish152244	Betaproteobacteria	4.1.2.13	2000414530_sludgeOz_Contig11331	Gammaproteobacteria	2.2.1.6	2000247650_sludgeUSA_Contig4222	Betaproteobacteria	6.3.1.2
150348_1_1002_plus_danish150348	Betaproteobacteria	6.4.1.2	2000474570_sludgeOz_Contig11628	Gammaproteobacteria	1.2.1.27	2000028520_sludgeUSA_Contig11466	Alphaproteobacteria	2.3.1.12
144490_998_2050_plus_danish144490	Betaproteobacteria	5.4.2.1	2000645870_sludgeOz_Contig9767	Betaproteobacteria	1.7.99.4	2000173350_sludgeUSA_Contig16286	Betaproteobacteria	4.2.1.17
156619_1_1239_minus_danish156619	Betaproteobacteria	1.6.5.3	2000422420_sludgeOz_Contig11397	Gammaproteobacteria	6.3.1.2	2000323890_sludgeUSA_Contig872	Betaproteobacteria	2.7.6.1
155449_1_1331_minus_danish155449	Betaproteobacteria	1.9.3.1	2000624130_sludgeOz_Contig897	Deltaproteobacteria	2.3.1.8	2000251170_sludgeUSA_Contig4465	Gammaproteobacteria	1.6.5.3
154181_457_1707_minus_danish154181	Anaerolineae	1.6.5.3	2000472950_sludgeOz_Contig11624	Betaproteobacteria	2.7.1.40	2000338230_sludgeUSA_Contig9526	Betaproteobacteria	2.2.1.1
95576_1_315_minus_danish95576	Cyanobacteria (class)	5.4.2.1	2000608780_sludgeOz_Contig8341	Gammaproteobacteria	1.6.5.3	2000094200_sludgeUSA_Contig14343	Alphaproteobacteria	1.6.5.3
154313_1_1163_minus_danish154313	Sphingobacteriia	4.1.1.32	2000379370_sludgeOz_Contig10832	Flavobacteriia	6.2.1.5	2000064930_sludgeUSA_Contig13162	Flavobacteriia	1.9.3.1
75367_1_512_plus_danish75367	Bacilli	4.2.1.11	2000484570_sludgeOz_Contig168	Betaproteobacteria	4.2.1.17	2000276350_sludgeUSA_Contig5995	Flavobacteriia	5.3.1.6
200973_1_307_minus_danish200973	Actinobacteria	1.6.5.3	2000520340_sludgeOz_Contig3842	Gammaproteobacteria	2.7.1.69	2000039120_sludgeUSA_Contig11981	Betaproteobacteria	1.7.99.4
31907_1_305_minus_danish31907	Actinobacteria	2.7.1.69	2000458070_sludgeOz_Contig11581	Betaproteobacteria	2.3.3.1	2000018260_sludgeUSA_Contig10983	Sphingobacteriia	6.4.1.2
254279_1_370_plus_danish254279	Gammaproteobacteria	1.2.1.2	2000583750_sludgeOz_Contig7201	Sphingobacteriia	1.9.3.1	2000164520_sludgeUSA_Contig16239	Betaproteobacteria	4.2.1.11
21817_1_804_plus_danish21817	Flavobacteriia	1.2.1.16	2000542500_sludgeOz_Contig5020	Cyanobacteria (class)	1.2.7.1	2000237150_sludgeUSA_Contig3486	Alphaproteobacteria	1.6.5.3
36613_1_454_plus_danish36613	Cytophagia	2.2.1.2	2000625970_sludgeOz_Contig9040	Flavobacteriia	1.2.4.1	2000128120_sludgeUSA_Contig15485	Betaproteobacteria	6.2.1.1
228031_1_275_minus_danish228031	Betaproteobacteria	1.1.1.30	2000471200_sludgeOz_Contig11621	Betaproteobacteria	1.6.5.3	2000177310_sludgeUSA_Contig16301	Betaproteobacteria	3.5.5.1
188042_1_351_minus_danish188042	Deltaproteobacteria	1.6.5.3	2000548170_sludgeOz_Contig5328	Flavobacteriia	2.7.6.1	2000045360_sludgeUSA_Contig12279	Betaproteobacteria	6.2.1.1
180535_1_897_plus_danish180535	Sphingobacteriia	2.2.1.1	2000524300_sludgeOz_Contig4045	Gammaproteobacteria	2.3.1.8	2000102820_sludgeUSA_Contig14659	Betaproteobacteria	6.2.1.5
11999_1_325_minus_danish11999	Cytophagia	1.1.1.30	2000633810_sludgeOz_Contig9345	Acidobacteria (class)	4.2.1.79	2000167950_sludgeUSA_Contig16260	Betaproteobacteria	1.4.1.14;1.4.1.13
145724_1_1569_minus_danish145724	Thermomicrobia	6.2.1.1	2000451740_sludgeOz_Contig11555	Gammaproteobacteria	6.3.1.2	2000271410_sludgeUSA_Contig573	Betaproteobacteria	4.2.1.11
133452_1_312_minus_danish133452	Betaproteobacteria	1.9.3.1	2000529710_sludgeOz_Contig434	Betaproteobacteria	1.10.2.2	2000066530_sludgeUSA_Contig13233	Betaproteobacteria	1.6.5.3
14134_45_309_plus_danish14134	Alphaproteobacteria	2.3.1.12	2000398650_sludgeOz_Contig11157	Gammaproteobacteria	1.1.2.8	2000107950_sludgeUSA_Contig14835	Sphingobacteriia	1.2.1.3
166643_1_620_plus_danish166643	Cyanobacteria (class)	1.9.3.1	2000508570_sludgeOz_Contig3201	Gammaproteobacteria	2.3.1.12	2000036920_sludgeUSA_Contig11878	Alphaproteobacteria	1.4.1.14;1.4.1.13
148729_1_1044_minus_danish148729	Clostridia	6.3.1.2	2000374770_sludgeOz_Contig10741	Betaproteobacteria	1.2.1.3	2000142760_sludgeUSA_Contig15860	Betaproteobacteria	1.9.3.1
160942_1_870_plus_danish160942	Betaproteobacteria	4.1.3.4	2000414540_sludgeOz_Contig11331	Gammaproteobacteria	2.2.1.6	2000189050_sludgeUSA_Contig16337	Betaproteobacteria	3.1.3.11
51921_1_532_plus_danish51921	Bacilli	1.1.1.1	2000594800_sludgeOz_Contig77	Betaproteobacteria	1.8.1.4	2000020000_sludgeUSA_Contig11062	Gammaproteobacteria	2.2.1.1
199796_1_617_minus_danish199796	Gammaproteobacteria	1.6.5.3	2000366080_sludgeOz_Contig10548	Clostridia	1.6.5.3	2000078150_sludgeUSA_Contig13722	Betaproteobacteria	1.6.5.3;1.6.99.3
215757_1_450_minus_danish215757	Deltaproteobacteria	4.1.2.14	2000515580_sludgeOz_Contig3590	Clostridia	1.2.4.1	2000210600_sludgeUSA_Contig16370	Betaproteobacteria	1.6.99.5
151194_118_881_plus_danish151194	Deltaproteobacteria	1.6.5.3	2000545950_sludgeOz_Contig5209	Betaproteobacteria	1.9.3.1	2000086280_sludgeUSA_Contig14040	Betaproteobacteria	1.9.3.1
161843_402_989_plus_danish161843	Alphaproteobacteria	1.1.1.157	2000555600_sludgeOz_Contig5722	Betaproteobacteria	6.3.5.4	2000068870_sludgeUSA_Contig13331	Sphingobacteriia	1.2.1.3
166181_1_989_plus_danish166181	Sphingobacteriia	5.4.2.1	2000366000_sludgeOz_Contig10546	Gammaproteobacteria	4.2.1.17	2000223840_sludgeUSA_Contig2538	Alphaproteobacteria	1.9.3.1
159099_1_1177_minus_danish159099	Sphingobacteriia	1.2.4.1	2000376790_sludgeOz_Contig10787	Gammaproteobacteria	5.4.2.2	2000014420_sludgeUSA_Contig10790	Betaproteobacteria	2.2.1.6
190707_158_523_minus_danish190707	Actinobacteria	1.6.5.3	2000390200_sludgeOz_Contig11029	Gammaproteobacteria	6.2.1.5	2000018810_sludgeUSA_Contig11008	Sphingobacteriia	1.2.4.1
16487_1226_1636_plus_danish16487	Betaproteobacteria	5.1.99.1	2000498350_sludgeOz_Contig264	Alphaproteobacteria	2.1.2.10	2000154620_sludgeUSA_Contig16097	Gammaproteobacteria	2.3.1.12
246852_1_231_minus_danish246852	Sphingobacteriia	2.3.1.9	2000497980_sludgeOz_Contig2614	Betaproteobacteria	1.2.4.1	2000026110_sludgeUSA_Contig11348	Cytophagia	4.1.2.4
161315_1_1186_minus_danish161315	Planctomycetia	1.6.5.3	2000496650_sludgeOz_Contig2544	Bacilli	6.3.1.2	2000315050_sludgeUSA_Contig8206	Alphaproteobacteria	2.3.1.9
161947_1_1743_minus_danish161947	Anaerolineae	1.6.5.3	2000540160_sludgeOz_Contig4902	Betaproteobacteria	1.1.1.157	2000089350_sludgeUSA_Contig14158	Betaproteobacteria	5.4.99.2
114733_1_352_plus_danish114733	Actinobacteria	2.7.1.69	2000431690_sludgeOz_Contig11459	Betaproteobacteria	1.6.5.3	2000160200_sludgeUSA_Contig16186	Betaproteobacteria	1.13.12.16
36025_1_925_plus_danish36025	Flavobacteriia	1.6.5.3	2000390220_sludgeOz_Contig11029	Gammaproteobacteria	2.3.1.61	2000267110_sludgeUSA_Contig5487	Alphaproteobacteria	1.1.1.30
151452_408_958_plus_danish151452	Deltaproteobacteria	6.4.1.2	2000525280_sludgeOz_Contig4096	Flavobacteriia	1.1.1.157	2000005030_sludgeUSA_Contig10288	Gammaproteobacteria	1.6.5.3;1.6.99.3
145991_1_1255_minus_danish145991	Sphingobacteriia	6.3.5.4	2000445250_sludgeOz_Contig11527	Gammaproteobacteria	1.6.5.3	2000339750_sludgeUSA_Contig9612	Flavobacteriia	4.2.1.17
170498_1_339_minus_danish170498	Caldilineae	1.6.5.3	2000632610_sludgeOz_Contig9296	Betaproteobacteria	1.2.1.3	2000258780_sludgeUSA_Contig5002	Betaproteobacteria	1.6.5.3
171606_1_221_minus_danish171606	Betaproteobacteria	1.2.1.12	2000551870_sludgeOz_Contig5524	Betaproteobacteria	1.2.4.2	2000311630_sludgeUSA_Contig8019	Betaproteobacteria	3.1.1.17
192977_1_522_plus_danish192977	Deltaproteobacteria	4.1.2.4	2000422390_sludgeOz_Contig11396	Betaproteobacteria	4.2.1.17	2000114630_sludgeUSA_Contig15064	Betaproteobacteria	1.1.1.30
20640_1_1207_minus_danish20640	Sphingobacteriia	2.3.1.61	2000498870_sludgeOz_Contig2664	Alphaproteobacteria	1.10.2.2	2000094970_sludgeUSA_Contig14376	Betaproteobacteria	2.3.3.1
47104_1_496_plus_danish47104	Sphingobacteriia	6.2.1.1	2000572460_sludgeOz_Contig6608	Alphaproteobacteria	1.2.1.3	2000119050_sludgeUSA_Contig15208	Betaproteobacteria	4.2.1.1
181338_1_693_plus_danish181338	Alphaproteobacteria	1.2.1.2	2000619570_sludgeOz_Contig8792	Gammaproteobacteria	4.2.1.3	2000041970_sludgeUSA_Contig12117	Gammaproteobacteria	6.2.1.1
155849_1_347_minus_danish155849	Anaerolineae	1.2.7.3	2000441110_sludgeOz_Contig11511	Betaproteobacteria	4.2.1.17	2000142010_sludgeUSA_Contig15844	Betaproteobacteria	1.18.6.1
67615_1_659_minus_danish67615	Betaproteobacteria	1.2.7.3	2000474450_sludgeOz_Contig11627	Betaproteobacteria	6.3.1.2	2000111510_sludgeUSA_Contig14958	Betaproteobacteria	1.2.1.2
149921_1_228_plus_danish149921	Betaproteobacteria	2.3.1.9	2000437420_sludgeOz_Contig11492	Betaproteobacteria	1.6.99.5	2000196150_sludgeUSA_Contig16352	Betaproteobacteria	1.3.99.1
62098_1_769_plus_danish62098	Bacteroidia	1.2.7.3	2000619120_sludgeOz_Contig8776	Gammaproteobacteria	6.4.1.2	2000015900_sludgeUSA_Contig10864	Betaproteobacteria	1.2.7.1
180211_149_1056_plus_danish180211	Clostridia	4.1.1.32	2000460920_sludgeOz_Contig11592	Betaproteobacteria	1.8.1.4	2000195570_sludgeUSA_Contig16350	Betaproteobacteria	4.2.1.17
216334_1035_1317_minus_danish216334	Betaproteobacteria	1.1.1.30	2000509530_sludgeOz_Contig3255	Sphingobacteriia	2.2.1.2	2000324290_sludgeUSA_Contig8742	Gammaproteobacteria	1.6.5.3
226973_153_463_plus_danish226973	Betaproteobacteria	1.1.1.30	2000614720_sludgeOz_Contig8605	Chlorobia	1.6.5.3	2000050040_sludgeUSA_Contig12505	Betaproteobacteria	1.10.2.2
203293_1_427_minus_danish203293	Alphaproteobacteria	1.2.7.3	2000479120_sludgeOz_Contig1292	Betaproteobacteria	2.7.2.3	2000325030_sludgeUSA_Contig8778	Gammaproteobacteria	1.1.1.30
205547_1_1266_plus_danish205547	Anaerolineae	6.2.1.5	2000424220_sludgeOz_Contig11409	Betaproteobacteria	1.13.12.16	2000034310_sludgeUSA_Contig11749	Flavobacteriia	2.3.1.12
34725_1_478_plus_danish34725	Actinobacteria	1.2.4.1	2000370610_sludgeOz_Contig1065	Gammaproteobacteria	2.7.6.1	2000101510_sludgeUSA_Contig14617	Betaproteobacteria	4.2.1.17
10145_1_413_minus_danish10145	Gammaproteobacteria	5.4.2.1	2000614940_sludgeOz_Contig8617	Methanomicrobia	1.6.99.3	2000031500_sludgeUSA_Contig11615	Betaproteobacteria	6.2.1.1
225890_1_347_plus_danish225890	Alphaproteobacteria	1.6.5.3	2000613220_sludgeOz_Contig8542	Betaproteobacteria	6.2.1.16	2000219910_sludgeUSA_Contig2265	Gammaproteobacteria	2.3.1.9
39898_1_589_plus_danish39898	Actinobacteria	5.4.2.1	2000594060_sludgeOz_Contig7670	Betaproteobacteria	1.4.1.14;1.4.1.13	2000199900_sludgeUSA_Contig16358	Betaproteobacteria	1.2.7.3
169617_1_1070_minus_danish169617	Cytophagia	5.4.2.1	2000473180_sludgeOz_Contig11624	Betaproteobacteria	2.3.1.12	2000046990_sludgeUSA_Contig12359	Clostridia	4.2.1.1
68575_1_361_minus_danish68575	Gammaproteobacteria	2.7.1.69	2000353630_sludgeOz_Contig10216	Alphaproteobacteria	1.1.1.36	2000095010_sludgeUSA_Contig14377	Betaproteobacteria	1.2.1.3
201071_1_426_plus_danish201071	Clostridia	1.2.1.3	2000497990_sludgeOz_Contig2614	Betaproteobacteria	1.2.4.1	2000090330_sludgeUSA_Contig14196	Betaproteobacteria	2.3.1.9
55754_1_395_minus_danish55754	Methanomicrobia	5.4.99.2	2000510690_sludgeOz_Contig3324	Flavobacteriia	1.6.5.3	2000081700_sludgeUSA_Contig13874	Betaproteobacteria	1.2.7.3
26424_1_857_plus_danish26424	Sphingobacteriia	2.7.1.40	2000464340_sludgeOz_Contig11604	Betaproteobacteria	1.18.6.1	2000096200_sludgeUSA_Contig14421	Betaproteobacteria	1.6.5.3
145250_503_1366_minus_danish145250	Sphingobacteriia	4.1.3.4	2000485700_sludgeOz_Contig176	Betaproteobacteria	6.2.1.5	2000208400_sludgeUSA_Contig16369	Betaproteobacteria	4.1.1.32
195794_1_353_minus_danish195794	Clostridia	2.7.1.69	2000475740_sludgeOz_Contig11630	Betaproteobacteria	2.2.1.1	2000020070_sludgeUSA_Contig11067	Betaproteobacteria	2.2.1.1
35497_1_321_minus_danish35497	Cytophagia	1.1.1.30	2000439770_sludgeOz_Contig11505	Gammaproteobacteria	4.2.1.11	2000105070_sludgeUSA_Contig14737	Betaproteobacteria	1.10.2.2
180792_1_1364_minus_danish180792	Sphingobacteriia	1.1.1.42	2000388950_sludgeOz_Contig11008	Gammaproteobacteria	1.2.4.1	2000008050_sludgeUSA_Contig10462	Betaproteobacteria	6.4.1.2
142316_1936_3034_minus_danish142316	Clostridia	4.2.1.2	2000444350_sludgeOz_Contig11525	Gammaproteobacteria	2.7.6.1	2000216670_sludgeUSA_Contig2037	Betaproteobacteria	3.1.3.11
146154_1_1033_plus_danish146154	Sphingobacteriia	1.1.1.37	2000646900_sludgeOz_Contig9803	Deltaproteobacteria	6.3.5.4	2000089330_sludgeUSA_Contig14158	Betaproteobacteria	4.2.1.17
216819_1_398_minus_danish216819	Flavobacteriia	1.1.1.30	2000461970_sludgeOz_Contig11595	Betaproteobacteria	5.4.2.1	2000050470_sludgeUSA_Contig12528	Betaproteobacteria	5.4.99.2
149902_1_1035_minus_danish149902	Sphingobacteriia	2.3.3.1	2000540670_sludgeOz_Contig4927	Gammaproteobacteria	1.8.1.4	2000141990_sludgeUSA_Contig15843	Gammaproteobacteria	5.4.99.2
142122_2920_4188_minus_danish142122	Sphingobacteriia	2.6.1.19	2000435210_sludgeOz_Contig11480	Betaproteobacteria	6.2.1.1	2000198510_sludgeUSA_Contig16356	Betaproteobacteria	1.6.5.3
128972_1_337_plus_danish128972	Betaproteobacteria	1.3.99.1	2000462440_sludgeOz_Contig11597	Gammaproteobacteria	1.6.5.3	2000088650_sludgeUSA_Contig14133	Gammaproteobacteria	4.1.3.4
72434_1_456_minus_danish72434	Flavobacteriia	1.2.1.3	2000543810_sludgeOz_Contig5092	Bacilli	1.3.99.1	2000241460_sludgeUSA_Contig3779	Gammaproteobacteria	2.2.1.6
152185_1_1002_minus_danish152185	Betaproteobacteria	1.6.99.3	2000471280_sludgeOz_Contig11621	Betaproteobacteria	1.6.5.3	2000001390_sludgeUSA_Contig10084	Gammaproteobacteria	2.2.1.6
147989_1_1371_plus_danish147989	Betaproteobacteria	4.2.1.17	2000652510_sludgeOz_Contig9975	Gammaproteobacteria	2.1.2.10	2000162760_sludgeUSA_Contig16221	Betaproteobacteria	4.2.1.17
258951_1_526_minus_danish258951	Betaproteobacteria	1.6.5.3;1.6.99.3	2000503810_sludgeOz_Contig2941	Alphaproteobacteria	1.6.5.3	2000221550_sludgeUSA_Contig2377	Gammaproteobacteria	1.9.3.1
192976_1_651_minus_danish192976	Betaproteobacteria	6.2.1.5	2000554290_sludgeOz_Contig565	Alphaproteobacteria	2.1.2.10	2000176200_sludgeUSA_Contig16297	Betaproteobacteria	4.1.1.41
221476_1_512_minus_danish221476	Betaproteobacteria	1.9.3.1	2000388020_sludgeOz_Contig10991	Betaproteobacteria	1.2.7.3	2000274700_sludgeUSA_Contig5906	Alphaproteobacteria	2.3.1.8
200750_1_382_minus_danish200750	Alphaproteobacteria	2.3.1.8	2000640640_sludgeOz_Contig9583	Gammaproteobacteria	1.7.2.1	2000292640_sludgeUSA_Contig6940	Flavobacteriia	1.6.5.3
16981_1234_2229_minus_danish16981	Sphingobacteriia	1.2.4.1	2000457660_sludgeOz_Contig11580	Betaproteobacteria	6.3.5.4	2000290920_sludgeUSA_Contig6836	Betaproteobacteria	1.2.1.12
177539_98_709_minus_danish177539	Sphingobacteriia	2.2.1.1	2000441200_sludgeOz_Contig11512	Betaproteobacteria	1.10.2.2	2000296780_sludgeUSA_Contig7184	Alphaproteobacteria	1.2.1.3
106620_1_535_plus_danish106620	Betaproteobacteria	4.1.3.4	2000379050_sludgeOz_Contig10827	Sphingobacteriia	2.3.3.1	2000044130_sludgeUSA_Contig12222	Betaproteobacteria	1.2.7.1
241180_1_218_minus_danish241180	Actinobacteria	1.1.1.30	2000458800_sludgeOz_Contig11584	Gammaproteobacteria	1.6.5.3	2000107330_sludgeUSA_Contig14813	Betaproteobacteria	6.4.1.2
31416_1_544_plus_danish31416	Betaproteobacteria	1.1.1.30	2000365480_sludgeOz_Contig10534	Betaproteobacteria	1.8.1.4	2000127360_sludgeUSA_Contig15463	Betaproteobacteria	4.2.1.17
30546_1_471_plus_danish30546	Sphingobacteriia	4.2.1.17	2000595370_sludgeOz_Contig7725	Betaproteobacteria	2.7.1.40	2000248780_sludgeUSA_Contig4304	Alphaproteobacteria	2.2.1.1
198385_1_389_minus_danish198385	Betaproteobacteria	2.7.1.69	2000366800_sludgeOz_Contig10563	Gammaproteobacteria	1.1.1.35	2000276080_sludgeUSA_Contig598	Betaproteobacteria	2.2.1.1
169716_177_737_plus_danish169716	Flavobacteriia	2.8.3.5	2000476280_sludgeOz_Contig11630	Betaproteobacteria	2.3.1.8	2000285840_sludgeUSA_Contig6549	Betaproteobacteria	1.10.2.2
147344_736_2162_plus_danish147344	Epsilonproteobacteria	1.4.1.4	2000649780_sludgeOz_Contig9893	Gammaproteobacteria	1.6.5.3	2000287260_sludgeUSA_Contig6625	Betaproteobacteria	1.1.1.36
123935_118_316_minus_danish123935	Gammaproteobacteria	1.1.1.30	2000390210_sludgeOz_Contig11029	Gammaproteobacteria	1.8.1.4	2000177810_sludgeUSA_Contig16304	Betaproteobacteria	4.2.1.1
145466_1_1453_plus_danish145466	Betaproteobacteria	1.10.2.2	2000394890_sludgeOz_Contig11102	Betaproteobacteria	1.6.5.3	2000164040_sludgeUSA_Contig16234	Betaproteobacteria	1.6.5.3
64149_1_446_minus_danish64149	Betaproteobacteria	1.1.1.36	2000424660_sludgeOz_Contig11412	Gammaproteobacteria	4.1.2.13	2000046300_sludgeUSA_Contig12326	Betaproteobacteria	5.4.2.1
154684_1_881_minus_danish154684	Betaproteobacteria	1.3.99.1	2000387970_sludgeOz_Contig10990	Deltaproteobacteria	6.3.5.4	2000073710_sludgeUSA_Contig13525	Betaproteobacteria	4.1.1.41
180890_193_575_plus_danish180890	Fusobacteriia	1.1.1.30	2000374230_sludgeOz_Contig10728	Clostridia	6.2.1.1	2000120090_sludgeUSA_Contig15239	Betaproteobacteria	2.7.1.69
48090_1_639_plus_danish48090	Gammaproteobacteria	3.1.3.11	2000502270_sludgeOz_Contig2853	Betaproteobacteria	1.9.3.1	2000159100_sludgeUSA_Contig16168	Betaproteobacteria	4.2.1.1
224642_1_400_plus_danish224642	Anaerolineae	1.6.5.3	2000474260_sludgeOz_Contig11627	Betaproteobacteria	1.6.5.3;1.6.99.3	2000034980_sludgeUSA_Contig11781	Gammaproteobacteria	5.1.3.1
20864_161_972_plus_danish20864	Alphaproteobacteria	1.1.1.30	2000616280_sludgeOz_Contig8672	Betaproteobacteria	6.3.5.4	2000274900_sludgeUSA_Contig5915	Gammaproteobacteria	1.1.1.37
58155_1_360_plus_danish58155	Cytophagia	1.2.1.3	2000466360_sludgeOz_Contig11610	Betaproteobacteria	1.10.2.2	2000203290_sludgeUSA_Contig16363	Betaproteobacteria	1.2.7.1
97846_1_408_minus_danish97846	Sphingobacteriia	1.9.3.1	2000433860_sludgeOz_Contig11472	Gammaproteobacteria	5.3.1.6	2000197810_sludgeUSA_Contig16355	Betaproteobacteria	2.7.1.69
45219_109_335_minus_danish45219	Bacteroidetes (class)	1.6.5.3	2000386200_sludgeOz_Contig10960	Betaproteobacteria	4.1.2.13	2000280610_sludgeUSA_Contig6240	Flavobacteriia	4.2.1.17
24988_729_1227_minus_danish24988	Deltaproteobacteria	5.4.99.2	2000454750_sludgeOz_Contig11568	Betaproteobacteria	6.4.1.3	2000078990_sludgeUSA_Contig13763	Betaproteobacteria	5.4.2.1
141797_737_1793_minus_danish141797	Epsilonproteobacteria	5.3.1.9	2000474370_sludgeOz_Contig11627	Betaproteobacteria	2.7.1.2	2000149990_sludgeUSA_Contig16007	Gammaproteobacteria	1.1.1.1
151873_1_771_plus_danish151873	Deltaproteobacteria	2.3.1.9	2000425030_sludgeOz_Contig11415	Betaproteobacteria	6.4.1.2	2000194800_sludgeUSA_Contig16349	Betaproteobacteria	6.3.5.4
152277_1253_1564_minus_danish152277	Betaproteobacteria	1.2.1.12	2000572450_sludgeOz_Contig6607	Flavobacteriia	2.8.3.5	2000084600_sludgeUSA_Contig13978	Betaproteobacteria	1.10.2.2
71417_1_499_plus_danish71417	Actinobacteria	1.6.5.3	2000641630_sludgeOz_Contig9615	Gammaproteobacteria	1.9.3.1	2000165980_sludgeUSA_Contig16249	Betaproteobacteria	1.9.3.1
107664_1_505_minus_danish107664	Sphingobacteriia	1.9.3.1	2000471300_sludgeOz_Contig11621	Betaproteobacteria	1.6.5.3	2000173110_sludgeUSA_Contig16285	Betaproteobacteria	2.1.2.10
92278_1_382_minus_danish92278	Sphingobacteriia	1.2.4.1	2000391850_sludgeOz_Contig11056	Gammaproteobacteria	1.10.2.2	2000107860_sludgeUSA_Contig14832	Sphingobacteriia	2.3.1.61
144072_1_882_minus_danish144072	Sphingobacteriia	4.2.1.2	2000456460_sludgeOz_Contig11575	Betaproteobacteria	1.9.3.1	2000082370_sludgeUSA_Contig13899	Betaproteobacteria	2.2.1.1
176230_6_311_minus_danish176230	Actinobacteria	4.2.1.1	2000391880_sludgeOz_Contig11057	Betaproteobacteria	6.2.1.13	2000015630_sludgeUSA_Contig10849	Planctomycetia	4.1.1.15
211359_1_414_plus_danish211359	Thermotogae	6.2.1.1	2000435860_sludgeOz_Contig11484	Betaproteobacteria	1.1.1.30	2000319000_sludgeUSA_Contig8440	Betaproteobacteria	1.9.3.1
260770_1_321_minus_danish260770	Betaproteobacteria	2.2.1.6	2000568850_sludgeOz_Contig6416	Bacteroidia	1.6.5.3	2000270410_sludgeUSA_Contig5674	Betaproteobacteria	1.2.1.3
65999_1_597_plus_danish65999	Sphingobacteriia	1.2.7.1	2000445210_sludgeOz_Contig11527	Gammaproteobacteria	1.1.1.1	2000334040_sludgeUSA_Contig929	Betaproteobacteria	4.2.1.17
187033_1_485_plus_danish187033	Betaproteobacteria	4.2.1.17	2000462430_sludgeOz_Contig11597	Gammaproteobacteria	1.6.5.3	2000105450_sludgeUSA_Contig1475	Betaproteobacteria	4.2.1.11
23394_1_720_plus_danish23394	Sphingobacteriia	1.4.1.3	2000355800_sludgeOz_Contig10279	Betaproteobacteria	1.4.1.2	2000061160_sludgeUSA_Contig1300	Betaproteobacteria	1.7.1.4
159747_1_823_minus_danish159747	Bacteroidia	6.4.1.2	2000469940_sludgeOz_Contig11617	Betaproteobacteria	1.4.1.14;1.4.1.13	2000033380_sludgeUSA_Contig11704	Betaproteobacteria	1.2.7.1
258656_1_653_plus_danish258656	Bacilli	1.2.4.1	2000381430_sludgeOz_Contig10873	Flavobacteriia	6.2.1.5	2000108700_sludgeUSA_Contig14859	Gammaproteobacteria	2.7.1.2
248818_1_505_minus_danish248818	Anaerolineae	1.2.7.3	2000522870_sludgeOz_Contig3972	Gammaproteobacteria	1.2.1.16	2000178120_sludgeUSA_Contig16305	Betaproteobacteria	5.1.3.1
184437_1_359_plus_danish184437	Betaproteobacteria	1.1.1.36	2000390640_sludgeOz_Contig11035	Deferribacteres	4.2.1.11	2000132460_sludgeUSA_Contig15603	Betaproteobacteria	1.8.1.4
85327_1_318_plus_danish85327	Cytophagia	1.1.1.30	2000425710_sludgeOz_Contig11420	Betaproteobacteria	4.1.3.4	2000323410_sludgeUSA_Contig8691	Betaproteobacteria	6.3.5.4
106730_1_313_minus_danish106730	Deltaproteobacteria	1.2.7.1	2000464320_sludgeOz_Contig11604	Betaproteobacteria	1.18.6.1	2000018280_sludgeUSA_Contig10984	Sphingobacteriia	1.1.1.157
122213_1_303_minus_danish122213	Alphaproteobacteria	1.6.5.3	2000531140_sludgeOz_Contig442	Betaproteobacteria	2.3.1.12	2000069170_sludgeUSA_Contig13343	Betaproteobacteria	2.3.3.5
179983_604_2994_plus_danish179983	Proteobacteria (class)	2.2.1.6	2000543360_sludgeOz_Contig5069	Betaproteobacteria	1.7.2.4	2000329200_sludgeUSA_Contig9019	Betaproteobacteria	6.4.1.2
152310_1_522_plus_danish152310	Clostridia	6.2.1.1	2000393530_sludgeOz_Contig11081	Gammaproteobacteria	4.2.1.17	2000305500_sludgeUSA_Contig7661	Betaproteobacteria	4.1.3.4
193315_1_362_minus_danish193315	Sphingobacteriia	1.6.5.3	2000422340_sludgeOz_Contig11396	Betaproteobacteria	2.3.1.9	2000240150_sludgeUSA_Contig3685	Betaproteobacteria	1.9.3.1
168785_1_604_plus_danish168785	Sphingobacteriia	1.2.4.1	2000562800_sludgeOz_Contig6109	Betaproteobacteria	2.8.3.8	2000095270_sludgeUSA_Contig14385	Betaproteobacteria	4.2.1.1
243838_1_327_minus_danish243838	Gammaproteobacteria	2.7.6.1	2000412130_sludgeOz_Contig11310	Betaproteobacteria	1.3.99.1	2000137760_sludgeUSA_Contig15740	Betaproteobacteria	2.7.1.69
191030_1_627_minus_danish191030	Bacteroidia	5.4.99.2	2000543230_sludgeOz_Contig5062	Clostridia	4.2.1.1	2000047660_sludgeUSA_Contig1239	Betaproteobacteria	2.3.3.1
191896_1_332_plus_danish191896	Actinobacteria	1.2.1.10;1.1.1.1	2000523470_sludgeOz_Contig40	Betaproteobacteria	5.4.2.1	2000256470_sludgeUSA_Contig4842	Betaproteobacteria	5.4.2.1
67628_1_399_plus_danish67628	Gammaproteobacteria	2.3.1.12	2000390170_sludgeOz_Contig11029	Gammaproteobacteria	2.3.3.1	2000052510_sludgeUSA_Contig12616	Flavobacteriia	1.2.1.3
145986_1_1164_plus_danish145986	Sphingobacteriia	1.8.1.4	2000420640_sludgeOz_Contig11384	Gammaproteobacteria	1.2.7.5	2000210020_sludgeUSA_Contig16370	Betaproteobacteria	1.1.1.36
142050_795_2083_plus_danish142050	Sphingobacteriia	6.2.1.5	2000378510_sludgeOz_Contig10819	Flavobacteriia	4.2.1.17	2000020820_sludgeUSA_Contig11104	Betaproteobacteria	1.4.1.4
142342_1368_3942_plus_danish142342	Alphaproteobacteria	1.2.1.2	2000469540_sludgeOz_Contig11616	Gammaproteobacteria	1.1.1.41	2000170500_sludgeUSA_Contig16273	Betaproteobacteria	1.1.1.1
176722_1_293_minus_danish176722	Betaproteobacteria	1.1.1.30	2000536420_sludgeOz_Contig4701	Betaproteobacteria	4.2.1.1	2000279230_sludgeUSA_Contig6152	Betaproteobacteria	4.2.1.1
168412_1_582_plus_danish168412	Sphingobacteriia	1.2.4.1	2000563790_sludgeOz_Contig6161	Actinobacteria	6.4.1.1	2000341400_sludgeUSA_Contig9706	Alphaproteobacteria	4.2.1.3
152936_317_1118_minus_danish152936	Betaproteobacteria	1.2.4.1	2000490700_sludgeOz_Contig2121	Gammaproteobacteria	1.6.5.3	2000046290_sludgeUSA_Contig12326	Betaproteobacteria	4.2.1.1
123524_1_486_plus_danish123524	Actinobacteria	1.6.5.3	2000646100_sludgeOz_Contig9774	Methanobacteria	6.3.1.2	2000169810_sludgeUSA_Contig16269	Betaproteobacteria	1.10.2.2
143071_2299_2940_minus_danish143071	Flavobacteriia	5.3.1.1	2000365530_sludgeOz_Contig10535	Gammaproteobacteria	1.3.99.1	2000161680_sludgeUSA_Contig16208	Gammaproteobacteria	6.4.1.2
33861_1_571_minus_danish33861	Betaproteobacteria	2.3.1.12	2000647720_sludgeOz_Contig9829	Gammaproteobacteria	1.1.1.30	2000092580_sludgeUSA_Contig14284	Betaproteobacteria	4.2.1.17
51292_1_479_minus_danish51292	Bacilli	2.8.3.5	2000379210_sludgeOz_Contig1083	Betaproteobacteria	6.4.1.3	2000126020_sludgeUSA_Contig15422	Gammaproteobacteria	6.3.5.4
241881_1_333_plus_danish241881	Cytophagia	1.2.1.3	2000461290_sludgeOz_Contig11593	Gammaproteobacteria	5.3.1.1	2000127170_sludgeUSA_Contig15458	Betaproteobacteria	1.7.1.4
35109_1_401_plus_danish35109	Deltaproteobacteria	1.6.5.3	2000555700_sludgeOz_Contig5729	Betaproteobacteria	5.4.99.2	2000113430_sludgeUSA_Contig15022	Sphingobacteriia	2.7.6.1
143161_1_954_plus_danish143161	Deltaproteobacteria	2.6.1.19	2000578840_sludgeOz_Contig6943	Betaproteobacteria	4.3.1.1	2000183830_sludgeUSA_Contig16323	Betaproteobacteria	4.2.1.3
152451_1_942_plus_danish152451	Gammaproteobacteria	1.2.1.12	2000579640_sludgeOz_Contig6989	Betaproteobacteria	6.2.1.1	2000023300_sludgeUSA_Contig11216	Gammaproteobacteria	1.2.1.3
180849_331_998_plus_danish180849	Betaproteobacteria	2.7.1.69	2000352110_sludgeOz_Contig10166	Gammaproteobacteria	1.8.1.4	2000068990_sludgeUSA_Contig13336	Betaproteobacteria	2.3.1.8
138692_1_557_plus_danish138692	Sphingobacteriia	1.1.1.1	2000649850_sludgeOz_Contig9895	Gammaproteobacteria	1.1.1.1	2000026740_sludgeUSA_Contig11379	Flavobacteriia	1.9.3.1
263326_1_301_minus_danish263326	Anaerolineae	1.6.5.3	2000610430_sludgeOz_Contig8413	Betaproteobacteria	1.6.5.3	2000030290_sludgeUSA_Contig11553	Betaproteobacteria	1.7.99.1;1.7.2.1
182052_1_458_minus_danish182052	Clostridia	5.3.1.1	2000373770_sludgeOz_Contig10720	Flavobacteriia	1.4.1.14;1.4.1.13	2000151720_sludgeUSA_Contig16041	Sphingobacteriia	5.4.2.1
21637_1_1267_plus_danish21637	Bacteria (class)	6.3.5.4	2000400420_sludgeOz_Contig11183	Betaproteobacteria	4.2.1.17	2000109250_sludgeUSA_Contig1488	Betaproteobacteria	1.1.1.37
154229_346_786_minus_danish154229	Flavobacteriia	1.2.4.1	2000488020_sludgeOz_Contig1925	Betaproteobacteria	1.1.1.42	2000028300_sludgeUSA_Contig11454	Betaproteobacteria	4.1.3.4
54200_104_508_plus_danish54200	Betaproteobacteria	1.7.99.4	2000645880_sludgeOz_Contig9767	Betaproteobacteria	1.7.99.4	2000319660_sludgeUSA_Contig848	Alphaproteobacteria	1.6.5.3
184675_302_576_plus_danish184675	Betaproteobacteria	6.2.1.1	2000501170_sludgeOz_Contig2790	Gammaproteobacteria	2.6.1.18	2000307670_sludgeUSA_Contig7788	Betaproteobacteria	4.2.1.3
46181_1_809_plus_danish46181	Flavobacteriia	2.7.1.15	2000642240_sludgeOz_Contig9637	Anaerolineae	2.3.1.8	2000096700_sludgeUSA_Contig14439	Gammaproteobacteria	1.1.1.1
142755_1_1155_plus_danish142755	Fusobacteriia	1.2.1.16	2000527600_sludgeOz_Contig4224	Betaproteobacteria	4.1.1.41	2000217220_sludgeUSA_Contig2081	Betaproteobacteria	4.1.2.13
154255_309_910_plus_danish154255	Sphingobacteriia	2.2.1.2	2000635420_sludgeOz_Contig9410	Gammaproteobacteria	1.6.5.3;1.6.99.3	2000132470_sludgeUSA_Contig15603	Betaproteobacteria	2.3.1.61
96209_310_687_minus_danish96209	Deinococci	1.9.3.1	2000588780_sludgeOz_Contig7436	Betaproteobacteria	2.2.1.6	2000162160_sludgeUSA_Contig16213	Betaproteobacteria	1.6.5.3
174668_1066_1847_plus_danish174668	Betaproteobacteria	1.6.5.3	2000610420_sludgeOz_Contig8413	Betaproteobacteria	1.6.5.3	2000151440_sludgeUSA_Contig16035	Gammaproteobacteria	1.9.3.1
188010_1_515_plus_danish188010	Betaproteobacteria	1.2.7.1	2000512670_sludgeOz_Contig3429	Gammaproteobacteria	2.7.1.69	2000321530_sludgeUSA_Contig8584	Betaproteobacteria	4.2.1.11
33286_1_1583_plus_danish33286	Flavobacteriia	1.1.1.35	2000557640_sludgeOz_Contig5833	Spirochaetia	6.4.1.2	2000020870_sludgeUSA_Contig11106	Alphaproteobacteria	5.3.1.9
143621_1656_2513_minus_danish143621	Betaproteobacteria	1.9.3.1	2000560550_sludgeOz_Contig5988	Gammaproteobacteria	2.2.1.6	2000170590_sludgeUSA_Contig16274	Betaproteobacteria	1.2.7.1
146260_1_1595_plus_danish146260	Cytophagia	1.2.1.9	2000417090_sludgeOz_Contig11355	Alphaproteobacteria	5.1.3.1	2000098030_sludgeUSA_Contig14488	Betaproteobacteria	1.2.1.27
22877_101_1007_minus_danish22877	Actinobacteria	3.1.1.31	2000609960_sludgeOz_Contig8392	Bacilli	4.1.2.13	2000152290_sludgeUSA_Contig16051	Gammaproteobacteria	6.4.1.2
55954_1_334_minus_danish55954	Actinobacteria	1.6.5.3	2000510290_sludgeOz_Contig3299	Flavobacteriia	5.1.3.1	2000138390_sludgeUSA_Contig15757	Gammaproteobacteria	1.3.99.1
247834_456_919_plus_danish247834	Betaproteobacteria	1.1.1.36	2000561070_sludgeOz_Contig6016	Betaproteobacteria	2.2.1.1	2000151140_sludgeUSA_Contig16031	Gammaproteobacteria	1.6.5.3
45261_1_501_minus_danish45261	Deltaproteobacteria	6.2.1.1	2000424630_sludgeOz_Contig11412	Gammaproteobacteria	2.2.1.1	2000223850_sludgeUSA_Contig2538	Alphaproteobacteria	1.9.3.1
213718_1_1031_minus_danish213718	Sphingobacteriia	2.3.1.61	2000416040_sludgeOz_Contig11345	Betaproteobacteria	1.6.5.3	2000142790_sludgeUSA_Contig15860	Betaproteobacteria	1.9.3.1
217142_1_601_plus_danish217142	Bacilli	6.4.1.2	2000526320_sludgeOz_Contig4154	Gammaproteobacteria	1.2.4.1	2000085030_sludgeUSA_Contig13995	Betaproteobacteria	2.2.1.6
149523_723_1606_plus_danish149523	Betaproteobacteria	1.7.2.1	2000381260_sludgeOz_Contig1087	Gammaproteobacteria	6.2.1.5	2000107100_sludgeUSA_Contig14806	Betaproteobacteria	2.3.1.19
16711_2488_4031_minus_danish16711	Alphaproteobacteria	1.2.1.3	2000553690_sludgeOz_Contig5620	Aquificae	1.9.3.1	2000318590_sludgeUSA_Contig8414	Sphingobacteriia	4.2.1.1
149888_1_1032_minus_danish149888	Deltaproteobacteria	2.2.1.1	2000608790_sludgeOz_Contig8341	Gammaproteobacteria	1.6.5.3	2000089950_sludgeUSA_Contig14180	Gammaproteobacteria	1.6.5.3
175114_1_333_plus_danish175114	Thermotogae	1.6.5.3	2000379470_sludgeOz_Contig10835	Clostridia	1.6.5.3	2000126360_sludgeUSA_Contig15430	Betaproteobacteria	1.10.2.2
169552_1_607_minus_danish169552	Betaproteobacteria	4.1.2.43	2000408210_sludgeOz_Contig11270	Gammaproteobacteria	4.2.1.17	2000106210_sludgeUSA_Contig14774	Gammaproteobacteria	1.2.4.1
155134_1_577_plus_danish155134	Sphingobacteriia	1.6.5.3	2000503560_sludgeOz_Contig2926	Chloroflexi	1.9.3.1	2000158030_sludgeUSA_Contig16150	Betaproteobacteria	1.7.1.4
18737_99_746_plus_danish18737	Cytophagia	2.2.1.2	2000564500_sludgeOz_Contig6197	Clostridia	1.6.5.3	2000020330_sludgeUSA_Contig11082	Sphingobacteriia	5.4.99.2
78284_1_809_minus_danish78284	Deltaproteobacteria	2.2.1.1	2000372560_sludgeOz_Contig10694	Fusobacteriia	6.3.5.4	2000159510_sludgeUSA_Contig16175	Gammaproteobacteria	5.4.2.1
77250_1_366_minus_danish77250	Clostridia	1.1.1.30	2000410220_sludgeOz_Contig11289	Gammaproteobacteria	1.2.4.1	2000073950_sludgeUSA_Contig13535	Betaproteobacteria	1.6.5.3
210451_215_1297_minus_danish210451	Clostridia	2.7.1.11	2000392480_sludgeOz_Contig11065	Betaproteobacteria	1.9.3.1	2000207360_sludgeUSA_Contig16368	Betaproteobacteria	5.3.1.1
30220_1_342_minus_danish30220	Sphingobacteriia	2.7.6.1	2000590300_sludgeOz_Contig7506	Flavobacteriia	2.1.2.10	2000022640_sludgeUSA_Contig11187	Betaproteobacteria	1.1.1.30
160136_1_427_plus_danish160136	Flavobacteriia	4.2.1.17	2000518440_sludgeOz_Contig3744	Betaproteobacteria	2.7.2.1	2000202650_sludgeUSA_Contig16362	Betaproteobacteria	1.1.1.-
19601_1_1030_minus_danish19601	Opitutae	2.7.1.40	2000584870_sludgeOz_Contig7256	Methanomicrobia	1.6.5.3	2000076480_sludgeUSA_Contig13648	Sphingobacteriia	1.1.1.42
267232_1_384_minus_danish267232	Gloeobacteria	1.6.5.3	2000412120_sludgeOz_Contig11310	Betaproteobacteria	1.3.99.1	2000187820_sludgeUSA_Contig16334	Betaproteobacteria	1.1.1.1
220927_1_399_minus_danish220927	Actinobacteria	5.4.99.2	2000490640_sludgeOz_Contig2116	Alphaproteobacteria	1.6.5.3;1.6.99.3	2000290230_sludgeUSA_Contig6794	Betaproteobacteria	5.4.2.1
198369_1_425_plus_danish198369	Flavobacteriia	5.1.99.1	2000510680_sludgeOz_Contig3324	Flavobacteriia	1.6.5.3	2000040010_sludgeUSA_Contig12024	Betaproteobacteria	1.6.5.3
26136_1_895_plus_danish26136	Cytophagia	1.6.5.3	2000618410_sludgeOz_Contig875	Betaproteobacteria	1.6.5.3	2000139000_sludgeUSA_Contig15773	Betaproteobacteria	6.2.1.1
189059_1_395_minus_danish189059	Bacilli	1.6.5.3	2000395240_sludgeOz_Contig11107	Gammaproteobacteria	1.6.5.3	2000283010_sludgeUSA_Contig6377	Alphaproteobacteria	1.8.1.4
145707_1_2129_plus_danish145707	Betaproteobacteria	2.7.1.40	2000544330_sludgeOz_Contig5118	Alphaproteobacteria	1.1.1.35	2000028260_sludgeUSA_Contig11452	Betaproteobacteria	2.2.1.1
215897_9_569_plus_danish215897	Betaproteobacteria	4.2.1.55	2000507950_sludgeOz_Contig3169	Betaproteobacteria	1.6.5.3	2000301640_sludgeUSA_Contig7443	Betaproteobacteria	1.2.1.12
19633_1_1294_minus_danish19633	Chlamydiia	2.2.1.1	2000444060_sludgeOz_Contig11524	Gammaproteobacteria	6.3.5.4	2000272490_sludgeUSA_Contig5787	Cytophagia	1.1.1.157
17544_1_1058_minus_danish17544	Opitutae	1.2.1.3	2000555620_sludgeOz_Contig5724	Betaproteobacteria	6.4.1.2	2000157260_sludgeUSA_Contig16138	Gammaproteobacteria	4.2.1.3
155386_1_891_plus_danish155386	Gammaproteobacteria	6.3.1.2	2000614530_sludgeOz_Contig86	Gammaproteobacteria	2.3.1.61	2000075170_sludgeUSA_Contig13590	Gammaproteobacteria	5.3.1.6
192603_1_357_plus_danish192603	Flavobacteriia	2.7.1.69	2000465620_sludgeOz_Contig11607	Betaproteobacteria	5.3.1.9	2000249190_sludgeUSA_Contig433	Betaproteobacteria	1.9.3.1
220439_1_768_minus_danish220439	Betaproteobacteria	1.2.7.1	2000453990_sludgeOz_Contig11564	Gammaproteobacteria	1.3.99.1	2000113870_sludgeUSA_Contig15038	Betaproteobacteria	4.1.1.9
148484_1_772_plus_danish148484	Sphingobacteriia	1.2.1.12	2000450700_sludgeOz_Contig11551	Betaproteobacteria	4.1.1.9	2000198480_sludgeUSA_Contig16356	Betaproteobacteria	1.6.5.3
140943_1_406_minus_danish140943	Methanomicrobia	1.6.5.3	2000464330_sludgeOz_Contig11604	Betaproteobacteria	1.18.6.1	2000053980_sludgeUSA_Contig12684	Flavobacteriia	1.13.12.16
73688_1_357_minus_danish73688	Sphingobacteriia	5.1.99.1	2000600310_sludgeOz_Contig7947	Gammaproteobacteria	6.2.1.1	2000198500_sludgeUSA_Contig16356	Betaproteobacteria	1.6.5.3
173125_1_570_plus_danish173125	Betaproteobacteria	1.10.2.2	2000614710_sludgeOz_Contig8605	Chlorobia	1.6.5.3	2000260480_sludgeUSA_Contig5118	Betaproteobacteria	2.3.1.9
150154_1_209_plus_danish150154	Betaproteobacteria	1.7.1.4	2000601610_sludgeOz_Contig8010	Flavobacteriia	6.2.1.1	2000250340_sludgeUSA_Contig4406	Alphaproteobacteria	5.4.99.2
152534_1_604_minus_danish152534	Gammaproteobacteria	1.2.7.3	2000549470_sludgeOz_Contig5400	Bacilli	1.1.1.42	2000170790_sludgeUSA_Contig16274	Betaproteobacteria	1.9.3.1
233864_1_524_minus_danish233864	Actinobacteria	1.6.5.3;1.6.99.3	2000369110_sludgeOz_Contig10614	Betaproteobacteria	2.1.2.10	2000342560_sludgeUSA_Contig9775	Betaproteobacteria	6.4.1.2
198128_1_467_minus_danish198128	Sphingobacteriia	2.2.1.2	2000489820_sludgeOz_Contig2052	Alphaproteobacteria	1.6.5.3	2000159150_sludgeUSA_Contig16169	Betaproteobacteria	6.4.1.3
171606_349_1015_minus_danish171606	Betaproteobacteria	2.2.1.1	2000530220_sludgeOz_Contig4367	Alphaproteobacteria	5.1.2.3;1.1.1.35;4.2.1.17	2000002660_sludgeUSA_Contig10159	Betaproteobacteria	2.3.1.9
145103_1_803_minus_danish145103	Gammaproteobacteria	1.2.7.1	2000564010_sludgeOz_Contig6174	Alphaproteobacteria	2.2.1.6	2000202150_sludgeUSA_Contig16361	Betaproteobacteria	2.3.1.8
89327_1_447_plus_danish89327	Methanomicrobia	1.2.4.1	2000601490_sludgeOz_Contig8003	Betaproteobacteria	1.8.1.4	2000312630_sludgeUSA_Contig8077	Betaproteobacteria	4.2.1.17
55066_1_806_plus_danish55066	Sphingobacteriia	1.2.1.12	2000488440_sludgeOz_Contig1955	Betaproteobacteria	1.1.1.1	2000057310_sludgeUSA_Contig12840	Sphingobacteriia	5.4.99.2
157116_1_554_plus_danish157116	Deltaproteobacteria	1.1.1.37	2000547950_sludgeOz_Contig5315	Betaproteobacteria	5.4.99.2	2000123590_sludgeUSA_Contig15341	Cytophagia	1.7.2.4
21017_1_566_plus_danish21017	Acidobacteriia	3.5.1.1	2000448430_sludgeOz_Contig11542	Betaproteobacteria	1.1.1.1	2000001360_sludgeUSA_Contig10082	Betaproteobacteria	1.2.1.16
107061_1_401_minus_danish107061	Flavobacteriia	4.2.1.17	2000559840_sludgeOz_Contig5948	Alphaproteobacteria	1.1.1.30	2000213310_sludgeUSA_Contig1804	Betaproteobacteria	1.6.5.3
29958_1_752_minus_danish29958	Alphaproteobacteria	1.1.1.37	2000463500_sludgeOz_Contig11601	Betaproteobacteria	2.8.3.1	2000170810_sludgeUSA_Contig16274	Betaproteobacteria	1.9.3.1
268823_1_310_minus_danish268823	Flavobacteriia	2.3.1.9	2000370390_sludgeOz_Contig10644	Betaproteobacteria	3.5.1.38	2000151130_sludgeUSA_Contig16031	Gammaproteobacteria	1.6.5.3
142693_2755_4561_plus_danish142693	Chlorobia	6.4.1.1	2000650830_sludgeOz_Contig9923	Betaproteobacteria	4.2.1.17	2000295620_sludgeUSA_Contig7115	Betaproteobacteria	1.6.5.3
143449_3674_4319_minus_danish143449	Gammaproteobacteria	3.5.5.1	2000567260_sludgeOz_Contig6330	Clostridia	1.4.1.3	2000012160_sludgeUSA_Contig10686	Betaproteobacteria	1.6.5.3
173512_66_643_minus_danish173512	Bacilli	6.2.1.1	2000471410_sludgeOz_Contig11621	Betaproteobacteria	4.2.1.2	2000132240_sludgeUSA_Contig15599	Betaproteobacteria	4.3.1.1
153405_1_514_minus_danish153405	Chlorobia	1.9.3.1	2000477750_sludgeOz_Contig119	Gammaproteobacteria	1.3.99.1	2000111690_sludgeUSA_Contig14965	Sphingobacteriia	2.2.1.1
143701_1_2323_plus_danish143701	Sphingobacteriia	2.3.1.61	2000612400_sludgeOz_Contig8503	Flavobacteriia	6.4.1.2	2000176430_sludgeUSA_Contig16297	Betaproteobacteria	5.3.1.9
23486_1_938_plus_danish23486	Sphingobacteriia	1.2.1.12	2000513410_sludgeOz_Contig3469	Alphaproteobacteria	1.2.1.3	2000091900_sludgeUSA_Contig14254	Gammaproteobacteria	2.3.1.9
145785_1_1601_minus_danish145785	Betaproteobacteria	4.2.1.11	2000647530_sludgeOz_Contig9823	Betaproteobacteria	1.1.1.35	2000061250_sludgeUSA_Contig13002	Cytophagia	2.7.1.2
54398_69_710_plus_danish54398	Gammaproteobacteria	5.4.2.1	2000597340_sludgeOz_Contig7812	Deinococci	6.2.1.1	2000102690_sludgeUSA_Contig14654	Gammaproteobacteria	4.2.1.2
24325_1_489_plus_danish24325	Cytophagia	1.6.5.3	2000548230_sludgeOz_Contig5330	Actinobacteria	2.2.1.6	2000080100_sludgeUSA_Contig13812	Betaproteobacteria	6.3.5.4
69985_1_479_plus_danish69985	Gammaproteobacteria	1.6.5.3	2000584430_sludgeOz_Contig7232	Alphaproteobacteria	1.7.99.4	2000052540_sludgeUSA_Contig12618	Betaproteobacteria	1.2.1.3
152273_57_578_minus_danish152273	Actinobacteria	2.8.3.5	2000355120_sludgeOz_Contig10261	Betaproteobacteria	1.3.99.1	2000095060_sludgeUSA_Contig14378	Betaproteobacteria	1.9.3.1
85130_1_286_minus_danish85130	Flavobacteriia	1.6.5.3	2000593960_sludgeOz_Contig7666	Betaproteobacteria	2.2.1.6	2000233100_sludgeUSA_Contig319	Betaproteobacteria	6.2.1.1
144406_1_670_plus_danish144406	Sphingobacteriia	2.7.6.1	2000433950_sludgeOz_Contig11472	Gammaproteobacteria	4.1.3.4	2000205370_sludgeUSA_Contig16366	Betaproteobacteria	1.1.1.1
146465_1_1295_plus_danish146465	Betaproteobacteria	1.2.1.2	2000540680_sludgeOz_Contig4928	Betaproteobacteria	1.1.1.157	2000023620_sludgeUSA_Contig11231	Flavobacteriia	1.6.99.3
202712_215_988_minus_danish202712	Gammaproteobacteria	1.1.1.42	2000453620_sludgeOz_Contig11563	Betaproteobacteria	1.7.99.4	2000140190_sludgeUSA_Contig15801	Betaproteobacteria	5.4.2.2
143145_1090_2472_plus_danish143145	Anaerolineae	1.3.99.1	2000386220_sludgeOz_Contig10960	Betaproteobacteria	2.2.1.1	2000265110_sludgeUSA_Contig5379	Betaproteobacteria	6.2.1.16
63131_1_589_minus_danish63131	Bacilli	4.1.2.4	2000381700_sludgeOz_Contig10877	Betaproteobacteria	4.2.1.3	2000185580_sludgeUSA_Contig16328	Betaproteobacteria	1.8.1.4
80654_1_345_minus_danish80654	Bacteroidia	1.2.7.1	2000463970_sludgeOz_Contig11603	Betaproteobacteria	6.2.1.5	2000317730_sludgeUSA_Contig8368	Sphingobacteriia	5.1.3.1
233310_1_386_minus_danish233310	Gammaproteobacteria	2.3.3.1	2000452240_sludgeOz_Contig11556	Gammaproteobacteria	1.1.2.8	2000342190_sludgeUSA_Contig9753	Betaproteobacteria	2.3.1.8
149530_1_340_plus_danish149530	Sphingobacteriia	3.5.1.1	2000530530_sludgeOz_Contig4384	Betaproteobacteria	1.1.1.36	2000234760_sludgeUSA_Contig3315	Betaproteobacteria	1.1.1.1
263060_1_384_plus_danish263060	Bacilli	1.1.1.30	2000619630_sludgeOz_Contig8795	Deltaproteobacteria	1.6.5.3	2000097930_sludgeUSA_Contig14484	Betaproteobacteria	3.5.5.1
221962_1_304_minus_danish221962	Clostridia	2.7.1.69	2000476710_sludgeOz_Contig11631	Betaproteobacteria	5.3.1.1	2000274040_sludgeUSA_Contig5868	Betaproteobacteria	1.6.5.3
61627_43_446_minus_danish61627	Clostridia	3.1.1.17	2000518090_sludgeOz_Contig3726	Cytophagia	1.6.5.3	2000285260_sludgeUSA_Contig6513	Gammaproteobacteria	1.7.2.1
117748_1_369_plus_danish117748	Methanomicrobia	2.3.1.12	2000588510_sludgeOz_Contig7421	Betaproteobacteria	2.7.2.3	2000059710_sludgeUSA_Contig12940	Sphingobacteriia	4.2.1.17
150175_1_1209_plus_danish150175	Cytophagia	2.3.1.9	2000452010_sludgeOz_Contig11556	Gammaproteobacteria	2.3.1.9	2000204410_sludgeUSA_Contig16364	Betaproteobacteria	1.18.6.1
152346_1_898_plus_danish152346	Clostridia	1.2.4.1	2000382380_sludgeOz_Contig10888	Betaproteobacteria	5.4.2.1	2000052170_sludgeUSA_Contig12600	Betaproteobacteria	1.2.1.12
212222_1_659_plus_danish212222	Gammaproteobacteria	6.3.5.4	2000512160_sludgeOz_Contig3404	Betaproteobacteria	2.3.3.1	2000207300_sludgeUSA_Contig16368	Betaproteobacteria	5.4.99.2
68535_1_590_plus_danish68535	Clostridia	5.1.3.3	2000439260_sludgeOz_Contig11503	Betaproteobacteria	4.1.3.6	2000000570_sludgeUSA_Contig10035	Gammaproteobacteria	6.3.1.2
171889_1_261_plus_danish171889	Deltaproteobacteria	1.2.1.12	2000417510_sludgeOz_Contig11359	Betaproteobacteria	4.1.1.41	2000117250_sludgeUSA_Contig15147	Betaproteobacteria	2.1.2.10
180568_1_971_minus_danish180568	Flavobacteriia	1.7.2.1	2000588520_sludgeOz_Contig7421	Betaproteobacteria	1.2.1.12	2000095040_sludgeUSA_Contig14378	Betaproteobacteria	1.9.3.1
178889_1_170_minus_danish178889	Chloroflexi	1.1.1.30	2000587620_sludgeOz_Contig7385	Gammaproteobacteria	2.7.6.1	2000204400_sludgeUSA_Contig16364	Betaproteobacteria	1.18.6.1
27642_1_833_minus_danish27642	Cyanobacteria (class)	1.1.1.1	2000390800_sludgeOz_Contig11037	Bacteroidetes (class)	1.1.1.37	2000165970_sludgeUSA_Contig16249	Betaproteobacteria	1.9.3.1
55881_1_377_minus_danish55881	Betaproteobacteria	1.6.5.3	2000586080_sludgeOz_Contig7309	Gammaproteobacteria	4.2.1.3	2000106360_sludgeUSA_Contig14779	Betaproteobacteria	1.6.5.3
23614_1_881_minus_danish23614	Cyanobacteria (class)	6.4.1.2	2000454080_sludgeOz_Contig11564	Gammaproteobacteria	2.3.3.5	2000175690_sludgeUSA_Contig16295	Betaproteobacteria	1.9.3.1
34796_1_471_minus_danish34796	Gemmatimonadetes	5.4.2.1	2000548830_sludgeOz_Contig5366	Betaproteobacteria	1.9.3.1	2000333280_sludgeUSA_Contig9247	Flavobacteriia	6.2.1.1
79343_1_315_plus_danish79343	Flavobacteriia	1.6.5.3	2000634950_sludgeOz_Contig9394	Clostridia	4.2.1.17	2000065830_sludgeUSA_Contig13201	Gammaproteobacteria	1.8.1.4
198831_1_395_plus_danish198831	Betaproteobacteria	1.1.1.1	2000637650_sludgeOz_Contig9489	Betaproteobacteria	1.1.1.42	2000321340_sludgeUSA_Contig8572	Betaproteobacteria	4.1.3.4
145727_1_429_plus_danish145727	Chlamydiia	5.3.1.6	2000435870_sludgeOz_Contig11484	Betaproteobacteria	2.7.2.1	2000144920_sludgeUSA_Contig15910	Gammaproteobacteria	2.7.6.1
248319_1_616_plus_danish248319	Anaerolineae	1.7.99.4	2000365680_sludgeOz_Contig10539	Alphaproteobacteria	2.7.1.12	2000210620_sludgeUSA_Contig16370	Betaproteobacteria	1.6.5.3
152618_1_650_plus_danish152618	Sphingobacteriia	4.2.1.11	2000452500_sludgeOz_Contig11557	Betaproteobacteria	1.4.1.2	2000207750_sludgeUSA_Contig16369	Betaproteobacteria	2.3.3.5
96105_1_328_minus_danish96105	Bacteroidia	1.9.3.1	2000362020_sludgeOz_Contig10443	Gammaproteobacteria	4.2.1.11	2000151410_sludgeUSA_Contig16035	Gammaproteobacteria	1.9.3.1
34153_1_234_minus_danish34153	Thermotogae	1.6.5.3	2000471290_sludgeOz_Contig11621	Betaproteobacteria	1.6.5.3	2000124540_sludgeUSA_Contig15373	Betaproteobacteria	6.2.1.16
152403_1_849_plus_danish152403	Gammaproteobacteria	4.2.1.17	2000629560_sludgeOz_Contig9178	Gammaproteobacteria	1.2.4.1	2000198460_sludgeUSA_Contig16356	Betaproteobacteria	1.6.5.3
42999_1_617_plus_danish42999	Bacilli	1.2.1.12	2000354740_sludgeOz_Contig10251	Betaproteobacteria	6.2.1.13	2000117120_sludgeUSA_Contig15143	Betaproteobacteria	2.3.3.1
141596_799_1422_plus_danish141596	Deltaproteobacteria	1.6.5.3	2000374710_sludgeOz_Contig10740	Chlorobia	1.4.1.3	2000199260_sludgeUSA_Contig16357	Betaproteobacteria	1.1.1.42
202474_288_908_minus_danish202474	Betaproteobacteria	1.1.1.1	2000423200_sludgeOz_Contig11401	Betaproteobacteria	2.3.1.8	2000320200_sludgeUSA_Contig8508	Betaproteobacteria	1.2.4.1
78279_1_349_minus_danish78279	Alphaproteobacteria	4.2.1.1	2000431700_sludgeOz_Contig11459	Betaproteobacteria	1.6.5.3	2000039050_sludgeUSA_Contig11977	Sphingobacteriia	1.1.1.157
154365_1_818_minus_danish154365	Betaproteobacteria	2.3.1.61	2000608220_sludgeOz_Contig8312	Betaproteobacteria	2.3.3.1	2000251160_sludgeUSA_Contig4465	Gammaproteobacteria	1.6.5.3
30873_1_585_minus_danish30873	Anaerolineae	2.8.3.12	2000445240_sludgeOz_Contig11527	Gammaproteobacteria	1.6.5.3	2000193210_sludgeUSA_Contig16346	Betaproteobacteria	1.4.1.2
124213_1_303_plus_danish124213	Flavobacteriia	2.7.1.69	2000418320_sludgeOz_Contig11366	Gammaproteobacteria	5.1.2.3;1.1.1.35;4.2.1.17	2000143610_sludgeUSA_Contig15880	Sphingobacteriia	2.3.3.1
255399_1_442_minus_danish255399	Bacteroidia	1.2.4.1	2000610160_sludgeOz_Contig8402	Alphaproteobacteria	6.2.1.1	2000294460_sludgeUSA_Contig7049	Alphaproteobacteria	6.4.1.2
172256_1_397_plus_danish172256	Bacilli	1.9.3.1	2000463980_sludgeOz_Contig11603	Betaproteobacteria	6.2.1.5	2000295460_sludgeUSA_Contig7106	Betaproteobacteria	1.1.1.30
37528_1_331_plus_danish37528	Sphingobacteriia	1.1.1.30	2000426560_sludgeOz_Contig11426	Betaproteobacteria	1.1.1.35	2000127180_sludgeUSA_Contig15458	Betaproteobacteria	1.7.1.4
1758_1_391_minus_danish1758	Actinobacteria	1.2.1.3	2000620450_sludgeOz_Contig8826	Gammaproteobacteria	5.4.2.1	2000184550_sludgeUSA_Contig16326	Betaproteobacteria	1.4.1.14;1.4.1.13
142260_2951_4606_minus_danish142260	Sphingobacteriia	5.3.1.9	2000489220_sludgeOz_Contig2011	Gammaproteobacteria	6.3.1.2	2000175820_sludgeUSA_Contig16295	Betaproteobacteria	6.4.1.2
221810_1_626_minus_danish221810	Betaproteobacteria	1.6.5.3	2000590570_sludgeOz_Contig7519	Sphingobacteriia	1.1.1.157	2000318140_sludgeUSA_Contig8388	Alphaproteobacteria	1.6.5.3
142859_3901_4759_plus_danish142859	Sphingobacteriia	1.6.5.3	2000374110_sludgeOz_Contig10726	Betaproteobacteria	4.2.1.3	2000291520_sludgeUSA_Contig6871	Sphingobacteriia	2.3.1.12
77824_1_647_minus_danish77824	Deinococci	5.4.2.1	2000626170_sludgeOz_Contig9047	Betaproteobacteria	1.6.5.3	2000208920_sludgeUSA_Contig16369	Betaproteobacteria	2.2.1.1
215426_1_640_plus_danish215426	Sphingobacteriia	2.3.1.12	2000475350_sludgeOz_Contig11629	Betaproteobacteria	4.2.1.79	2000015870_sludgeUSA_Contig10863	Alphaproteobacteria	1.6.5.3;1.6.99.3
216328_1_708_minus_danish216328	Betaproteobacteria	1.6.5.3	2000617010_sludgeOz_Contig8697	Betaproteobacteria	1.2.7.3	2000076640_sludgeUSA_Contig13657	Alphaproteobacteria	1.7.2.1
150235_1_950_plus_danish150235	Sphingobacteriia	6.3.5.4	2000454070_sludgeOz_Contig11564	Gammaproteobacteria	4.1.3.30	2000281090_sludgeUSA_Contig627	Betaproteobacteria	2.7.2.1
21910_1_540_plus_danish21910	Cytophagia	1.9.3.1	2000540580_sludgeOz_Contig4922	Opitutae	1.2.1.12	2000344450_sludgeUSA_Contig9878	Flavobacteriia	5.4.99.2
51494_1_421_plus_danish51494	Sphingobacteriia	5.1.99.1	2000456470_sludgeOz_Contig11575	Betaproteobacteria	1.9.3.1	2000080630_sludgeUSA_Contig13833	Betaproteobacteria	1.2.7.3
152725_1_1195_plus_danish152725	Gammaproteobacteria	1.2.1.12	2000471250_sludgeOz_Contig11621	Betaproteobacteria	1.6.5.3	2000142780_sludgeUSA_Contig15860	Betaproteobacteria	1.9.3.1
80254_1_323_plus_danish80254	Gammaproteobacteria	5.3.1.6	2000466370_sludgeOz_Contig11610	Betaproteobacteria	1.10.2.2	2000048110_sludgeUSA_Contig12413	Alphaproteobacteria	1.2.1.16
50032_1_205_minus_danish50032	Deltaproteobacteria	5.4.2.1	2000361210_sludgeOz_Contig10422	Gammaproteobacteria	4.1.3.30	2000115470_sludgeUSA_Contig15091	Sphingobacteriia	6.2.1.5
148219_22_1743_plus_danish148219	Sphingobacteriia	2.7.1.2	2000540690_sludgeOz_Contig4928	Betaproteobacteria	4.2.1.17	2000084770_sludgeUSA_Contig13985	Betaproteobacteria	1.2.1.12
195002_1_470_plus_danish195002	Gammaproteobacteria	6.2.1.1	2000400140_sludgeOz_Contig11179	Gammaproteobacteria	1.2.4.2	2000056690_sludgeUSA_Contig12813	Betaproteobacteria	4.2.1.11
150394_1_1130_plus_danish150394	Betaproteobacteria	1.7.1.4	2000514290_sludgeOz_Contig3516	Flavobacteriia	1.2.1.3	2000229360_sludgeUSA_Contig2922	Betaproteobacteria	5.4.99.2
185249_1_635_plus_danish185249	Betaproteobacteria	1.2.1.3	2000371980_sludgeOz_Contig10681	Betaproteobacteria	1.6.99.5	2000040750_sludgeUSA_Contig12060	Flavobacteriia	3.1.3.11
144765_1_1030_plus_danish144765	Betaproteobacteria	6.4.1.2	2000410250_sludgeOz_Contig11289	Gammaproteobacteria	2.3.1.9	2000153050_sludgeUSA_Contig1607	Betaproteobacteria	5.4.99.2
69602_1_429_minus_danish69602	Betaproteobacteria	1.1.1.30	2000594430_sludgeOz_Contig7684	Betaproteobacteria	1.7.1.4	2000011960_sludgeUSA_Contig10677	Alphaproteobacteria	2.6.1.19
26961_1_714_plus_danish26961	Opitutae	1.6.5.3	2000583940_sludgeOz_Contig7210	Betaproteobacteria	1.2.1.27	2000311340_sludgeUSA_Contig8002	Betaproteobacteria	5.4.2.2
76680_1_310_plus_danish76680	Sphingobacteriia	1.6.5.3	2000410230_sludgeOz_Contig11289	Gammaproteobacteria	2.3.1.12	2000257220_sludgeUSA_Contig4891	Betaproteobacteria	2.8.3.5
157016_1_755_minus_danish157016	Alphaproteobacteria	5.1.3.1	2000632390_sludgeOz_Contig9286	Betaproteobacteria	2.7.1.11	2000318020_sludgeUSA_Contig8382	Sphingobacteriia	2.2.1.1
22644_1_890_minus_danish22644	Betaproteobacteria	6.4.1.2	2000464050_sludgeOz_Contig11603	Betaproteobacteria	1.1.1.42	2000225830_sludgeUSA_Contig2669	Betaproteobacteria	2.7.6.1
146086_1_1439_plus_danish146086	Flavobacteriia	1.6.5.3	2000458700_sludgeOz_Contig11584	Gammaproteobacteria	1.2.1.2	2000154780_sludgeUSA_Contig16100	Betaproteobacteria	1.2.7.1
21504_289_836_plus_danish21504	Sphingobacteriia	1.9.3.1	2000385430_sludgeOz_Contig10946	Chlorobia	2.7.1.12	2000183120_sludgeUSA_Contig16321	Betaproteobacteria	4.2.1.17
200235_1_685_plus_danish200235	Cytophagia	1.6.99.3	2000636350_sludgeOz_Contig9440	Gammaproteobacteria	1.9.3.1	2000236260_sludgeUSA_Contig3424	Betaproteobacteria	1.2.1.3
260351_1_327_plus_danish260351	Chlorobia	1.2.7.3	2000462900_sludgeOz_Contig11599	Betaproteobacteria	6.3.5.4	2000296430_sludgeUSA_Contig7160	Betaproteobacteria	1.1.2.8
164832_1_378_plus_danish164832	Actinobacteria	1.2.7.3	2000523990_sludgeOz_Contig403	Betaproteobacteria	2.2.1.6	2000191700_sludgeUSA_Contig16343	Betaproteobacteria	4.2.1.1
153573_1_1100_plus_danish153573	Gammaproteobacteria	1.1.1.42	2000530720_sludgeOz_Contig4396	Opitutae	1.9.3.1	2000002650_sludgeUSA_Contig10158	Alphaproteobacteria	1.6.5.3
155161_1_563_plus_danish155161	Betaproteobacteria	1.6.5.3	2000479170_sludgeOz_Contig1296	Alphaproteobacteria	6.2.1.1	2000046580_sludgeUSA_Contig12339	Betaproteobacteria	1.1.1.42
162039_106_623_plus_danish162039	Betaproteobacteria	1.9.3.1	2000491390_sludgeOz_Contig2173	Gammaproteobacteria	5.4.99.2	2000181870_sludgeUSA_Contig16317	Betaproteobacteria	6.3.5.4
213875_1_498_plus_danish213875	Anaerolineae	2.2.1.2	2000426310_sludgeOz_Contig11424	Betaproteobacteria	2.3.3.1	2000075900_sludgeUSA_Contig13623	Flavobacteriia	4.2.1.1
248896_1_344_plus_danish248896	Sphingobacteriia	1.9.3.1	2000604500_sludgeOz_Contig8140	Betaproteobacteria	1.2.1.16	2000336710_sludgeUSA_Contig9442	Betaproteobacteria	1.6.5.3
69403_1_502_plus_danish69403	Gammaproteobacteria	1.6.5.3;1.6.99.3	2000648870_sludgeOz_Contig9864	Sphingobacteriia	2.2.1.1	2000163800_sludgeUSA_Contig16232	Betaproteobacteria	4.2.1.17
187654_1_359_plus_danish187654	Actinobacteria	2.7.1.69	2000635930_sludgeOz_Contig9427	Sphingobacteriia	1.1.1.49	2000270610_sludgeUSA_Contig5686	Alphaproteobacteria	1.10.2.2
87168_1_388_plus_danish87168	Spirochaetia	1.9.3.1	2000645200_sludgeOz_Contig9742	Flavobacteriia	2.2.1.2	2000061510_sludgeUSA_Contig13015	Flavobacteriia	4.2.1.55
111_1_362_plus_danish111	Planctomycetia	1.3.99.1	2000510630_sludgeOz_Contig3321	Sphingobacteriia	4.2.1.17	2000060900_sludgeUSA_Contig1299	Betaproteobacteria	1.6.99.3
161157_1_601_minus_danish161157	Sphingobacteriia	6.4.1.2	2000641440_sludgeOz_Contig961	Betaproteobacteria	1.1.1.37	2000104910_sludgeUSA_Contig14730	Gammaproteobacteria	1.6.5.3
160501_1_796_minus_danish160501	Betaproteobacteria	1.6.5.3	2000411010_sludgeOz_Contig11298	Betaproteobacteria	1.2.4.2	2000283250_sludgeUSA_Contig6391	Gammaproteobacteria	5.1.3.15
158309_1_509_plus_danish158309	Betaproteobacteria	1.1.1.157	2000416050_sludgeOz_Contig11345	Betaproteobacteria	1.6.99.5	2000068750_sludgeUSA_Contig13327	Betaproteobacteria	5.3.1.1
210148_337_447_minus_danish210148	Sphingobacteriia	1.1.1.4;1.1.1.303	2000553150_sludgeOz_Contig5595	Gammaproteobacteria	3.5.1.1	2000075830_sludgeUSA_Contig13620	Betaproteobacteria	2.1.2.10
188156_1_496_minus_danish188156	Alphaproteobacteria	1.6.5.3	2000627160_sludgeOz_Contig9082	Gammaproteobacteria	1.2.4.1	2000183780_sludgeUSA_Contig16323	Betaproteobacteria	1.1.1.44
152137_51_919_plus_danish152137	Alphaproteobacteria	6.4.1.2	2000358340_sludgeOz_Contig10346	Betaproteobacteria	2.3.3.5	2000206010_sludgeUSA_Contig16366	Betaproteobacteria	2.8.3.1
142067_5531_9398_plus_danish142067	Flavobacteriia	1.2.4.2	2000400450_sludgeOz_Contig11183	Betaproteobacteria	2.3.1.9	2000194570_sludgeUSA_Contig16348	Betaproteobacteria	2.2.1.1
144879_1_1145_minus_danish144879	Alphaproteobacteria	6.4.1.3	2000511390_sludgeOz_Contig3361	Betaproteobacteria	2.2.1.1	2000167240_sludgeUSA_Contig16256	Betaproteobacteria	6.4.1.2
252248_1_527_minus_danish252248	Alphaproteobacteria	1.6.5.3	2000456000_sludgeOz_Contig11573	Betaproteobacteria	6.2.1.16	2000085940_sludgeUSA_Contig14028	Sphingobacteriia	4.2.1.11
142636_1_977_minus_danish142636	Anaerolineae	1.4.1.14;1.4.1.13	2000494740_sludgeOz_Contig2423	Betaproteobacteria	3.1.1.75	2000236510_sludgeUSA_Contig3444	Gammaproteobacteria	4.2.1.17
162194_1_666_minus_danish162194	Betaproteobacteria	1.6.5.3	2000535740_sludgeOz_Contig467	Gammaproteobacteria	1.2.4.1	2000135390_sludgeUSA_Contig15685	Betaproteobacteria	1.2.1.16
23996_1_763_plus_danish23996	Fibrobacteria	1.6.5.3	2000525300_sludgeOz_Contig4098	Clostridia	1.1.1.157	2000061180_sludgeUSA_Contig13000	Gammaproteobacteria	1.2.1.3
144103_1919_3834_minus_danish144103	Gammaproteobacteria	6.2.1.1	2000637590_sludgeOz_Contig9487	Betaproteobacteria	2.3.1.8	2000121720_sludgeUSA_Contig15284	Flavobacteriia	6.3.5.4
144965_54_1067_minus_danish144965	Bacteroidia	1.2.1.12	2000571330_sludgeOz_Contig6549	Flavobacteriia	2.3.1.12	2000193170_sludgeUSA_Contig16346	Betaproteobacteria	3.5.1.38
163243_1_750_minus_danish163243	Betaproteobacteria	1.8.1.4	2000555610_sludgeOz_Contig5723	Actinobacteria	1.8.1.4	2000146940_sludgeUSA_Contig15951	Gammaproteobacteria	1.1.1.41
143111_1_1792_plus_danish143111	Sphingobacteriia	1.6.5.3	2000548220_sludgeOz_Contig5330	Actinobacteria	2.2.1.6	2000325590_sludgeUSA_Contig8808	Sphingobacteriia	1.6.5.3
230134_1_345_plus_danish230134	Gammaproteobacteria	2.3.1.9	2000445270_sludgeOz_Contig11527	Gammaproteobacteria	1.6.5.3	2000181130_sludgeUSA_Contig16315	Betaproteobacteria	2.3.3.1
226704_1_376_plus_danish226704	Anaerolineae	1.6.5.3	2000411420_sludgeOz_Contig11302	Gammaproteobacteria	5.4.99.2	2000285520_sludgeUSA_Contig6528	Flavobacteriia	1.2.4.1
29114_1_1338_plus_danish29114	Sphingobacteriia	4.2.1.11	2000558840_sludgeOz_Contig5897	Gammaproteobacteria	2.8.3.12	2000045920_sludgeUSA_Contig12309	Alphaproteobacteria	6.4.1.2
212590_1_674_plus_danish212590	Betaproteobacteria	2.3.1.61	2000462350_sludgeOz_Contig11597	Gammaproteobacteria	1.6.5.3	2000115690_sludgeUSA_Contig151	Betaproteobacteria	4.2.1.11
22904_211_960_minus_danish22904	Sphingobacteriia	1.3.99.1	2000554760_sludgeOz_Contig5677	Gammaproteobacteria	6.3.5.4	2000142540_sludgeUSA_Contig15855	Gammaproteobacteria	2.8.3.5
148227_447_2645_minus_danish148227	Sphingobacteriia	6.3.1.2	2000592090_sludgeOz_Contig7586	Gammaproteobacteria	1.6.5.3	2000095720_sludgeUSA_Contig14401	Betaproteobacteria	1.6.5.3
150118_1566_2036_minus_danish150118	Fusobacteriia	1.6.5.3	2000488080_sludgeOz_Contig1930	Betaproteobacteria	1.2.4.1	2000000150_sludgeUSA_Contig10009	Alphaproteobacteria	1.8.1.4
142030_4008_6556_plus_danish142030	Sphingobacteriia	1.2.1.3	2000393140_sludgeOz_Contig11074	Alphaproteobacteria	1.1.1.49	2000201810_sludgeUSA_Contig16360	Betaproteobacteria	1.7.1.4
186623_1_363_plus_danish186623	Methanomicrobia	1.9.3.1	2000349180_sludgeOz_Contig10077	Opitutae	2.7.1.40	2000123630_sludgeUSA_Contig15342	Betaproteobacteria	1.6.5.3
13236_1_324_minus_danish13236	Bacilli	1.7.1.4	2000494230_sludgeOz_Contig2388	Flavobacteriia	1.2.1.3	2000020890_sludgeUSA_Contig11107	Sphingobacteriia	4.2.1.17
27314_585_690_minus_danish27314	Betaproteobacteria	1.1.1.4;1.1.1.303	2000644260_sludgeOz_Contig971	Alphaproteobacteria	6.2.1.5	2000236660_sludgeUSA_Contig3455	Betaproteobacteria	1.2.1.16
157311_59_712_plus_danish157311	Sphingobacteriia	2.2.1.2	2000458770_sludgeOz_Contig11584	Gammaproteobacteria	1.6.5.3	2000168330_sludgeUSA_Contig16262	Betaproteobacteria	1.10.2.2
74324_1_521_plus_danish74324	Fibrobacteria	1.1.1.157	2000384740_sludgeOz_Contig10933	Gammaproteobacteria	1.1.1.42	2000195450_sludgeUSA_Contig16350	Betaproteobacteria	6.4.1.2
182659_1_911_plus_danish182659	Sphingobacteriia	1.6.5.3	2000608990_sludgeOz_Contig8350	Betaproteobacteria	1.2.1.2	2000133320_sludgeUSA_Contig15628	Betaproteobacteria	4.2.1.79
249811_1_389_minus_danish249811	Betaproteobacteria	1.1.1.36	2000530480_sludgeOz_Contig4381	Betaproteobacteria	5.4.99.2	2000207760_sludgeUSA_Contig16369	Betaproteobacteria	4.2.1.79
60566_1_844_plus_danish60566	Sphingobacteriia	1.8.1.4	2000395180_sludgeOz_Contig11107	Gammaproteobacteria	1.8.1.4	2000149250_sludgeUSA_Contig15996	Betaproteobacteria	2.7.1.69
159259_1024_1847_minus_danish159259	Betaproteobacteria	6.3.1.2	2000462380_sludgeOz_Contig11597	Gammaproteobacteria	1.6.5.3	2000059660_sludgeUSA_Contig12937	Betaproteobacteria	1.2.7.1
18861_1_356_minus_danish18861	Sphingobacteriia	4.2.1.1	2000353000_sludgeOz_Contig10195	Chlorobia	5.4.2.2	2000161630_sludgeUSA_Contig16207	Betaproteobacteria	4.1.3.4
142371_2700_4225_minus_danish142371	Sphingobacteriia	1.1.1.37	2000622460_sludgeOz_Contig8905	Fusobacteriia	5.4.2.1	2000159110_sludgeUSA_Contig16168	Betaproteobacteria	5.4.2.1
31026_142_642_minus_danish31026	Actinobacteria	2.2.1.6	2000561490_sludgeOz_Contig6040	Betaproteobacteria	5.3.1.6	2000233320_sludgeUSA_Contig3207	Flavobacteriia	1.6.5.3
17866_18_932_plus_danish17866	Clostridia	1.6.5.3	2000352990_sludgeOz_Contig10195	Chlorobia	5.4.99.2	2000198470_sludgeUSA_Contig16356	Betaproteobacteria	1.6.5.3
108017_1_322_minus_danish108017	Betaproteobacteria	1.9.3.1	2000376720_sludgeOz_Contig10786	Sphingobacteriia	6.4.1.2	2000071170_sludgeUSA_Contig13420	Alphaproteobacteria	1.2.1.16
131531_1_306_minus_danish131531	Spirochaetia	6.2.1.1	2000550440_sludgeOz_Contig5450	Alphaproteobacteria	4.2.1.17	2000232660_sludgeUSA_Contig3157	Alphaproteobacteria	1.6.5.3
262270_1_488_plus_danish262270	Clostridia	1.2.7.3	2000480930_sludgeOz_Contig1424	Alphaproteobacteria	6.2.1.1	2000187740_sludgeUSA_Contig16334	Betaproteobacteria	6.3.5.4
26057_1_601_plus_danish26057	Betaproteobacteria	6.2.1.1	2000497200_sludgeOz_Contig2573	Betaproteobacteria	5.3.1.1	2000088910_sludgeUSA_Contig14142	Gammaproteobacteria	1.9.3.1
202346_1_841_plus_danish202346	Cytophagia	6.2.1.5	2000441420_sludgeOz_Contig11512	Betaproteobacteria	5.4.2.2	2000264640_sludgeUSA_Contig5352	Betaproteobacteria	1.1.1.30
154173_1_805_plus_danish154173	Sphingobacteriia	2.7.1.12	2000456440_sludgeOz_Contig11575	Betaproteobacteria	1.9.3.1	2000080890_sludgeUSA_Contig13846	Betaproteobacteria	2.6.1.19
59615_449_658_plus_danish59615	Sphingobacteriia	1.6.5.3	2000595380_sludgeOz_Contig7725	Betaproteobacteria	1.2.1.12	2000162200_sludgeUSA_Contig16213	Betaproteobacteria	1.6.5.3
233309_1_362_minus_danish233309	Alphaproteobacteria	2.3.1.8	2000372610_sludgeOz_Contig10696	Alphaproteobacteria	2.8.3.12	2000224360_sludgeUSA_Contig257	Betaproteobacteria	1.6.5.3;1.6.99.3
13413_1_457_plus_danish13413	Gammaproteobacteria	5.3.1.1	2000352920_sludgeOz_Contig10193	Gammaproteobacteria	2.1.2.10	2000286500_sludgeUSA_Contig6584	Alphaproteobacteria	5.1.3.1
40116_1_420_minus_danish40116	Clostridia	1.2.1.10;1.1.1.1	2000424940_sludgeOz_Contig11414	Betaproteobacteria	1.7.2.4	2000210070_sludgeUSA_Contig16370	Betaproteobacteria	6.4.1.3
138851_1_435_plus_danish138851	Alphaproteobacteria	1.9.3.1	2000363560_sludgeOz_Contig10488	Bacilli	1.6.5.3	2000223640_sludgeUSA_Contig2525	Betaproteobacteria	4.2.1.2
182432_1_646_minus_danish182432	Alphaproteobacteria	4.2.1.17	2000471430_sludgeOz_Contig11621	Betaproteobacteria	6.2.1.1	2000165410_sludgeUSA_Contig16245	Betaproteobacteria	3.5.5.1
68982_1_348_minus_danish68982	Actinobacteria	2.2.1.6	2000632220_sludgeOz_Contig9279	Sphingobacteriia	1.4.1.3	2000327020_sludgeUSA_Contig8891	Betaproteobacteria	2.2.1.6
256898_31_471_minus_danish256898	Deltaproteobacteria	1.9.3.1	2000445720_sludgeOz_Contig11529	Gammaproteobacteria	5.1.99.1	2000197740_sludgeUSA_Contig16355	Betaproteobacteria	4.2.1.1
180093_680_2079_plus_danish180093	Sphingobacteriia	4.1.1.49	2000563290_sludgeOz_Contig6135	Gammaproteobacteria	4.2.1.11	2000189670_sludgeUSA_Contig16338	Betaproteobacteria	2.2.1.6
35970_1_403_minus_danish35970	Anaerolineae	5.1.99.1	2000611690_sludgeOz_Contig8468	Alphaproteobacteria	4.2.1.2	2000035250_sludgeUSA_Contig11796	Alphaproteobacteria	2.8.3.12
253928_1_795_plus_danish253928	Chrysiogenetes	1.6.5.3	2000633440_sludgeOz_Contig9331	Gammaproteobacteria	1.2.1.27	2000175700_sludgeUSA_Contig16295	Betaproteobacteria	1.9.3.1
193081_1_396_plus_danish193081	Gammaproteobacteria	6.2.1.1	2000366110_sludgeOz_Contig10548	Clostridia	1.6.5.3	2000127160_sludgeUSA_Contig15458	Betaproteobacteria	1.7.1.4
198218_1_704_plus_danish198218	Gammaproteobacteria	4.2.1.55	2000618230_sludgeOz_Contig8743	Flavobacteriia	5.4.2.1	2000234310_sludgeUSA_Contig3279	Betaproteobacteria	3.5.1.38
219726_1_505_minus_danish219726	Flavobacteriia	1.6.5.3	2000641610_sludgeOz_Contig9615	Gammaproteobacteria	1.9.3.1	2000106350_sludgeUSA_Contig14779	Betaproteobacteria	1.6.5.3
220655_1_681_minus_danish220655	Gammaproteobacteria	1.6.5.3;1.6.99.3	2000445280_sludgeOz_Contig11527	Gammaproteobacteria	1.6.5.3	2000250730_sludgeUSA_Contig4436	Gammaproteobacteria	2.2.1.1
125730_1_363_plus_danish125730	Alphaproteobacteria	1.6.99.3	2000356110_sludgeOz_Contig10286	Betaproteobacteria	4.2.1.17	2000172120_sludgeUSA_Contig16280	Betaproteobacteria	4.2.1.3
155188_1_1853_plus_danish155188	Anaerolineae	6.3.1.2	2000612770_sludgeOz_Contig852	Cytophagia	1.8.1.4	2000006500_sludgeUSA_Contig10372	Gammaproteobacteria	5.1.3.15
157263_1_917_minus_danish157263	Betaproteobacteria	2.7.1.69	2000584980_sludgeOz_Contig7260	Thermotogae	1.6.5.3	2000241440_sludgeUSA_Contig3778	Betaproteobacteria	1.1.1.30
196476_1_312_plus_danish196476	Sphingobacteriia	1.6.5.3	2000454090_sludgeOz_Contig11564	Gammaproteobacteria	4.2.1.3	2000074410_sludgeUSA_Contig13559	Gammaproteobacteria	1.2.4.2
153328_1_575_plus_danish153328	Sphingobacteriia	4.1.2.13	2000620600_sludgeOz_Contig8833	Gammaproteobacteria	6.3.5.4	2000220660_sludgeUSA_Contig2316	Betaproteobacteria	1.9.3.1
169267_1_346_minus_danish169267	Acidobacteria (class)	1.1.1.1	2000452020_sludgeOz_Contig11556	Gammaproteobacteria	4.2.1.17	2000284610_sludgeUSA_Contig6474	Flavobacteriia	1.3.99.1
39960_1_473_plus_danish39960	Flavobacteriia	2.7.1.12	2000459680_sludgeOz_Contig11588	Betaproteobacteria	2.7.2.1	2000298980_sludgeUSA_Contig7302	Cytophagia	5.4.99.2
180387_645_1301_minus_danish180387	Sphingobacteriia	2.2.1.2	2000471210_sludgeOz_Contig11621	Betaproteobacteria	1.6.5.3	2000266180_sludgeUSA_Contig544	Betaproteobacteria	1.9.3.1
183485_234_1025_minus_danish183485	Sphingobacteriia	1.2.4.1	2000571400_sludgeOz_Contig6551	Gammaproteobacteria	1.10.2.2	2000115810_sludgeUSA_Contig15103	Sphingobacteriia	4.1.3.4
248466_1_507_minus_danish248466	Bacteroidetes (class)	1.9.3.1	2000638530_sludgeOz_Contig9514	Betaproteobacteria	4.2.1.11	2000336800_sludgeUSA_Contig9447	Betaproteobacteria	1.6.5.3
29208_1_384_minus_danish29208	Betaproteobacteria	1.6.5.3	2000627740_sludgeOz_Contig9105	Betaproteobacteria	2.6.1.18	2000307300_sludgeUSA_Contig7765	Alphaproteobacteria	1.6.5.3
55806_1_527_plus_danish55806	Sphingobacteriia	1.6.5.3	2000378140_sludgeOz_Contig10812	Gammaproteobacteria	1.9.3.1	2000083100_sludgeUSA_Contig13924	Betaproteobacteria	4.2.1.17
43177_102_638_minus_danish43177	Sphingobacteriia	3.5.1.1	2000410670_sludgeOz_Contig11295	Gammaproteobacteria	6.2.1.16	2000318810_sludgeUSA_Contig843	Betaproteobacteria	5.4.2.1
48188_1_402_plus_danish48188	Thermotogae	1.2.4.1	2000454330_sludgeOz_Contig11565	Betaproteobacteria	6.2.1.1	2000271700_sludgeUSA_Contig5743	Alphaproteobacteria	1.7.99.4
151217_1_1423_plus_danish151217	Sphingobacteriia	4.2.1.3	2000462360_sludgeOz_Contig11597	Gammaproteobacteria	1.6.5.3	2000028670_sludgeUSA_Contig11472	Betaproteobacteria	2.7.1.11
151130_1_715_plus_danish151130	Gammaproteobacteria	2.2.1.1	2000539250_sludgeOz_Contig485	Betaproteobacteria	1.4.1.14;1.4.1.13	2000219510_sludgeUSA_Contig2236	Alphaproteobacteria	1.8.1.4
219466_1_675_minus_danish219466	Betaproteobacteria	2.3.1.8	2000572110_sludgeOz_Contig659	Gammaproteobacteria	1.10.2.2	2000193590_sludgeUSA_Contig16346	Betaproteobacteria	6.4.1.3
254726_1_596_plus_danish254726	Sphingobacteriia	1.1.1.27	2000599780_sludgeOz_Contig7919	Gammaproteobacteria	2.3.3.1	2000157090_sludgeUSA_Contig16135	Betaproteobacteria	4.2.1.17
146649_199_593_plus_danish146649	Chlorobia	1.1.1.30	2000445230_sludgeOz_Contig11527	Gammaproteobacteria	1.6.5.3	2000332020_sludgeUSA_Contig9182	Sphingobacteriia	4.2.1.55
109317_1_366_plus_danish109317	Cytophagia	1.6.5.3	2000645390_sludgeOz_Contig9748	Chlorobia	2.2.1.1	2000155880_sludgeUSA_Contig16116	Betaproteobacteria	4.1.2.13
20865_1_770_plus_danish20865	Betaproteobacteria	1.9.3.1	2000643950_sludgeOz_Contig970	Betaproteobacteria	2.3.1.12	2000213770_sludgeUSA_Contig1836	Alphaproteobacteria	1.1.1.157
25586_1_520_minus_danish25586	Opitutae	2.3.3.1	2000433360_sludgeOz_Contig11469	Betaproteobacteria	4.2.1.3	2000083800_sludgeUSA_Contig13950	Betaproteobacteria	4.2.1.11
12453_1_918_plus_danish12453	Cyanobacteria (class)	6.4.1.2	2000626870_sludgeOz_Contig9070	Betaproteobacteria	1.7.99.4	2000196190_sludgeUSA_Contig16352	Betaproteobacteria	1.2.4.2
34079_1_785_minus_danish34079	Sphingobacteriia	2.2.1.1	2000585570_sludgeOz_Contig7288	Flavobacteriia	2.3.1.9	2000249350_sludgeUSA_Contig4338	Betaproteobacteria	1.2.1.10
194896_1_273_plus_danish194896	Actinobacteria	1.1.1.30	2000504500_sludgeOz_Contig2985	Alphaproteobacteria	1.1.1.30	2000194240_sludgeUSA_Contig16348	Betaproteobacteria	1.3.99.1
112714_1_367_plus_danish112714	Cytophagia	1.9.3.1	2000614580_sludgeOz_Contig8601	Gammaproteobacteria	1.2.7.1	2000326060_sludgeUSA_Contig8836	Betaproteobacteria	4.2.1.17
162548_1_412_minus_danish162548	Acidobacteria (class)	1.1.1.36	2000513650_sludgeOz_Contig3481	Chloroflexi	1.1.1.44	2000335470_sludgeUSA_Contig937	Solibacteres	1.1.1.47
210623_1_408_minus_danish210623	Sphingobacteriia	1.2.1.3	2000596790_sludgeOz_Contig7790	Betaproteobacteria	4.2.1.3	2000199180_sludgeUSA_Contig16357	Betaproteobacteria	6.2.1.5
146289_1_1239_plus_danish146289	Cytophagia	1.3.99.1	2000449900_sludgeOz_Contig11548	Betaproteobacteria	2.7.1.69	2000257350_sludgeUSA_Contig490	Betaproteobacteria	4.1.2.13
154685_1_761_plus_danish154685	Clostridia	1.9.3.1	2000440100_sludgeOz_Contig11506	Betaproteobacteria	1.2.1.3	2000098970_sludgeUSA_Contig14526	Betaproteobacteria	2.2.1.1
158122_125_474_minus_danish158122	Betaproteobacteria	1.6.5.3	2000527690_sludgeOz_Contig4229	Chlorobia	2.7.1.11	2000202880_sludgeUSA_Contig16362	Betaproteobacteria	6.2.1.13
172299_1_611_plus_danish172299	Betaproteobacteria	6.2.1.5	2000425880_sludgeOz_Contig11421	Betaproteobacteria	1.9.3.1	2000242120_sludgeUSA_Contig3828	Betaproteobacteria	2.2.1.1
48349_396_769_plus_danish48349	Flavobacteriia	1.2.1.3	2000393170_sludgeOz_Contig11074	Alphaproteobacteria	5.3.1.9	2000287860_sludgeUSA_Contig6659	Gammaproteobacteria	2.7.1.12
157244_1_901_plus_danish157244	Sphingobacteriia	1.2.4.1	2000577060_sludgeOz_Contig6846	Alphaproteobacteria	1.2.1.2	2000042880_sludgeUSA_Contig12157	Betaproteobacteria	1.2.1.3
173218_1_355_plus_danish173218	Deltaproteobacteria	1.9.3.1	2000410210_sludgeOz_Contig11289	Gammaproteobacteria	1.2.4.1	2000181480_sludgeUSA_Contig16316	Betaproteobacteria	2.7.1.69
151849_1_1378_minus_danish151849	Betaproteobacteria	1.6.5.3	2000632080_sludgeOz_Contig9273	Bacteroidia	4.2.1.2	2000245650_sludgeUSA_Contig4074	Betaproteobacteria	2.7.1.11
164455_1_388_minus_danish164455	Clostridia	6.2.1.1	2000489770_sludgeOz_Contig2048	Alphaproteobacteria	1.2.1.2	2000148590_sludgeUSA_Contig15985	Gammaproteobacteria	2.7.1.11
183258_1_595_plus_danish183258	Gammaproteobacteria	6.3.1.2	2000499160_sludgeOz_Contig268	Gammaproteobacteria	2.8.3.5	2000006160_sludgeUSA_Contig10353	Betaproteobacteria	1.7.1.4
145080_1_1478_plus_danish145080	Sphingobacteriia	2.7.6.1	2000475340_sludgeOz_Contig11629	Betaproteobacteria	2.3.3.5	2000092840_sludgeUSA_Contig14294	Gammaproteobacteria	1.2.4.1
225012_1_380_minus_danish225012	Methanomicrobia	1.6.5.3	2000357810_sludgeOz_Contig10332	Gammaproteobacteria	1.7.1.4	2000187180_sludgeUSA_Contig16332	Betaproteobacteria	1.10.2.2
19791_4533_5707_plus_danish19791	Bacilli	1.9.3.1	2000530950_sludgeOz_Contig4410	Betaproteobacteria	5.1.99.1	2000071920_sludgeUSA_Contig13451	Betaproteobacteria	1.9.3.1
246271_1_805_plus_danish246271	Spirochaetia	1.8.1.4	2000528250_sludgeOz_Contig4261	Flavobacteriia	6.3.5.4	2000016230_sludgeUSA_Contig1088	Gammaproteobacteria	2.7.1.69
97633_33_411_minus_danish97633	Sphingobacteriia	5.1.99.1	2000557090_sludgeOz_Contig5803	Betaproteobacteria	2.7.1.69	2000198450_sludgeUSA_Contig16356	Betaproteobacteria	1.6.5.3
105977_1_392_minus_danish105977	Betaproteobacteria	1.6.5.3	2000496210_sludgeOz_Contig2520	Flavobacteriia	3.5.99.7	2000235080_sludgeUSA_Contig3339	Betaproteobacteria	2.7.1.69
29270_1_463_plus_danish29270	Bacilli	5.4.99.2	2000471270_sludgeOz_Contig11621	Betaproteobacteria	1.6.5.3	2000274520_sludgeUSA_Contig5895	Betaproteobacteria	3.1.3.11
211039_70_728_plus_danish211039	Actinobacteria	2.2.1.2	2000377620_sludgeOz_Contig10805	Betaproteobacteria	4.1.3.6	2000134470_sludgeUSA_Contig1566	Betaproteobacteria	2.7.1.69
119251_1_440_plus_danish119251	Flavobacteriia	4.1.2.14	2000461990_sludgeOz_Contig11595	Betaproteobacteria	1.1.1.37	2000099420_sludgeUSA_Contig14543	Sphingobacteriia	4.1.2.13
255052_1_555_minus_danish255052	Sphingobacteriia	1.1.1.30	2000626890_sludgeOz_Contig9071	Betaproteobacteria	1.2.7.3	2000102310_sludgeUSA_Contig14643	Gammaproteobacteria	1.1.1.36
99570_1_402_minus_danish99570	Chlorobia	1.6.5.3	2000462320_sludgeOz_Contig11597	Gammaproteobacteria	1.6.5.3	2000312990_sludgeUSA_Contig8098	Flavobacteriia	5.1.3.1
210407_1133_2653_plus_danish210407	Gammaproteobacteria	1.2.1.3	2000393150_sludgeOz_Contig11074	Alphaproteobacteria	3.1.1.31	2000175950_sludgeUSA_Contig16296	Betaproteobacteria	2.7.1.40
188799_1_320_plus_danish188799	Flavobacteriia	1.2.1.3	2000394020_sludgeOz_Contig11088	Betaproteobacteria	4.3.1.1	2000169210_sludgeUSA_Contig16267	Betaproteobacteria	1.2.4.1
243359_1_383_plus_danish243359	Gammaproteobacteria	4.1.2.4	2000439250_sludgeOz_Contig11502	Betaproteobacteria	1.2.1.3	2000007640_sludgeUSA_Contig10439	Alphaproteobacteria	1.6.5.3
65412_1_461_plus_danish65412	Sphingobacteriia	4.2.1.17	2000638880_sludgeOz_Contig9525	Gammaproteobacteria	1.2.1.3	2000106720_sludgeUSA_Contig14792	Betaproteobacteria	1.6.5.3
114732_1_352_minus_danish114732	Actinobacteria	1.6.5.3	2000592080_sludgeOz_Contig7586	Gammaproteobacteria	1.6.5.3	2000284340_sludgeUSA_Contig646	Alphaproteobacteria	1.6.5.3
205792_1_302_minus_danish205792	Betaproteobacteria	6.2.1.1	2000608410_sludgeOz_Contig8320	Betaproteobacteria	1.1.1.44	2000290000_sludgeUSA_Contig6780	Flavobacteriia	1.2.4.1
163718_1_380_plus_danish163718	Gammaproteobacteria	2.7.1.12	2000434910_sludgeOz_Contig11478	Betaproteobacteria	1.2.7.1	2000186500_sludgeUSA_Contig16331	Betaproteobacteria	2.8.3.1
145288_2055_3212_plus_danish145288	Sphingobacteriia	1.9.3.1	2000584890_sludgeOz_Contig7256	Methanomicrobia	1.6.5.3	2000121600_sludgeUSA_Contig15280	Betaproteobacteria	1.10.2.2
158658_1_485_plus_danish158658	Betaproteobacteria	1.10.2.2	2000618980_sludgeOz_Contig8772	Betaproteobacteria	1.1.1.36	2000187190_sludgeUSA_Contig16332	Betaproteobacteria	1.10.2.2
110129_1_470_plus_danish110129	Gammaproteobacteria	5.1.3.1				2000137350_sludgeUSA_Contig15732	Betaproteobacteria	1.1.1.157
181404_1_583_plus_danish181404	Opitutae	1.2.4.1				2000091280_sludgeUSA_Contig14230	Gammaproteobacteria	6.2.1.1
33320_548_1621_minus_danish33320	Flavobacteriia	4.1.2.13				2000310140_sludgeUSA_Contig7927	Alphaproteobacteria	1.1.1.30
203903_1_273_plus_danish203903	Betaproteobacteria	1.9.3.1				2000198490_sludgeUSA_Contig16356	Betaproteobacteria	1.6.5.3
34240_1_464_minus_danish34240	Sphingobacteriia	5.3.1.27				2000266800_sludgeUSA_Contig5474	Cytophagia	1.6.5.3
178226_1_372_plus_danish178226	Flavobacteriia	1.6.5.3				2000142550_sludgeUSA_Contig15855	Gammaproteobacteria	2.8.3.5
113234_1_423_plus_danish113234	Actinobacteria	1.6.5.3				2000001400_sludgeUSA_Contig10084	Gammaproteobacteria	1.2.7.3
161296_1_404_plus_danish161296	Sphingobacteriia	6.2.1.1				2000043990_sludgeUSA_Contig12214	Alphaproteobacteria	1.7.1.4
142978_686_1225_plus_danish142978	Sphingobacteriia	2.2.1.2				2000172430_sludgeUSA_Contig16282	Betaproteobacteria	6.3.1.2
17079_398_853_plus_danish17079	Alphaproteobacteria	2.2.1.2				2000249180_sludgeUSA_Contig433	Betaproteobacteria	1.9.3.1
170884_1_378_minus_danish170884	Betaproteobacteria	2.3.1.12				2000072240_sludgeUSA_Contig13463	Gammaproteobacteria	1.6.5.3
29191_1_392_plus_danish29191	Actinobacteria	5.1.3.1				2000264730_sludgeUSA_Contig5358	Alphaproteobacteria	1.6.5.3
145272_1_2095_plus_danish145272	Gammaproteobacteria	2.7.1.40				2000040060_sludgeUSA_Contig12027	Flavobacteriia	1.3.99.1
155172_303_876_minus_danish155172	Betaproteobacteria	1.6.5.3				2000196160_sludgeUSA_Contig16352	Betaproteobacteria	1.3.99.1
90303_1_582_plus_danish90303	Acidobacteria (class)	5.4.2.1				2000318860_sludgeUSA_Contig8433	Alphaproteobacteria	1.1.1.1
25357_1_671_minus_danish25357	Betaproteobacteria	1.6.5.3				2000033300_sludgeUSA_Contig11700	Betaproteobacteria	5.1.3.1
146152_1749_2859_minus_danish146152	Sphingobacteriia	1.6.5.3				2000156790_sludgeUSA_Contig16130	Betaproteobacteria	2.2.1.6
146152_1250_1720_minus_danish146152	Sphingobacteriia	1.6.5.3				2000108340_sludgeUSA_Contig14849	Sphingobacteriia	3.1.1.31
90873_1_406_plus_danish90873	Gammaproteobacteria	1.6.5.3				2000172540_sludgeUSA_Contig16282	Betaproteobacteria	2.7.1.11
166488_1_808_minus_danish166488	Betaproteobacteria	2.2.1.1				2000215440_sludgeUSA_Contig1948	Betaproteobacteria	2.7.1.40
216324_1_573_minus_danish216324	Proteobacteria (class)	1.6.5.3				2000154790_sludgeUSA_Contig16100	Betaproteobacteria	1.2.7.1
231400_1_284_minus_danish231400	Betaproteobacteria	1.6.5.3				2000037410_sludgeUSA_Contig11899	Betaproteobacteria	1.6.5.3
165064_1_331_minus_danish165064	Deltaproteobacteria	4.2.1.2				2000027300_sludgeUSA_Contig11405	Betaproteobacteria	2.3.1.8
164039_88_496_plus_danish164039	Sphingobacteriia	3.5.1.1				2000099990_sludgeUSA_Contig14563	Gammaproteobacteria	4.2.1.12
268213_1_305_plus_danish268213	Alphaproteobacteria	1.6.5.3				2000026800_sludgeUSA_Contig11383	Flavobacteriia	1.1.1.42
149901_178_1231_plus_danish149901	Betaproteobacteria	1.2.1.12				2000219270_sludgeUSA_Contig2220	Gammaproteobacteria	6.2.1.1
159987_1_708_plus_danish159987	Betaproteobacteria	1.1.1.49				2000023990_sludgeUSA_Contig11249	Betaproteobacteria	4.2.1.17
240686_1_401_minus_danish240686	Planctomycetia	1.2.4.1				2000127780_sludgeUSA_Contig15476	Betaproteobacteria	6.3.5.4
145514_488_1444_minus_danish145514	Sphingobacteriia	6.4.1.2				2000195590_sludgeUSA_Contig16351	Betaproteobacteria	1.2.7.5
168690_200_662_minus_danish168690	Flavobacteriia	1.6.5.3				2000200380_sludgeUSA_Contig16358	Betaproteobacteria	1.9.3.1
143483_1080_1519_plus_danish143483	Acidobacteriia	4.2.1.17				2000195990_sludgeUSA_Contig16351	Betaproteobacteria	1.6.5.3;1.6.99.3
181834_236_843_plus_danish181834	Betaproteobacteria	3.1.3.11				2000152950_sludgeUSA_Contig16067	Betaproteobacteria	6.2.1.17
180711_111_578_plus_danish180711	Sphingobacteriia	5.4.99.2				2000128110_sludgeUSA_Contig15485	Betaproteobacteria	1.7.1.4
34751_1_617_plus_danish34751	Bacteroidia	1.2.1.3				2000283180_sludgeUSA_Contig6387	Betaproteobacteria	1.10.2.2
149955_1_939_plus_danish149955	Chlorobia	6.2.1.5				2000059650_sludgeUSA_Contig12937	Betaproteobacteria	1.2.7.1
100105_1_338_plus_danish100105	Chlorobia	2.7.6.1				2000231590_sludgeUSA_Contig3089	Betaproteobacteria	1.13.12.16
192098_1_1106_plus_danish192098	Betaproteobacteria	1.8.1.4				2000114970_sludgeUSA_Contig15074	Gammaproteobacteria	1.1.1.36
102466_1_358_minus_danish102466	Gammaproteobacteria	1.9.3.1				2000013700_sludgeUSA_Contig10757	Alphaproteobacteria	1.2.1.16
145695_1164_2359_plus_danish145695	Anaerolineae	6.3.1.2				2000295610_sludgeUSA_Contig7115	Betaproteobacteria	1.6.5.3
87920_1_314_plus_danish87920	Alphaproteobacteria	1.2.7.1				2000317000_sludgeUSA_Contig8324	Flavobacteriia	2.7.2.3
176212_1_534_plus_danish176212	Sphingobacteriia	1.9.3.1				2000176150_sludgeUSA_Contig16296	Betaproteobacteria	2.3.1.12
82723_1_529_minus_danish82723	Betaproteobacteria	4.2.1.1				2000329520_sludgeUSA_Contig904	Betaproteobacteria	5.4.2.1
136949_1_310_plus_danish136949	Methanomicrobia	4.2.1.1				2000105340_sludgeUSA_Contig14746	Betaproteobacteria	4.2.1.1
157929_1_463_minus_danish157929	Flavobacteriia	1.9.3.1				2000225510_sludgeUSA_Contig2644	Betaproteobacteria	1.2.1.10
183373_1_562_minus_danish183373	Flavobacteriia	1.6.5.3				2000052260_sludgeUSA_Contig12605	Betaproteobacteria	1.1.1.157
33476_1_955_minus_danish33476	Deferribacteres	1.2.7.3				2000117750_sludgeUSA_Contig15165	Betaproteobacteria	2.8.3.1
174062_1_322_plus_danish174062	Betaproteobacteria	1.7.1.4				2000030720_sludgeUSA_Contig11575	Betaproteobacteria	6.2.1.1
154898_1_910_plus_danish154898	Acidobacteria (class)	1.1.1.42				2000234950_sludgeUSA_Contig333	Gammaproteobacteria	2.2.1.1
16702_216_890_plus_danish16702	Sphingobacteriia	1.8.1.4				2000195610_sludgeUSA_Contig16351	Betaproteobacteria	5.4.2.1
159033_1_1243_plus_danish159033	Sphingobacteriia	2.7.6.1				2000030580_sludgeUSA_Contig11568	Flavobacteriia	2.3.3.10
157526_1_427_minus_danish157526	Sphingobacteriia	1.1.1.36				2000336810_sludgeUSA_Contig9447	Betaproteobacteria	1.6.5.3
189761_288_1265_plus_danish189761	Sphingobacteriia	1.2.4.1
205131_1_589_plus_danish205131	Betaproteobacteria	1.3.99.1
267045_1_355_plus_danish267045	Chlamydiia	1.2.1.3
210491_1_576_plus_danish210491	Flavobacteriia	2.7.1.11
80109_1_362_plus_danish80109	Sphingobacteriia	4.1.2.4
249950_1_362_minus_danish249950	Betaproteobacteria	1.1.1.36
33271_1_685_plus_danish33271	Betaproteobacteria	1.4.1.14;1.4.1.13
38318_1_585_plus_danish38318	Epsilonproteobacteria	2.7.6.1
141646_3305_4714_minus_danish141646	Sphingobacteriia	1.4.1.3
227939_165_304_minus_danish227939	Planctomycetia	1.1.1.4;1.1.1.303
31655_15_677_plus_danish31655	Epsilonproteobacteria	2.3.1.12
44302_1_552_minus_danish44302	Thermotogae	2.8.3.5
166122_1_303_plus_danish166122	Flavobacteriia	1.2.1.3
149061_275_551_minus_danish149061	Sphingobacteriia	1.2.7.1
187624_1_656_minus_danish187624	Betaproteobacteria	2.2.1.6
289_1_353_minus_danish289	Actinobacteria	2.7.1.69
162978_1_532_plus_danish162978	Sphingobacteriia	1.9.3.1
210659_1_1162_plus_danish210659	Sphingobacteriia	2.7.1.40
125765_1_306_plus_danish125765	Bacilli	5.4.99.2
153732_1_944_minus_danish153732	Betaproteobacteria	1.2.4.1
94789_1_375_plus_danish94789	Fibrobacteria	1.6.5.3
23226_1_1012_plus_danish23226	Sphingobacteriia	1.2.1.3
80859_1_535_plus_danish80859	Bacteroidia	1.6.5.3
156700_1_865_minus_danish156700	Actinobacteria	1.6.5.3
192485_1_558_plus_danish192485	Betaproteobacteria	1.6.5.3
24191_1_1012_minus_danish24191	Actinobacteria	1.2.4.1
152812_1_622_plus_danish152812	Betaproteobacteria	1.6.5.3
202497_332_1238_plus_danish202497	Gammaproteobacteria	3.1.3.11
205830_1_451_minus_danish205830	Betaproteobacteria	1.3.99.1
36178_1_710_plus_danish36178	Spirochaetia	5.1.3.1
192352_1_580_plus_danish192352	Sphingobacteriia	5.3.1.6
241782_1_304_plus_danish241782	Gemmatimonadetes	1.2.1.2
170495_1_436_plus_danish170495	Betaproteobacteria	1.9.3.1
169384_1_900_plus_danish169384	Sphingobacteriia	2.7.2.3
24289_1_1031_minus_danish24289	Chlorobia	2.2.1.1
160227_239_1112_plus_danish160227	Betaproteobacteria	1.9.3.1
165769_1_365_plus_danish165769	Flavobacteriia	1.2.1.12
86302_1_337_plus_danish86302	Methanomicrobia	1.6.5.3
150926_1_698_minus_danish150926	Methanomicrobia	1.2.7.1
243268_123_433_plus_danish243268	Actinobacteria	1.6.5.3
173179_1_430_minus_danish173179	Betaproteobacteria	1.6.5.3
104820_1_371_plus_danish104820	Sphingobacteriia	1.9.3.1
49464_35_594_plus_danish49464	Sphingobacteriia	3.5.99.7
95387_1_402_plus_danish95387	Sphingobacteriia	2.2.1.6
23761_57_607_minus_danish23761	Synergistia	2.2.1.1
149342_1_1512_minus_danish149342	Flavobacteriia	6.4.1.2
17715_83_483_plus_danish17715	Sphingobacteriia	1.6.5.3
131771_1_320_plus_danish131771	Flavobacteriia	4.1.2.4
77398_1_317_minus_danish77398	Betaproteobacteria	5.4.99.2
104167_1_393_plus_danish104167	Betaproteobacteria	1.1.1.30
40648_1_708_plus_danish40648	Deltaproteobacteria	5.4.99.2
226220_1_422_plus_danish226220	Anaerolineae	1.9.3.1
158480_1_720_minus_danish158480	Gammaproteobacteria	2.7.1.12
156099_521_1086_plus_danish156099	Gammaproteobacteria	1.8.1.4
27001_1_1026_minus_danish27001	Sphingobacteriia	2.3.1.61
127688_1_360_minus_danish127688	Alphaproteobacteria	2.7.1.69
182084_1_960_plus_danish182084	Betaproteobacteria	4.2.1.17
143596_1_819_minus_danish143596	Betaproteobacteria	5.1.3.1
202809_1_421_plus_danish202809	Flavobacteriia	3.1.1.31
187145_1_419_minus_danish187145	Betaproteobacteria	1.6.5.3
770_1_866_minus_danish770	Sphingobacteriia	1.1.1.41
19013_1_1066_minus_danish19013	Sphingobacteriia	2.2.1.1
246846_285_786_minus_danish246846	Betaproteobacteria	6.2.1.1
142269_1_945_minus_danish142269	Sphingobacteriia	1.6.5.3
182068_1_981_minus_danish182068	Actinobacteria	1.9.3.1
152571_1_819_plus_danish152571	Sphingobacteriia	2.2.1.1
144647_1_1916_plus_danish144647	Cytophagia	1.7.2.4
142342_1_1081_plus_danish142342	Alphaproteobacteria	1.6.5.3
242310_1_354_plus_danish242310	Betaproteobacteria	2.7.1.69
101359_28_376_minus_danish101359	Actinobacteria	1.6.5.3
53714_1_249_plus_danish53714	Sphingobacteriia	1.1.1.30
143004_1_2076_minus_danish143004	Cytophagia	1.9.3.1
154384_1_696_plus_danish154384	Betaproteobacteria	6.2.1.5
25855_1_573_minus_danish25855	Cytophagia	1.8.1.4
190296_1_689_plus_danish190296	Deferribacteres	2.1.2.10
52080_1_528_plus_danish52080	Actinobacteria	1.6.5.3
180737_1_308_minus_danish180737	Cytophagia	1.1.1.30
156047_1_765_plus_danish156047	Bacteroidia	1.8.1.4
145757_589_3347_plus_danish145757	Sphingobacteriia	2.2.1.1
202808_1_629_minus_danish202808	Sphingobacteriia	1.2.4.1
157590_1_338_minus_danish157590	Planctomycetia	2.7.1.69
63162_1_471_plus_danish63162	Gammaproteobacteria	5.4.99.2
167196_1_1223_minus_danish167196	Chloroflexi	1.3.99.1
65973_1_416_minus_danish65973	Sphingobacteriia	1.9.3.1
153023_1_638_minus_danish153023	Sphingobacteriia	6.4.1.2
142364_2005_2672_plus_danish142364	Betaproteobacteria	1.6.5.3
199061_11_347_plus_danish199061	Bacilli	2.7.6.1
142984_1085_3019_minus_danish142984	Bacilli	1.3.99.1
145280_1_1813_plus_danish145280	Sphingobacteriia	1.2.4.2
100766_1_342_plus_danish100766	Gammaproteobacteria	1.10.2.2
36034_1_580_minus_danish36034	Betaproteobacteria	1.3.99.1
199128_1_511_plus_danish199128	Alphaproteobacteria	1.6.5.3
246029_465_851_minus_danish246029	Betaproteobacteria	1.2.7.3
67788_1_343_plus_danish67788	Gemmatimonadetes	1.2.4.1
132642_1_385_minus_danish132642	Gammaproteobacteria	1.1.1.30
69386_1_544_minus_danish69386	Gammaproteobacteria	1.2.1.2
26187_1_880_minus_danish26187	Bacilli	1.6.5.3
160738_1_603_plus_danish160738	Betaproteobacteria	2.2.1.6
151438_1_891_plus_danish151438	Deltaproteobacteria	6.4.1.3
193762_1_525_plus_danish193762	Deltaproteobacteria	1.2.4.1
25479_1_847_plus_danish25479	Sphingobacteriia	2.7.1.15
151272_1_1179_plus_danish151272	Nitrospira	2.7.1.11
184145_1_543_plus_danish184145	Cytophagia	1.9.3.1
186791_67_426_minus_danish186791	Bacteroidia	1.2.7.3
182051_130_527_plus_danish182051	Thaumarchaeota (class)	1.1.1.30
251308_1_405_minus_danish251308	Betaproteobacteria	2.7.1.69
160504_1_1187_plus_danish160504	Methanomicrobia	1.2.7.3
33505_1_876_minus_danish33505	Betaproteobacteria	1.2.7.3
103548_1_558_minus_danish103548	Alphaproteobacteria	4.1.2.4
106439_1_476_minus_danish106439	Sphingobacteriia	1.9.3.1
26168_415_924_minus_danish26168	Sphingobacteriia	1.6.5.3
158754_78_659_minus_danish158754	Sphingobacteriia	1.9.3.1
67125_1_653_plus_danish67125	Flavobacteriia	3.5.99.7
210895_58_1236_minus_danish210895	Sphingobacteriia	2.3.1.9
268827_1_630_plus_danish268827	Sphingobacteriia	3.1.3.11
21683_1_660_plus_danish21683	Bacilli	1.1.1.49
209931_1_492_plus_danish209931	Gammaproteobacteria	5.3.1.6
155286_1_1081_plus_danish155286	Cytophagia	1.3.99.1
160571_3101_4354_plus_danish160571	Betaproteobacteria	1.6.5.3
77872_1_467_minus_danish77872	Methanomicrobia	4.2.1.17
92341_1_434_plus_danish92341	Methanobacteria	1.6.5.3
149944_1_1916_plus_danish149944	Acidobacteriia	1.8.1.4
16559_1_1879_plus_danish16559	Cyanobacteria (class)	6.3.5.4
38028_107_318_plus_danish38028	Clostridia	1.9.3.1
152161_1_1586_minus_danish152161	Sphingobacteriia	5.3.1.9
25123_156_728_plus_danish25123	Gammaproteobacteria	1.6.5.3
196251_1_581_minus_danish196251	Alphaproteobacteria	1.3.99.1
157189_1_1721_plus_danish157189	Sphingobacteriia	1.2.7.3
154010_392_1741_plus_danish154010	Sphingobacteriia	6.4.1.2
125708_1_377_minus_danish125708	Betaproteobacteria	1.6.5.3
214674_1_677_plus_danish214674	Cytophagia	1.1.1.157
169581_1_382_minus_danish169581	Flavobacteriia	1.6.5.3
160766_127_881_plus_danish160766	Betaproteobacteria	6.4.1.2
242037_63_307_minus_danish242037	Clostridia	1.1.1.30
88506_1_482_plus_danish88506	Actinobacteria	1.9.3.1
249439_1_676_minus_danish249439	Betaproteobacteria	1.2.1.2
18299_1_728_plus_danish18299	Flavobacteriia	1.2.1.16
55392_1_479_plus_danish55392	Clostridia	2.7.1.12
142984_63_821_minus_danish142984	Bacilli	1.3.99.1
223563_1_812_minus_danish223563	Alphaproteobacteria	6.2.1.1
162520_1_626_minus_danish162520	Gammaproteobacteria	1.2.1.3
146183_1_2259_minus_danish146183	Anaerolineae	1.2.1.2
186736_1_518_minus_danish186736	Fusobacteriia	2.2.1.2
204128_1_400_plus_danish204128	Sphingobacteriia	1.2.1.3
218394_1_581_minus_danish218394	Gammaproteobacteria	2.7.6.1
98973_1_420_plus_danish98973	Gammaproteobacteria	6.4.1.2
231652_1_171_plus_danish231652	Betaproteobacteria	2.8.3.5
145617_597_1137_minus_danish145617	Thermotogae	5.3.1.1
145632_2333_4003_minus_danish145632	Clostridia	1.6.5.3
59156_1_326_plus_danish59156	Gammaproteobacteria	1.6.5.3
142500_1_1363_plus_danish142500	Sphingobacteriia	2.6.1.19
203583_1_435_plus_danish203583	Anaerolineae	1.6.5.3
200854_1_325_plus_danish200854	Sphingobacteriia	2.3.1.12
199632_1_775_minus_danish199632	Solibacteres	1.4.1.14;1.4.1.13
159754_1_511_minus_danish159754	Sphingobacteriia	6.4.1.2
32091_1_434_plus_danish32091	Gammaproteobacteria	4.2.1.1
212644_1_381_minus_danish212644	Sphingobacteriia	2.3.1.12
222496_1_314_minus_danish222496	Betaproteobacteria	1.2.1.3
140454_1_321_plus_danish140454	Fibrobacteria	1.6.5.3
219380_1_409_plus_danish219380	Alphaproteobacteria	4.1.2.14
142838_1_931_plus_danish142838	Sphingobacteriia	6.4.1.2
55078_1_518_minus_danish55078	Betaproteobacteria	2.2.1.1
103596_1_305_plus_danish103596	Flavobacteriia	1.2.1.12
18637_1_1194_plus_danish18637	Sphingobacteriia	4.2.1.11
216482_1_383_minus_danish216482	Actinobacteria	1.7.1.4
161014_1_798_minus_danish161014	Sphingobacteriia	2.2.1.1
207470_1_343_plus_danish207470	Betaproteobacteria	1.2.4.1
181509_96_740_plus_danish181509	Betaproteobacteria	1.9.3.1
191795_1_352_plus_danish191795	Sphingobacteriia	1.6.5.3
262482_1_308_plus_danish262482	Flavobacteriia	5.1.99.1
155150_192_954_plus_danish155150	Betaproteobacteria	2.2.1.2
119059_1_332_minus_danish119059	Bacilli	4.2.1.2
37811_1_508_plus_danish37811	Sphingobacteriia	3.5.1.1
143996_4255_5438_minus_danish143996	Betaproteobacteria	1.2.7.5
190082_1_494_minus_danish190082	Deltaproteobacteria	1.6.5.3
146914_1_865_minus_danish146914	Betaproteobacteria	4.1.3.6
23240_1_1116_minus_danish23240	Cytophagia	2.2.1.1
183169_1_252_minus_danish183169	Alphaproteobacteria	1.1.1.30
148825_132_719_minus_danish148825	Gammaproteobacteria	1.6.5.3
173732_1_650_minus_danish173732	Actinobacteria	4.1.2.13
80337_1_394_plus_danish80337	Cytophagia	2.2.1.6
178707_73_533_plus_danish178707	Sphingobacteriia	5.4.99.2
155230_1_751_plus_danish155230	Anaerolineae	2.7.1.12
19505_1_848_plus_danish19505	Sphingobacteriia	1.8.1.4
145209_1190_2600_minus_danish145209	unknown	1.2.1.3
261309_1_565_minus_danish261309	Betaproteobacteria	1.6.5.3
21870_1_784_minus_danish21870	Chloroflexi	5.4.2.1
62434_1_343_minus_danish62434	Actinobacteria	5.3.1.6
197950_1_651_plus_danish197950	Flavobacteriia	2.3.1.61
162203_1_488_minus_danish162203	Anaerolineae	1.6.5.3
106503_1_443_minus_danish106503	Bacteroidia	4.1.2.4
141828_7210_8520_plus_danish141828	Sphingobacteriia	2.3.1.61
190497_1_448_minus_danish190497	Opitutae	3.5.1.1
180496_1_703_plus_danish180496	Cytophagia	2.3.1.12
142241_576_2160_plus_danish142241	Anaerolineae	1.6.99.3
146462_101_1413_minus_danish146462	Methanomicrobia	3.1.3.11
131664_1_432_plus_danish131664	Sphingobacteriia	1.2.7.3
143886_764_2091_plus_danish143886	Betaproteobacteria	2.3.1.12
240884_1_328_plus_danish240884	Actinobacteria	5.4.99.2
38142_42_316_minus_danish38142	Sphingobacteriia	6.4.1.2
204047_1_443_plus_danish204047	Deferribacteres	5.1.3.1
204628_1_439_plus_danish204628	Betaproteobacteria	2.7.1.69
182955_1_522_plus_danish182955	Betaproteobacteria	2.7.1.69
261117_1_372_plus_danish261117	Anaerolineae	1.6.5.3
55317_1_622_minus_danish55317	Betaproteobacteria	1.1.1.30
157396_1_1024_plus_danish157396	Flavobacteriia	1.2.7.3
203457_110_480_plus_danish203457	Betaproteobacteria	1.1.1.30
154224_1_781_plus_danish154224	Fusobacteriia	4.1.2.4
20479_1_670_minus_danish20479	Cytophagia	4.2.1.11
194319_1_374_minus_danish194319	Alphaproteobacteria	1.6.5.3
190350_1_747_plus_danish190350	Betaproteobacteria	6.2.1.13
148294_261_1008_minus_danish148294	Betaproteobacteria	1.2.7.3
178762_1_639_plus_danish178762	Sphingobacteriia	1.2.4.1
207562_1_335_minus_danish207562	Betaproteobacteria	1.9.3.1
157510_1_712_minus_danish157510	Alphaproteobacteria	2.2.1.1
23123_1_895_plus_danish23123	Thermococci	1.4.1.2
138978_1_543_minus_danish138978	Flavobacteriia	2.7.1.12
165215_1_601_minus_danish165215	Methanococci	2.2.1.1
91986_1_380_plus_danish91986	Chlorobia	1.6.5.3
93287_1_346_minus_danish93287	Spirochaetia	1.1.1.30
202465_1_699_plus_danish202465	Sphingobacteriia	1.2.4.1
230279_1_563_minus_danish230279	Anaerolineae	1.2.4.1
18625_1_554_minus_danish18625	Actinobacteria	1.1.1.30
186611_1_314_minus_danish186611	Alphaproteobacteria	1.6.5.3
158387_1_712_plus_danish158387	Flavobacteriia	1.6.5.3
132997_1_351_plus_danish132997	Gammaproteobacteria	1.2.4.1
212609_1_492_minus_danish212609	Sphingobacteriia	1.6.5.3
202179_1_933_minus_danish202179	Betaproteobacteria	1.2.7.3
179564_1_313_plus_danish179564	Bacilli	1.9.3.1
15789_1_373_plus_danish15789	Sphingobacteriia	4.1.2.4
149491_1_782_minus_danish149491	Betaproteobacteria	6.2.1.5
26790_272_847_minus_danish26790	Sphingobacteriia	4.1.3.4
144839_1_1245_minus_danish144839	Sphingobacteriia	1.9.3.1
150412_121_1544_plus_danish150412	Cytophagia	2.3.1.61
170726_1_445_plus_danish170726	Deltaproteobacteria	1.6.5.3
56056_1_394_plus_danish56056	Caldilineae	2.7.1.12
146467_120_906_minus_danish146467	Betaproteobacteria	3.1.1.75
148757_216_500_plus_danish148757	Sphingobacteriia	1.1.1.30
143958_1106_2310_minus_danish143958	Sphingobacteriia	2.3.3.1
39275_1_653_plus_danish39275	Planctomycetia	1.2.1.10;1.1.1.1
184245_1_316_minus_danish184245	Alphaproteobacteria	1.1.1.1
266072_1_328_minus_danish266072	Alphaproteobacteria	2.7.1.69
151671_1_395_plus_danish151671	Chlamydiia	1.2.1.3
248780_54_678_plus_danish248780	Sphingobacteriia	5.2.1.1
19503_1_1223_plus_danish19503	Methanomicrobia	6.3.5.4
214898_1_346_plus_danish214898	Gammaproteobacteria	1.6.5.3
174540_1_1058_minus_danish174540	Betaproteobacteria	6.2.1.1
167790_1_917_minus_danish167790	Gammaproteobacteria	1.2.7.1
156964_1_967_plus_danish156964	Sphingobacteriia	1.6.5.3
170377_90_439_plus_danish170377	Sphingobacteriia	3.2.1.86
157216_1_454_minus_danish157216	Bacteroidia	1.9.3.1
228773_1_499_minus_danish228773	Gammaproteobacteria	1.6.5.3
199553_1_646_minus_danish199553	Flavobacteriia	5.1.3.3
121982_1_512_minus_danish121982	Actinobacteria	2.3.3.1
170643_1_1674_minus_danish170643	Sphingobacteriia	1.1.5.2
171686_1_810_minus_danish171686	Thermotogae	4.1.3.6
172951_1_685_plus_danish172951	Anaerolineae	2.7.6.1
165201_1_481_minus_danish165201	Betaproteobacteria	5.4.99.2
156425_1_779_minus_danish156425	Cytophagia	2.2.1.1
30769_1_377_plus_danish30769	Actinobacteria	1.2.1.3
148781_1_1047_minus_danish148781	Betaproteobacteria	1.10.2.2
213133_1_724_plus_danish213133	Betaproteobacteria	2.2.1.6
164447_1_644_minus_danish164447	Betaproteobacteria	1.2.1.2
167166_1_448_minus_danish167166	Bacteroidia	1.1.1.1
156650_1_518_minus_danish156650	Gammaproteobacteria	6.3.1.2
186191_1_637_minus_danish186191	Anaerolineae	1.1.1.36
82160_1_367_plus_danish82160	Cytophagia	4.2.1.11
21276_1_514_minus_danish21276	Gammaproteobacteria	1.9.3.1
20147_1_1779_minus_danish20147	Cytophagia	2.3.1.9
198207_123_1201_minus_danish198207	Sphingobacteriia	1.4.1.3
195933_1_370_plus_danish195933	Gammaproteobacteria	1.6.5.3
222556_129_521_minus_danish222556	Cytophagia	1.9.3.1
202740_1_617_plus_danish202740	Gammaproteobacteria	2.3.1.8
16932_1_1046_minus_danish16932	Betaproteobacteria	1.7.2.2
110992_1_352_plus_danish110992	Betaproteobacteria	1.1.1.30
39577_1_534_minus_danish39577	Actinobacteria	1.2.1.3
146315_1_2089_minus_danish146315	Betaproteobacteria	1.2.4.2
188696_400_544_plus_danish188696	Betaproteobacteria	1.9.3.1
169854_1_893_plus_danish169854	Flavobacteriia	1.2.1.16
244066_1_430_plus_danish244066	Thermomicrobia	6.2.1.1
85317_1_329_plus_danish85317	Clostridia	2.7.1.12
139329_1_366_plus_danish139329	Alphaproteobacteria	1.2.4.1
51585_1_451_plus_danish51585	Gammaproteobacteria	1.2.4.1
254204_1_697_minus_danish254204	Cytophagia	1.6.5.3
163629_1_836_minus_danish163629	Gammaproteobacteria	4.2.1.17
155337_1_628_plus_danish155337	Betaproteobacteria	1.1.1.37
93575_1_318_minus_danish93575	Spirochaetia	6.2.1.1
27025_1_1201_minus_danish27025	Sphingobacteriia	5.4.2.2
175831_1_356_plus_danish175831	Sphingobacteriia	1.2.4.1
112829_316_526_plus_danish112829	Betaproteobacteria	1.1.1.30
147824_253_1838_plus_danish147824	Gammaproteobacteria	1.2.1.12
22008_458_907_plus_danish22008	Clostridia	5.3.1.6
90636_1_435_plus_danish90636	Flavobacteriia	5.1.99.1
101869_1_400_minus_danish101869	Betaproteobacteria	6.2.1.1
44333_1_852_minus_danish44333	Betaproteobacteria	2.3.3.1
83298_1_399_minus_danish83298	Gammaproteobacteria	4.2.1.1
228587_1_437_plus_danish228587	Gammaproteobacteria	1.1.1.36
2448_1_490_minus_danish2448	Gammaproteobacteria	1.6.5.3
246721_1_475_plus_danish246721	Actinobacteria	6.2.1.1
254006_1_367_plus_danish254006	Sphingobacteriia	2.7.6.1
149254_1_511_plus_danish149254	Flavobacteriia	4.2.1.11
152229_1_548_minus_danish152229	Alphaproteobacteria	2.7.1.63
247905_1_839_plus_danish247905	Gammaproteobacteria	1.10.2.2
31402_1_796_plus_danish31402	Thermotogae	1.6.5.3
144285_1_2462_plus_danish144285	Betaproteobacteria	1.9.3.1
164135_1_1104_plus_danish164135	Sphingobacteriia	1.2.4.1
182741_94_426_plus_danish182741	Actinobacteria	2.7.1.12
17052_1_744_minus_danish17052	Sphingobacteriia	5.3.1.9
143315_1_1323_minus_danish143315	Actinobacteria	4.2.1.3
32116_1_434_plus_danish32116	Alphaproteobacteria	1.1.1.36
122616_1_326_minus_danish122616	Alphaproteobacteria	2.7.1.69
239099_1_404_minus_danish239099	Actinobacteria	1.1.1.36
169554_107_1222_minus_danish169554	Sphingobacteriia	1.6.5.3
31341_1_526_plus_danish31341	Flavobacteriia	6.2.1.1
143439_1_1076_minus_danish143439	Anaerolineae	1.6.5.3
141817_13562_14709_plus_danish141817	Clostridia	1.6.5.3
94791_1_472_minus_danish94791	Alphaproteobacteria	5.4.2.1
143495_2006_3198_minus_danish143495	Anaerolineae	3.2.1.86
44608_1_466_plus_danish44608	Sphingobacteriia	5.4.99.2
54970_1_548_minus_danish54970	Sphingobacteriia	2.2.1.2
173587_1_673_minus_danish173587	Betaproteobacteria	4.2.1.1
143751_4937_6850_plus_danish143751	Cytophagia	6.2.1.1
233889_1_300_plus_danish233889	Actinobacteria	2.7.1.69
143185_1826_3190_plus_danish143185	Cytophagia	2.3.1.12
176678_1_887_plus_danish176678	Epsilonproteobacteria	2.7.6.1
143288_1_1035_minus_danish143288	Sphingobacteriia	5.3.1.9
141966_947_1621_minus_danish141966	Cytophagia	1.9.3.1
160977_1_791_plus_danish160977	Anaerolineae	1.6.5.3
148220_245_631_plus_danish148220	Alphaproteobacteria	1.2.1.3
43266_1_530_plus_danish43266	Flavobacteriia	1.6.5.3
164974_1_828_plus_danish164974	Sphingobacteriia	2.2.1.1
190373_52_902_plus_danish190373	Chlorobia	1.6.5.3
63593_1_180_minus_danish63593	Alphaproteobacteria	1.1.1.30
156797_1_606_minus_danish156797	Betaproteobacteria	1.1.1.1
17320_1_1107_minus_danish17320	Sphingobacteriia	2.1.2.10
96011_1_593_plus_danish96011	Thermotogae	5.3.1.6
36870_1_842_plus_danish36870	Betaproteobacteria	1.4.1.14;1.4.1.13
251540_1_692_minus_danish251540	Deltaproteobacteria	1.6.5.3
187103_1_617_plus_danish187103	Betaproteobacteria	2.8.3.8
141966_1646_2228_minus_danish141966	Cytophagia	1.9.3.1
196718_1_740_minus_danish196718	Sphingobacteriia	5.3.1.9
257412_1_305_minus_danish257412	Alphaproteobacteria	1.10.2.2
53749_1_338_minus_danish53749	Alphaproteobacteria	1.6.5.3
52256_1_387_plus_danish52256	Gammaproteobacteria	2.7.1.69
168938_1_639_minus_danish168938	Betaproteobacteria	1.2.1.2
51574_1_353_minus_danish51574	Bacilli	2.7.1.12
130985_1_305_plus_danish130985	Bacilli	2.7.6.1
54780_1_803_plus_danish54780	Actinobacteria	2.8.3.5
22773_1_743_plus_danish22773	Fibrobacteria	1.6.5.3
202424_1_690_plus_danish202424	Flavobacteriia	2.7.1.11
157287_1_951_plus_danish157287	Cytophagia	1.6.99.3
176936_1_359_plus_danish176936	Actinobacteria	2.3.1.9
46267_1_415_plus_danish46267	Sphingobacteriia	4.2.1.17
219632_1_699_plus_danish219632	Betaproteobacteria	6.4.1.2
109961_1_555_plus_danish109961	Sphingobacteriia	5.3.1.6
152791_1_435_plus_danish152791	Alphaproteobacteria	1.9.3.1
166901_141_459_plus_danish166901	Betaproteobacteria	6.2.1.1
51485_1_534_minus_danish51485	Flavobacteriia	4.1.2.4
157686_1_1458_minus_danish157686	Betaproteobacteria	1.8.1.4
18312_1_1833_minus_danish18312	Sphingobacteriia	1.6.5.3
118224_1_283_minus_danish118224	Bacilli	2.7.1.69
205147_1_514_minus_danish205147	Gammaproteobacteria	1.6.5.3
184430_567_971_plus_danish184430	Sphingobacteriia	5.1.99.1
161485_1_867_plus_danish161485	Sphingobacteriia	1.2.7.3
262858_1_305_plus_danish262858	Deltaproteobacteria	5.4.99.2
115155_1_336_minus_danish115155	Betaproteobacteria	1.1.1.30
43968_1_598_plus_danish43968	Gammaproteobacteria	4.1.3.4
169716_1_166_plus_danish169716	Flavobacteriia	2.8.3.5
218136_1_374_plus_danish218136	Actinobacteria	1.1.1.36
63915_1_451_plus_danish63915	Alphaproteobacteria	5.1.99.1
124413_1_328_minus_danish124413	Flavobacteriia	5.1.99.1
233259_1_381_plus_danish233259	Betaproteobacteria	4.2.1.11
19169_1_410_minus_danish19169	Clostridia	1.2.7.3
56410_1_585_plus_danish56410	Gammaproteobacteria	5.1.99.1
160453_533_940_minus_danish160453	Sphingobacteriia	2.3.1.12
187006_1_408_minus_danish187006	Alphaproteobacteria	4.2.1.17
204122_1_531_minus_danish204122	Deltaproteobacteria	1.1.1.157
151076_1_764_minus_danish151076	Flavobacteriia	1.6.5.3
36816_498_915_plus_danish36816	Flavobacteriia	4.2.1.1
183755_1_836_minus_danish183755	Chloroflexi	6.3.5.4
191502_1_615_minus_danish191502	Flavobacteriia	1.9.3.1
225873_1_624_minus_danish225873	Flavobacteriia	2.2.1.2
161808_1_480_minus_danish161808	Epsilonproteobacteria	1.6.5.3
144715_1_335_minus_danish144715	Flavobacteriia	2.7.1.69
141678_43_567_minus_danish141678	Sphingobacteriia	2.2.1.6
152400_1_1211_plus_danish152400	Flavobacteriia	1.6.5.3
73701_1_432_plus_danish73701	Gammaproteobacteria	4.2.1.1
34717_1_514_minus_danish34717	Sphingobacteriia	1.9.3.1
162344_115_591_minus_danish162344	Betaproteobacteria	6.2.1.1
229194_1_638_minus_danish229194	Spirochaetia	2.3.3.1
79480_1_321_minus_danish79480	Sphingobacteriia	1.6.5.3
145282_143_1072_plus_danish145282	Sphingobacteriia	1.1.1.37
182276_129_487_plus_danish182276	Actinobacteria	1.6.5.3
126243_1_311_plus_danish126243	Caldilineae	1.6.5.3
230885_211_478_plus_danish230885	Betaproteobacteria	1.2.7.1
34452_1_484_minus_danish34452	Deltaproteobacteria	5.1.3.1
254784_1_542_minus_danish254784	Deltaproteobacteria	1.3.99.1
158571_648_1415_minus_danish158571	Chlorobia	2.3.1.8
51981_1_567_minus_danish51981	Clostridia	2.3.1.12
166471_1_388_minus_danish166471	Betaproteobacteria	1.6.5.3
146031_1_1145_minus_danish146031	Sphingobacteriia	4.2.1.2
143852_1_936_plus_danish143852	Betaproteobacteria	6.4.1.2
178529_1_375_minus_danish178529	Betaproteobacteria	1.9.3.1
154390_1_597_plus_danish154390	Deltaproteobacteria	1.6.5.3
155140_1_1825_minus_danish155140	Betaproteobacteria	1.6.5.3
145293_1_979_plus_danish145293	Betaproteobacteria	2.3.3.1
163096_1_713_minus_danish163096	Deltaproteobacteria	1.6.5.3
33042_1_436_minus_danish33042	Betaproteobacteria	4.2.1.17
195300_1_574_minus_danish195300	Betaproteobacteria	6.4.1.2
232809_1_546_plus_danish232809	Cytophagia	1.6.5.3
229854_1_319_minus_danish229854	Betaproteobacteria	2.7.1.69
204254_1_610_minus_danish204254	Flavobacteriia	2.7.1.2
170500_1_516_minus_danish170500	Methanomicrobia	4.2.1.17
180151_901_1893_minus_danish180151	Betaproteobacteria	1.9.3.1
148267_1_1282_minus_danish148267	Sphingobacteriia	1.6.5.3
202785_1_838_minus_danish202785	Betaproteobacteria	1.1.1.157
157652_1_629_minus_danish157652	Betaproteobacteria	2.3.1.9
78600_1_466_minus_danish78600	Clostridia	1.1.1.30
129174_1_335_minus_danish129174	Sphingobacteriia	1.9.3.1
143681_238_1635_plus_danish143681	Flavobacteriia	4.2.1.2
48807_1_637_plus_danish48807	Deferribacteres	2.2.1.1
202690_1_477_plus_danish202690	Cytophagia	1.3.99.1
161245_1_765_minus_danish161245	Bacilli	6.2.1.1
226838_1_651_plus_danish226838	Gammaproteobacteria	4.2.1.1
244836_1_317_minus_danish244836	Alphaproteobacteria	1.2.1.10;1.1.1.1
137835_1_330_plus_danish137835	Gammaproteobacteria	1.1.1.30
146443_1_1389_minus_danish146443	Sphingobacteriia	5.4.99.2
168307_1_412_minus_danish168307	Sphingobacteriia	2.8.3.8
23339_271_1033_plus_danish23339	Bacilli	5.3.1.1
142255_5419_7767_minus_danish142255	Betaproteobacteria	2.7.2.3;5.3.1.1
255648_1_452_minus_danish255648	Deltaproteobacteria	1.9.3.1
2336_1_371_minus_danish2336	Planctomycetia	1.6.5.3
25663_1_1246_minus_danish25663	Flavobacteriia	6.3.5.4
59726_1_435_plus_danish59726	Cytophagia	5.3.1.6
169912_1_247_minus_danish169912	Betaproteobacteria	5.4.2.1
114841_1_456_minus_danish114841	Alphaproteobacteria	4.2.1.1
66919_1_142_plus_danish66919	Gammaproteobacteria	1.1.1.4;1.1.1.303
17958_1_591_minus_danish17958	Actinobacteria	1.6.5.3
68275_1_468_minus_danish68275	Gammaproteobacteria	1.2.7.1
41289_38_579_plus_danish41289	Sphingobacteriia	1.2.4.1
20904_1_1443_plus_danish20904	Gammaproteobacteria	2.7.6.1
59082_1_309_plus_danish59082	Caldilineae	1.2.1.12
145812_503_1498_plus_danish145812	Sphingobacteriia	1.2.4.1
205774_1_844_minus_danish205774	Betaproteobacteria	1.2.1.12
152223_1_751_plus_danish152223	Acidobacteria (class)	1.1.1.157
161040_381_1393_minus_danish161040	Bacilli	2.2.1.1
102540_1_329_plus_danish102540	Betaproteobacteria	1.10.2.2
146180_1_769_minus_danish146180	Betaproteobacteria	1.3.99.1
183805_1_805_plus_danish183805	Fusobacteriia	1.1.1.41
147692_1399_1976_minus_danish147692	Betaproteobacteria	1.1.1.37
44222_1_797_plus_danish44222	Sphingobacteriia	1.8.1.4
21246_1_732_minus_danish21246	Flavobacteriia	4.1.2.4
246822_1_1336_minus_danish246822	Betaproteobacteria	1.7.7.2
158008_135_1034_minus_danish158008	Sphingobacteriia	1.2.1.16
188696_1_388_plus_danish188696	Betaproteobacteria	1.9.3.1
104676_1_732_plus_danish104676	Sphingobacteriia	2.3.3.1
150460_1_669_plus_danish150460	Gammaproteobacteria	1.7.2.1
189757_1_794_plus_danish189757	Gammaproteobacteria	4.2.1.2
21672_1_1179_minus_danish21672	Clostridia	1.4.1.14;1.4.1.13
18491_1_113_plus_danish18491	Gammaproteobacteria	1.1.1.4;1.1.1.303
166677_2458_3225_minus_danish166677	Flavobacteriia	1.2.7.1
159158_313_666_minus_danish159158	Sphingobacteriia	6.2.1.1
168496_1_468_minus_danish168496	Chlorobia	1.7.1.4
180641_1_619_minus_danish180641	Planctomycetia	2.8.3.8
29874_90_1130_plus_danish29874	Acidobacteria (class)	6.3.1.2
91795_1_454_plus_danish91795	Sphingobacteriia	1.9.3.1
157487_1_473_plus_danish157487	Actinobacteria	2.3.3.1
28379_1_522_plus_danish28379	Gemmatimonadetes	1.6.5.3
40364_1_925_plus_danish40364	Sphingobacteriia	1.6.5.3
265482_1_279_plus_danish265482	Gammaproteobacteria	5.3.1.6
210551_1_632_plus_danish210551	Betaproteobacteria	1.1.1.157
202755_246_440_plus_danish202755	Gammaproteobacteria	1.2.7.3
180959_1_602_minus_danish180959	Deltaproteobacteria	1.6.5.3
158767_1_662_minus_danish158767	Sphingobacteriia	4.1.2.13
73225_1_578_plus_danish73225	Sphingobacteriia	1.6.5.3;1.6.99.3
173346_1_439_minus_danish173346	Gemmatimonadetes	2.2.1.2
63885_1_478_plus_danish63885	Betaproteobacteria	1.9.3.1
212883_1_514_plus_danish212883	Gammaproteobacteria	1.6.5.3
144353_83_667_minus_danish144353	Bacteroidia	1.2.7.3
246460_1_991_plus_danish246460	Thermotogae	1.6.99.3
182712_1_382_minus_danish182712	Betaproteobacteria	1.1.1.30
84819_1_622_plus_danish84819	Sphingobacteriia	1.6.5.3
175072_1_1316_minus_danish175072	Anaerolineae	2.2.1.1
93054_1_315_minus_danish93054	Gammaproteobacteria	1.9.3.1
12433_1_339_minus_danish12433	Anaerolineae	1.1.1.30
159118_130_746_plus_danish159118	Sphingobacteriia	2.8.3.5
86600_1_323_plus_danish86600	Gammaproteobacteria	1.2.1.2
6145_1_465_minus_danish6145	Betaproteobacteria	4.2.1.1
250259_1_705_plus_danish250259	Fusobacteriia	4.2.1.1
142487_145_2099_minus_danish142487	Sphingobacteriia	6.2.1.1
196656_1_412_plus_danish196656	Betaproteobacteria	1.6.5.3
161133_1_800_minus_danish161133	Betaproteobacteria	6.4.1.2
161252_1_750_plus_danish161252	Sphingobacteriia	2.7.1.2
150774_129_1358_minus_danish150774	Sphingobacteriia	6.2.1.5
195943_282_1397_plus_danish195943	Chloroflexi	2.7.1.11
67483_1_679_minus_danish67483	Chlorobia	4.1.2.13
141605_569_1438_minus_danish141605	Sphingobacteriia	6.4.1.2
183035_1_409_minus_danish183035	Alphaproteobacteria	5.1.99.1
210318_5_2099_plus_danish210318	Bacilli	2.7.2.1
182801_1_374_minus_danish182801	Actinobacteria	1.6.5.3
171941_1_398_plus_danish171941	Betaproteobacteria	4.2.1.1
56491_1_390_plus_danish56491	Betaproteobacteria	4.2.1.17
142951_1_1524_plus_danish142951	Sphingobacteriia	1.2.4.1
220546_1_366_plus_danish220546	Actinobacteria	1.1.1.1
250871_1_572_plus_danish250871	Betaproteobacteria	6.2.1.13
76961_1_328_plus_danish76961	Actinobacteria	1.1.1.1
149785_1_1029_plus_danish149785	Methanomicrobia	1.6.5.3
153483_1_765_plus_danish153483	Cytophagia	1.1.1.42
193728_1_491_minus_danish193728	Sphingobacteriia	1.6.5.3
165397_1_410_minus_danish165397	Sphingobacteriia	5.4.99.2
243827_1_308_minus_danish243827	Cyanobacteria (class)	1.2.1.12
246848_1_407_plus_danish246848	Sphingobacteriia	1.9.3.1
164112_1_540_minus_danish164112	Anaerolineae	1.6.5.3
96619_1_308_minus_danish96619	Cyanobacteria (class)	2.7.1.69
49731_345_670_plus_danish49731	Betaproteobacteria	5.4.99.2
173528_1_526_plus_danish173528	Sphingobacteriia	1.1.1.1
216200_1_459_plus_danish216200	Actinobacteria	4.1.3.6
147711_322_676_minus_danish147711	Sphingobacteriia	1.9.3.1
103113_1_308_plus_danish103113	Alphaproteobacteria	1.2.1.3
165649_1110_1332_plus_danish165649	Betaproteobacteria	1.6.5.3
7478_309_875_plus_danish7478	Cytophagia	4.2.1.1
182205_1_423_minus_danish182205	Alphaproteobacteria	4.2.1.17
17757_1063_2156_minus_danish17757	Flavobacteriia	6.2.1.5
199352_1_338_plus_danish199352	Betaproteobacteria	6.2.1.1
170588_1_677_plus_danish170588	Alphaproteobacteria	1.6.5.3
49678_1_356_minus_danish49678	Cytophagia	2.7.1.69
145791_1393_2600_plus_danish145791	Sphingobacteriia	1.1.1.42
93335_1_522_plus_danish93335	Betaproteobacteria	6.2.1.1
41008_1_604_minus_danish41008	Sphingobacteriia	2.2.1.1
31559_292_680_plus_danish31559	Gammaproteobacteria	1.6.5.3
96777_1_459_minus_danish96777	Cyanobacteria (class)	1.1.1.30
155206_1_803_plus_danish155206	Anaerolineae	1.6.5.3
172514_1_459_plus_danish172514	Betaproteobacteria	6.2.1.1
261414_1_327_minus_danish261414	Betaproteobacteria	1.6.5.3
189943_1_737_minus_danish189943	Betaproteobacteria	5.1.3.1
143718_1_904_plus_danish143718	Sphingobacteriia	1.2.1.2
108001_1_427_minus_danish108001	Betaproteobacteria	6.2.1.1
64468_1_708_plus_danish64468	Flavobacteriia	1.9.3.1
213747_210_1011_plus_danish213747	Bacteroidia	1.2.1.16
156533_1_920_minus_danish156533	Betaproteobacteria	1.6.5.3
155622_1_845_minus_danish155622	Flavobacteriia	1.4.1.4
149758_37_2052_minus_danish149758	Betaproteobacteria	2.2.1.1
168739_1_365_minus_danish168739	Sphingobacteriia	1.3.99.1
149136_1_748_plus_danish149136	Flavobacteriia	1.2.1.16
158423_1_481_minus_danish158423	Gammaproteobacteria	6.2.1.1
255651_1_377_plus_danish255651	Gammaproteobacteria	1.6.5.3
207277_1_398_plus_danish207277	Betaproteobacteria	1.6.5.3
137516_1_414_plus_danish137516	Flavobacteriia	4.2.1.1
197335_1_1208_plus_danish197335	Deltaproteobacteria	2.3.1.54
186600_1_645_minus_danish186600	Sphingobacteriia	6.2.1.1
38032_1_368_plus_danish38032	Sphingobacteriia	1.7.1.4
137392_1_365_minus_danish137392	Alphaproteobacteria	1.9.3.1
18582_1_680_minus_danish18582	Sphingobacteriia	2.3.1.61
156500_70_952_plus_danish156500	Caldilineae	1.7.2.2
155129_491_925_minus_danish155129	Bacilli	5.3.1.6
202006_1_351_plus_danish202006	Clostridia	5.3.1.6
145816_2283_4583_plus_danish145816	Sphingobacteriia	6.2.1.5
47492_1_778_minus_danish47492	Actinobacteria	1.6.5.3
184149_1_362_minus_danish184149	Anaerolineae	5.1.99.1
144923_1_876_plus_danish144923	Clostridia	2.6.1.19
266275_1_354_minus_danish266275	Sphingobacteriia	4.2.1.17
36878_1_317_minus_danish36878	Flavobacteriia	1.6.5.3
184927_28_1307_plus_danish184927	Anaerolineae	1.2.7.5
198229_1_704_plus_danish198229	Cytophagia	4.1.3.4
181016_1_624_minus_danish181016	Fusobacteriia	3.1.3.11
211711_1_765_minus_danish211711	Sphingobacteriia	1.6.5.3
51157_1_166_plus_danish51157	Caldilineae	2.3.3.1
19919_1_659_plus_danish19919	Sphingobacteriia	2.7.1.2
198101_1_372_minus_danish198101	Sphingobacteriia	1.2.4.1
60443_1_412_minus_danish60443	Chloroflexi	1.1.1.36
256033_1_387_plus_danish256033	Sphingobacteriia	1.1.1.1
240072_1_374_minus_danish240072	Cytophagia	1.6.5.3
15075_1_302_minus_danish15075	Flavobacteriia	1.6.99.3
45202_156_743_plus_danish45202	Alphaproteobacteria	2.2.1.2
72878_42_413_minus_danish72878	Sphingobacteriia	2.3.1.12
217852_1_844_plus_danish217852	Sphingobacteriia	1.9.3.1
148284_330_967_plus_danish148284	Flavobacteriia	1.8.1.4
150535_1_1526_minus_danish150535	Bacteroidetes (class)	1.7.2.4
44665_1_735_minus_danish44665	Sphingobacteriia	1.9.3.1
81093_1_396_plus_danish81093	Planctomycetia	1.2.1.10;1.1.1.1
173854_1_297_plus_danish173854	Clostridia	1.2.1.12
22201_1_519_plus_danish22201	Sphingobacteriia	5.3.1.6
145524_1_1417_plus_danish145524	Betaproteobacteria	4.2.1.3
171531_1_745_minus_danish171531	Sphingobacteriia	4.2.1.1
215590_1_565_plus_danish215590	Deltaproteobacteria	1.2.4.1
31574_1_439_plus_danish31574	Betaproteobacteria	1.2.7.3
113580_1_323_minus_danish113580	Bacilli	2.7.1.69
25347_1_365_plus_danish25347	Betaproteobacteria	4.2.1.1
141635_1_1546_plus_danish141635	Sphingobacteriia	1.4.1.3
144787_1_1052_minus_danish144787	Bacteroidia	1.9.3.1
165641_189_770_plus_danish165641	Cytophagia	1.1.1.37
128788_1_378_minus_danish128788	Betaproteobacteria	2.3.3.1
121357_1_415_minus_danish121357	Actinobacteria	4.2.1.1
34289_106_483_minus_danish34289	Sphingobacteriia	2.2.1.6
203344_1_379_plus_danish203344	Sphingobacteriia	1.9.3.1
187681_1_245_plus_danish187681	Betaproteobacteria	2.2.1.6
149079_1_813_minus_danish149079	Sphingobacteriia	1.2.7.3
76110_1_344_minus_danish76110	Alphaproteobacteria	1.6.5.3
142519_5195_7714_plus_danish142519	Sphingobacteriia	1.6.5.3
185855_1_537_minus_danish185855	Actinobacteria	1.1.1.157
242575_1_319_minus_danish242575	Chlorobia	2.3.1.12
246033_1_1005_minus_danish246033	Sphingobacteriia	5.4.2.2
142106_180_2117_minus_danish142106	Sphingobacteriia	6.2.1.1
172279_833_1244_minus_danish172279	Cytophagia	1.3.99.1
136284_1_393_minus_danish136284	Sphingobacteriia	1.2.1.3
150356_130_1806_minus_danish150356	Caldilineae	6.4.1.1
134478_1_359_plus_danish134478	Deltaproteobacteria	1.6.99.3
156466_252_1470_minus_danish156466	Deltaproteobacteria	1.6.5.3
120996_1_366_plus_danish120996	Betaproteobacteria	2.2.1.6
212984_1_563_plus_danish212984	Deltaproteobacteria	1.1.1.157
105567_1_398_minus_danish105567	Alphaproteobacteria	2.3.1.8
205178_1_390_minus_danish205178	Spirochaetia	1.1.1.30
215751_1_401_plus_danish215751	Alphaproteobacteria	2.7.1.12
202200_1_356_minus_danish202200	Gammaproteobacteria	5.4.99.2
235120_1_352_minus_danish235120	Betaproteobacteria	5.4.2.1
23965_1_677_plus_danish23965	Cytophagia	2.3.1.12
56072_120_788_minus_danish56072	Sphingobacteriia	4.2.1.1
211528_633_1538_plus_danish211528	Sphingobacteriia	5.4.99.2
227847_1_461_plus_danish227847	Bacilli	1.1.1.47
105106_1_652_plus_danish105106	Betaproteobacteria	4.2.1.17
177489_1_557_plus_danish177489	Alphaproteobacteria	1.1.1.1
225331_1_374_plus_danish225331	Gammaproteobacteria	1.1.1.30
234034_1_367_minus_danish234034	Betaproteobacteria	1.2.4.1
217316_1_343_minus_danish217316	Actinobacteria	2.2.1.6
26623_1_699_minus_danish26623	Gammaproteobacteria	1.2.7.3
149985_1_1067_plus_danish149985	Caldilineae	3.1.3.11
142179_2947_4374_minus_danish142179	Sphingobacteriia	1.2.1.3
34497_1_586_minus_danish34497	Cyanobacteria (class)	5.3.1.1
202457_1_606_minus_danish202457	Sphingobacteriia	1.9.3.1
115330_1_358_plus_danish115330	Gammaproteobacteria	1.6.5.3
40683_1_423_plus_danish40683	Betaproteobacteria	1.6.5.3
63188_1_658_minus_danish63188	Sphingobacteriia	1.4.1.14;1.4.1.13
184789_1_512_minus_danish184789	Sphingobacteriia	6.2.1.5
29187_1_844_plus_danish29187	Sphingobacteriia	2.3.3.1
147433_1_1213_plus_danish147433	Bacteroidia	1.6.5.3
20854_1_746_plus_danish20854	Sphingobacteriia	1.9.3.1
154791_1_1398_minus_danish154791	Betaproteobacteria	1.6.5.3
143472_1_1176_plus_danish143472	Alphaproteobacteria	1.8.1.4
253549_1_428_minus_danish253549	Gammaproteobacteria	1.6.5.3
180322_1_1477_minus_danish180322	Bacteroidia	1.6.5.3
195624_1_690_plus_danish195624	Gammaproteobacteria	2.2.1.1
216834_1_787_plus_danish216834	Flavobacteriia	1.2.1.16
142607_1_1702_plus_danish142607	Flavobacteriia	1.2.1.9
170353_89_522_minus_danish170353	Fusobacteriia	1.6.5.3
151385_1_1608_minus_danish151385	Betaproteobacteria	6.4.1.2
145493_1_477_minus_danish145493	Gammaproteobacteria	5.3.1.1
92271_1_503_plus_danish92271	Bacilli	3.5.1.1
98145_1_408_plus_danish98145	Flavobacteriia	1.1.1.30
180397_1_702_plus_danish180397	Cytophagia	2.8.3.5
150330_1_823_minus_danish150330	Sphingobacteriia	1.6.5.3
154016_1_1373_plus_danish154016	Sphingobacteriia	5.4.2.2
175049_1_353_minus_danish175049	Thermomicrobia	1.6.5.3
142633_1_2071_minus_danish142633	Sphingobacteriia	1.6.5.3
267852_1_327_plus_danish267852	Bacteroidia	1.1.1.30
62287_1_596_minus_danish62287	Betaproteobacteria	4.2.1.1
29660_305_507_minus_danish29660	Acidobacteriia	6.2.1.1
53038_1_474_plus_danish53038	Cytophagia	5.3.1.6
17030_1_997_minus_danish17030	Cytophagia	2.2.1.1
169646_1_610_plus_danish169646	Betaproteobacteria	2.2.1.1
146386_600_1496_minus_danish146386	Gammaproteobacteria	2.7.2.3
74881_1_511_plus_danish74881	Cytophagia	3.5.1.1
2085_1_346_minus_danish2085	Acidobacteria (class)	1.2.1.3
181252_1_569_minus_danish181252	Halobacteria	1.6.5.3;1.6.99.3
132651_1_432_minus_danish132651	Gammaproteobacteria	1.1.1.30
51142_65_366_plus_danish51142	Aquificae	1.9.3.1
228159_1_346_minus_danish228159	Betaproteobacteria	1.2.7.1
149980_1_1574_minus_danish149980	Betaproteobacteria	2.7.2.1
147274_1_362_minus_danish147274	Caldilineae	1.6.5.3
109493_1_398_minus_danish109493	Sphingobacteriia	1.9.3.1
18261_1_1347_minus_danish18261	Sphingobacteriia	1.8.1.4
188301_1_485_minus_danish188301	Betaproteobacteria	1.6.5.3
145972_225_1151_plus_danish145972	Sphingobacteriia	1.1.1.37
195172_1_427_minus_danish195172	Betaproteobacteria	2.3.1.8
7988_1_327_plus_danish7988	Gammaproteobacteria	1.6.5.3
152060_5_1115_plus_danish152060	Sphingobacteriia	1.9.3.1
101833_1_353_plus_danish101833	Bacilli	2.7.1.69
226609_1_593_plus_danish226609	Cytophagia	2.7.1.45
161814_1_498_minus_danish161814	Gammaproteobacteria	1.1.1.1
151286_263_1098_plus_danish151286	Sphingobacteriia	2.3.3.1
176264_1_399_minus_danish176264	Gammaproteobacteria	2.3.3.1
20748_1_1000_plus_danish20748	Opitutae	1.6.99.3
177265_1_888_minus_danish177265	Clostridia	2.7.1.2
185274_1_599_minus_danish185274	Bacilli	2.8.3.5
263503_1_453_plus_danish263503	Sphingobacteriia	1.2.1.3
163957_1_509_minus_danish163957	Actinobacteria	2.2.1.2
42997_215_509_minus_danish42997	Betaproteobacteria	1.9.3.1
150206_1_619_minus_danish150206	Sphingobacteriia	1.3.99.1
157041_245_967_minus_danish157041	Acidobacteria (class)	1.2.7.3
175182_1_363_plus_danish175182	Chloroflexi	1.1.1.30
61506_1_649_minus_danish61506	Deltaproteobacteria	3.5.5.1
218306_1_580_minus_danish218306	Alphaproteobacteria	1.8.1.4
237412_1_322_minus_danish237412	Gammaproteobacteria	1.6.5.3
39104_202_1074_plus_danish39104	Cytophagia	6.2.1.5
33506_259_1384_plus_danish33506	Betaproteobacteria	1.1.1.42
177786_1_331_plus_danish177786	Sphingobacteriia	1.2.1.3
20277_359_1748_minus_danish20277	Cytophagia	2.7.1.2
249526_1_635_minus_danish249526	Betaproteobacteria	5.4.2.1
137262_103_306_plus_danish137262	Betaproteobacteria	1.1.1.30
245426_1562_1910_minus_danish245426	Sphingobacteriia	5.4.99.2
180765_1_1241_plus_danish180765	Betaproteobacteria	6.3.5.4
266685_1_305_plus_danish266685	Sphingobacteriia	1.3.99.1
230257_1_379_plus_danish230257	Bacteroidia	1.1.1.30
2192_1_170_minus_danish2192	Actinobacteria	2.7.1.69
261677_1_446_plus_danish261677	Gloeobacteria	1.1.1.1
267518_1_429_minus_danish267518	Chloroflexi	1.6.5.3
180991_1_832_minus_danish180991	Solibacteres	1.2.4.1
214590_1_341_plus_danish214590	Cytophagia	4.1.2.4
150751_91_732_minus_danish150751	Betaproteobacteria	2.8.3.5
173964_1_898_plus_danish173964	Clostridia	2.7.1.11
233932_1_743_minus_danish233932	Betaproteobacteria	2.2.1.2
15296_1_373_minus_danish15296	Bacilli	1.2.7.3
180313_284_2096_plus_danish180313	Flavobacteriia	4.2.1.3
85521_1_461_minus_danish85521	Flavobacteriia	4.1.2.14
151153_1_1052_plus_danish151153	Clostridia	6.3.5.4
20708_1_1164_plus_danish20708	Anaerolineae	1.9.3.1
252460_1_616_plus_danish252460	Flavobacteriia	1.6.5.3
144636_1_793_plus_danish144636	Betaproteobacteria	2.7.1.2
87325_1_302_plus_danish87325	Alphaproteobacteria	1.2.1.3
143322_232_1334_plus_danish143322	Sphingobacteriia	2.7.2.3
16487_1_1094_plus_danish16487	Betaproteobacteria	4.1.1.9
240065_1_482_plus_danish240065	Alphaproteobacteria	4.2.1.11
200998_1_394_minus_danish200998	Deltaproteobacteria	4.1.2.14
264119_1_326_minus_danish264119	Sphingobacteriia	1.6.5.3
131678_1_317_plus_danish131678	Methanomicrobia	1.9.3.1
227488_1_674_minus_danish227488	Gammaproteobacteria	4.1.2.4
266580_1_457_minus_danish266580	Clostridia	1.6.5.3
142322_479_1584_plus_danish142322	Gammaproteobacteria	1.6.5.3
8593_22_328_minus_danish8593	Flavobacteriia	1.6.99.3
162898_10_1612_minus_danish162898	Cytophagia	5.4.99.2
243340_1_375_plus_danish243340	Actinobacteria	5.3.1.6
257358_1_559_minus_danish257358	Gammaproteobacteria	2.3.1.12
151813_519_1794_minus_danish151813	Betaproteobacteria	1.2.1.27
132852_1_427_minus_danish132852	Betaproteobacteria	4.2.1.1
223293_1_404_minus_danish223293	Gammaproteobacteria	4.2.1.11
119176_1_451_minus_danish119176	Cyanobacteria (class)	1.2.1.3
37147_1_840_plus_danish37147	Flavobacteriia	2.2.1.6
34625_1_370_minus_danish34625	Chloroflexi	1.9.3.1
258999_1_558_minus_danish258999	Bacteroidetes (class)	6.2.1.1
18516_181_1067_minus_danish18516	Sphingobacteriia	6.2.1.1
175849_1_725_plus_danish175849	Sphingobacteriia	1.2.7.1
238875_1_331_minus_danish238875	Gammaproteobacteria	2.7.1.12
84029_96_311_minus_danish84029	Cytophagia	1.1.1.30
202315_1_817_plus_danish202315	Sphingobacteriia	2.7.1.11
73254_1_302_plus_danish73254	Deltaproteobacteria	2.3.1.12
162396_1_579_plus_danish162396	Betaproteobacteria	1.10.2.2
80599_20_311_plus_danish80599	Cytophagia	1.6.5.3
150546_1_1365_minus_danish150546	Sphingobacteriia	1.6.5.3
123260_1_344_minus_danish123260	Actinobacteria	2.7.1.69
167765_1_484_minus_danish167765	Cytophagia	1.6.5.3
65605_1_572_plus_danish65605	Sphingobacteriia	1.2.1.2
161214_425_792_plus_danish161214	Actinobacteria	5.1.99.1
238534_1_355_plus_danish238534	Bacilli	1.9.3.1
185994_1_448_plus_danish185994	Clostridia	1.9.3.1
194242_1_259_minus_danish194242	Gammaproteobacteria	2.3.1.9
235879_1_378_plus_danish235879	Epsilonproteobacteria	5.1.99.1
169527_1_551_minus_danish169527	Bacilli	1.6.5.3
113896_1_373_plus_danish113896	Planctomycetia	4.2.1.11
156000_72_1754_plus_danish156000	Methanomicrobia	1.6.5.3
154878_1_579_plus_danish154878	Sphingobacteriia	1.6.5.3
65407_1_588_minus_danish65407	Gammaproteobacteria	3.5.1.1
152977_1_621_minus_danish152977	Gammaproteobacteria	1.6.5.3
145870_677_2086_minus_danish145870	Sphingobacteriia	1.4.1.3
102872_1_328_minus_danish102872	Betaproteobacteria	6.2.1.1
266925_1_322_plus_danish266925	Sphingobacteriia	1.6.5.3
161328_189_906_minus_danish161328	Sphingobacteriia	1.9.3.1
68436_1_593_plus_danish68436	Sphingobacteriia	1.10.2.2
203216_1_464_plus_danish203216	Betaproteobacteria	1.3.99.1
130159_57_511_minus_danish130159	Alphaproteobacteria	4.2.1.17
156875_1_892_plus_danish156875	Sphingobacteriia	2.7.1.11
142886_1_288_plus_danish142886	Cytophagia	1.1.1.30
155534_1_663_minus_danish155534	Betaproteobacteria	5.3.1.1
182492_1_495_minus_danish182492	Betaproteobacteria	1.6.5.3
228000_259_741_minus_danish228000	Betaproteobacteria	2.3.1.8
24363_135_869_plus_danish24363	Sphingobacteriia	2.3.1.9
25130_1_674_minus_danish25130	Actinobacteria	1.2.7.3
224836_206_679_plus_danish224836	Flavobacteriia	5.1.99.1
157138_667_999_plus_danish157138	Betaproteobacteria	2.2.1.6
190291_1_454_minus_danish190291	Betaproteobacteria	1.1.1.36
180012_1703_2083_plus_danish180012	Sphingobacteriia	1.6.5.3
245458_38_1072_plus_danish245458	Cytophagia	6.3.1.2
156261_315_614_minus_danish156261	Sphingobacteriia	1.6.5.3
159244_1_567_minus_danish159244	Sphingobacteriia	4.1.3.4
33123_74_439_minus_danish33123	Alphaproteobacteria	1.6.5.3
147962_1_1161_minus_danish147962	Sphingobacteriia	5.4.99.2
156417_1_719_minus_danish156417	Fusobacteriia	5.4.2.1
25397_1_756_plus_danish25397	Alphaproteobacteria	1.7.99.4
210841_1_711_minus_danish210841	Nitrospira	2.3.1.19
23283_1_958_plus_danish23283	Opitutae	2.1.2.10
146813_343_805_plus_danish146813	Gammaproteobacteria	4.2.1.17
61210_1_422_minus_danish61210	Alphaproteobacteria	2.3.3.1
83608_116_514_minus_danish83608	Cytophagia	4.2.1.17
246061_1_794_plus_danish246061	Opitutae	1.2.4.1
228652_1_314_minus_danish228652	Actinobacteria	1.6.5.3
5790_1_315_plus_danish5790	Betaproteobacteria	1.9.3.1
191887_1_336_plus_danish191887	Alphaproteobacteria	1.2.1.3
155686_124_987_minus_danish155686	Bacilli	6.2.1.5
157923_1_558_plus_danish157923	Sphingobacteriia	1.9.3.1
183233_1_554_plus_danish183233	Clostridia	5.4.2.1
56973_1_338_plus_danish56973	Alphaproteobacteria	6.2.1.1
251922_1_329_minus_danish251922	Alphaproteobacteria	1.6.5.3
169083_1_1066_plus_danish169083	Betaproteobacteria	2.2.1.1
211905_177_564_plus_danish211905	Betaproteobacteria	1.1.1.30
23453_1_567_minus_danish23453	Bacilli	2.2.1.1
19968_1_874_plus_danish19968	Cytophagia	2.2.1.1
162561_1_643_plus_danish162561	Planctomycetia	4.2.1.1
248111_60_739_plus_danish248111	Sphingobacteriia	1.9.3.1
55774_1_603_minus_danish55774	Betaproteobacteria	3.5.5.1
171955_1_911_minus_danish171955	Betaproteobacteria	1.2.1.12
23984_1_1017_plus_danish23984	Sphingobacteriia	1.2.4.1
180331_1_946_plus_danish180331	Sphingobacteriia	1.2.4.1
143006_1482_2818_plus_danish143006	Flavobacteriia	1.4.1.4
134686_1_382_plus_danish134686	Alphaproteobacteria	1.7.1.4
182930_1_699_plus_danish182930	Fibrobacteria	1.9.3.1
147231_1_941_minus_danish147231	Betaproteobacteria	2.2.1.1
21727_1_1266_plus_danish21727	Cytophagia	2.1.2.10
142364_243_1990_plus_danish142364	Betaproteobacteria	1.6.5.3
32260_1_403_plus_danish32260	Betaproteobacteria	1.9.3.1
50990_1_739_minus_danish50990	Anaerolineae	1.2.1.2
187900_1_869_minus_danish187900	Sphingobacteriia	2.3.3.1
202414_1_642_minus_danish202414	Clostridia	4.1.3.30
188433_1_328_minus_danish188433	Sphingobacteriia	1.6.5.3
200865_1_361_plus_danish200865	Sphingobacteriia	1.6.5.3
177790_1_574_minus_danish177790	Clostridia	2.8.3.5
2344_1_429_plus_danish2344	Clostridia	2.7.1.63
157772_1_755_minus_danish157772	Sphingobacteriia	5.1.3.1
159383_1_851_plus_danish159383	Sphingobacteriia	6.2.1.5
152214_1_970_plus_danish152214	Actinobacteria	1.9.3.1
257820_1_517_plus_danish257820	Sphingobacteriia	2.3.3.1
26773_1_999_minus_danish26773	Deltaproteobacteria	4.1.2.13
227558_1_214_plus_danish227558	Betaproteobacteria	1.1.1.30
22457_1_691_plus_danish22457	Sphingobacteriia	1.3.99.1
44214_1_460_plus_danish44214	Betaproteobacteria	4.2.1.17
42316_1_509_plus_danish42316	Betaproteobacteria	5.3.1.1
153978_1_671_plus_danish153978	Spirochaetia	6.2.1.5
249090_1_894_plus_danish249090	Gammaproteobacteria	1.2.1.12
24008_1_746_minus_danish24008	Actinobacteria	1.9.3.1
124850_1_303_plus_danish124850	Gammaproteobacteria	1.9.3.1
212247_1_691_minus_danish212247	Actinobacteria	6.2.1.1
176298_1_713_plus_danish176298	Sphingobacteriia	6.4.1.2
185346_1_558_minus_danish185346	Betaproteobacteria	2.2.1.1
116749_1_711_plus_danish116749	Flavobacteriia	2.7.1.2
28285_146_602_minus_danish28285	Sphingobacteriia	1.2.4.1
60452_96_727_plus_danish60452	Gammaproteobacteria	1.9.3.1
102460_1_806_plus_danish102460	Betaproteobacteria	1.9.3.1
157771_13_935_plus_danish157771	Betaproteobacteria	6.4.1.2
256156_1_364_minus_danish256156	Sphingobacteriia	2.2.1.2
32239_59_778_minus_danish32239	Actinobacteria	1.6.5.3
70144_136_618_plus_danish70144	Betaproteobacteria	1.1.1.1
146480_1_986_plus_danish146480	Cytophagia	4.1.1.49
265978_1_314_plus_danish265978	Alphaproteobacteria	1.1.1.30
211243_1_833_plus_danish211243	Deinococci	1.1.1.37
146217_1_982_minus_danish146217	Betaproteobacteria	5.1.3.1
149063_1_945_plus_danish149063	Alphaproteobacteria	2.3.1.9
53928_1_528_minus_danish53928	Clostridia	2.3.1.12
155571_1_795_plus_danish155571	Clostridia	1.6.5.3
71428_1_355_minus_danish71428	Epsilonproteobacteria	1.3.99.1
15850_178_460_plus_danish15850	Actinobacteria	1.7.1.4
144775_1_487_minus_danish144775	Gammaproteobacteria	5.4.99.2
143327_975_1836_minus_danish143327	Sphingobacteriia	6.4.1.2
183739_1_546_plus_danish183739	Betaproteobacteria	5.1.3.1
19217_1_775_plus_danish19217	Alphaproteobacteria	2.7.1.40
125914_1_710_plus_danish125914	Cytophagia	1.6.5.3
47646_1_317_plus_danish47646	Flavobacteriia	1.2.1.12
31493_306_543_minus_danish31493	Actinobacteria	1.1.1.30
212185_1_315_plus_danish212185	Acidobacteria (class)	1.2.1.3
174534_1_240_minus_danish174534	Cytophagia	1.6.5.3
194675_1_355_plus_danish194675	Spirochaetia	2.7.1.69
237251_1_386_minus_danish237251	Gammaproteobacteria	6.2.1.1
73401_1_539_plus_danish73401	Gammaproteobacteria	1.1.1.27
200484_74_331_minus_danish200484	Betaproteobacteria	1.9.3.1
142500_1402_2823_plus_danish142500	Sphingobacteriia	1.2.1.16
114819_1_404_plus_danish114819	Cytophagia	4.2.1.11
183078_1_788_minus_danish183078	Bacteroidia	1.6.5.3
35279_1_384_plus_danish35279	Bacilli	1.1.1.30
147449_721_1899_minus_danish147449	Acidobacteriia	1.9.3.1
154127_1_1029_plus_danish154127	Betaproteobacteria	1.6.5.3
221031_1_457_plus_danish221031	Betaproteobacteria	2.3.3.1
24262_1_472_plus_danish24262	Alphaproteobacteria	1.10.2.2
18048_1_1291_minus_danish18048	Gammaproteobacteria	1.1.1.42
217909_1_716_plus_danish217909	Alphaproteobacteria	4.2.1.11
182242_229_649_minus_danish182242	Sphingobacteriia	1.6.5.3
185012_109_347_plus_danish185012	Alphaproteobacteria	2.3.1.12
37354_1_539_plus_danish37354	Sphingobacteriia	5.3.1.6
202666_1_486_minus_danish202666	Sphingobacteriia	1.6.5.3
102879_1_357_minus_danish102879	Betaproteobacteria	1.2.1.3
165963_1_361_minus_danish165963	Gammaproteobacteria	1.1.1.1
186533_1_647_plus_danish186533	Anaerolineae	3.2.1.86
150728_1_726_plus_danish150728	Betaproteobacteria	6.4.1.2
160801_1_1041_plus_danish160801	Sphingobacteriia	1.6.5.3
147718_163_615_plus_danish147718	Sphingobacteriia	5.1.99.1
62018_1_367_minus_danish62018	Halobacteria	2.7.1.12
183027_220_1044_plus_danish183027	Sphingobacteriia	1.2.1.12
150788_1_344_plus_danish150788	Sphingobacteriia	1.6.5.3
77409_132_310_minus_danish77409	Bacilli	1.1.1.30
229203_1_576_plus_danish229203	Gammaproteobacteria	1.2.7.3
146469_54_974_minus_danish146469	Clostridia	1.1.1.157
185135_1_490_plus_danish185135	Betaproteobacteria	2.7.1.12
207196_1_446_plus_danish207196	Methanomicrobia	5.3.1.1
165260_132_1436_minus_danish165260	Clostridia	2.7.1.11
264309_1_338_plus_danish264309	Betaproteobacteria	1.6.5.3
166366_1_381_minus_danish166366	Sphingobacteriia	1.6.5.3
90949_1_421_plus_danish90949	Cytophagia	1.2.1.2
201962_1_409_minus_danish201962	Sphingobacteriia	2.7.6.1
26049_1_735_plus_danish26049	Cytophagia	1.1.1.42
264979_11_364_plus_danish264979	Flavobacteriia	1.2.1.3
92811_1_312_minus_danish92811	Betaproteobacteria	1.6.5.3
227502_1_389_plus_danish227502	Gammaproteobacteria	1.9.3.1
180319_1_843_plus_danish180319	Cytophagia	2.2.1.1
171611_1_858_minus_danish171611	Flavobacteriia	1.2.1.12
263006_89_394_minus_danish263006	Betaproteobacteria	1.2.7.1
1880_1_419_minus_danish1880	Alphaproteobacteria	1.2.7.3
220930_1_422_plus_danish220930	Flavobacteriia	1.1.1.36
192912_1_446_plus_danish192912	Flavobacteriia	4.1.2.4
65251_1_572_minus_danish65251	Flavobacteriia	5.1.3.1
166664_1_451_plus_danish166664	Bacteroidia	4.1.3.4
260324_1_431_minus_danish260324	Betaproteobacteria	1.1.1.36
153650_1_957_plus_danish153650	Cytophagia	4.1.1.32
166245_1_650_minus_danish166245	Flavobacteriia	2.2.1.1
259412_1_657_minus_danish259412	Deltaproteobacteria	1.2.4.1
150218_1_716_minus_danish150218	Methanomicrobia	2.2.1.1
173652_1_345_plus_danish173652	Clostridia	1.2.1.10;1.1.1.1
73663_1_358_plus_danish73663	Clostridia	6.2.1.1
141502_1_1848_minus_danish141502	Sphingobacteriia	1.6.99.5
179715_1_1195_plus_danish179715	Sphingobacteriia	4.2.1.3
153756_1_1460_plus_danish153756	Sphingobacteriia	2.6.1.19
222657_1_342_plus_danish222657	Spirochaetia	1.6.5.3
91888_1_697_minus_danish91888	Sphingobacteriia	2.8.3.5
61983_1_651_minus_danish61983	Sphingobacteriia	4.2.1.55
17272_816_1888_minus_danish17272	Sphingobacteriia	2.3.1.61
170796_307_674_minus_danish170796	Sphingobacteriia	1.6.5.3
237967_1_308_plus_danish237967	Anaerolineae	1.2.4.1
51476_1_692_plus_danish51476	Betaproteobacteria	6.4.1.2
149074_1_1180_minus_danish149074	Sphingobacteriia	1.9.3.1
248352_1_315_minus_danish248352	Betaproteobacteria	1.2.7.3
124182_1_307_minus_danish124182	Betaproteobacteria	1.6.5.3
34443_1_721_plus_danish34443	Sphingobacteriia	2.1.2.10
215102_1_342_plus_danish215102	Actinobacteria	4.2.1.1
213509_484_1096_minus_danish213509	Acidobacteriia	1.9.3.1
152692_406_622_minus_danish152692	Flavobacteriia	1.1.1.30
146596_1_600_minus_danish146596	Cytophagia	4.2.1.17
67711_1_476_plus_danish67711	Gammaproteobacteria	1.1.1.1
251467_1_722_minus_danish251467	Alphaproteobacteria	5.1.3.1
76605_1_344_minus_danish76605	Cytophagia	1.2.1.3
127624_1_367_minus_danish127624	Alphaproteobacteria	1.2.4.1
151886_240_857_minus_danish151886	Sphingobacteriia	2.3.3.1
193762_529_789_plus_danish193762	Deltaproteobacteria	2.3.1.12
12448_1_233_plus_danish12448	Alphaproteobacteria	1.2.7.1
33377_1_376_minus_danish33377	Bacteria (class)	1.7.1.4
52172_1_381_minus_danish52172	Cytophagia	1.2.4.1
57317_1_363_plus_danish57317	Gammaproteobacteria	1.1.1.30
147752_1_763_minus_danish147752	Chlamydiia	5.1.3.1
87205_1_388_plus_danish87205	Clostridia	2.2.1.2
71539_125_537_minus_danish71539	Betaproteobacteria	6.2.1.1
258888_1_563_minus_danish258888	Betaproteobacteria	1.2.1.2
263966_1_349_plus_danish263966	Clostridia	1.3.99.1
161054_1_1227_minus_danish161054	Betaproteobacteria	1.6.5.3
185966_1_541_minus_danish185966	Betaproteobacteria	1.9.3.1
150708_1_874_plus_danish150708	Betaproteobacteria	4.2.1.55
115089_1_461_minus_danish115089	Flavobacteriia	1.7.1.4
182313_1_574_plus_danish182313	Alphaproteobacteria	1.2.4.1
236323_1_212_minus_danish236323	Opitutae	1.6.5.3
153903_51_864_plus_danish153903	Betaproteobacteria	1.6.5.3
80183_1_593_plus_danish80183	Sphingobacteriia	1.6.5.3
153338_1_1818_minus_danish153338	Sphingobacteriia	1.1.1.35
18433_1_916_minus_danish18433	Actinobacteria	1.6.5.3
142952_1_1965_plus_danish142952	Sphingobacteriia	2.2.1.1
59180_1_301_plus_danish59180	Bacteroidia	1.6.5.3
144596_1_1030_plus_danish144596	Actinobacteria	6.4.1.2
38237_1_551_minus_danish38237	Sphingobacteriia	1.9.3.1
58694_1_815_minus_danish58694	Sphingobacteriia	2.7.1.40
205918_1_1141_plus_danish205918	Sphingobacteriia	1.2.1.3
152573_1_821_plus_danish152573	Sphingobacteriia	4.1.3.4
141947_101_1413_plus_danish141947	Sphingobacteriia	2.7.1.2
8224_1_376_plus_danish8224	Alphaproteobacteria	1.9.3.1
143880_1137_1895_plus_danish143880	Sphingobacteriia	1.6.5.3
71617_124_451_plus_danish71617	Alphaproteobacteria	1.6.5.3
142383_1_3050_plus_danish142383	Flavobacteriia	5.4.99.2
219740_1_316_minus_danish219740	Deltaproteobacteria	2.7.1.69
237572_1_265_plus_danish237572	Gammaproteobacteria	5.4.99.2
44736_1_977_minus_danish44736	Sphingobacteriia	1.9.3.1
42144_1_389_minus_danish42144	Gammaproteobacteria	1.1.1.36
149779_169_2556_plus_danish149779	Betaproteobacteria	2.7.1.69
197022_1_411_plus_danish197022	Clostridia	1.2.1.3
184242_1_242_minus_danish184242	Betaproteobacteria	1.3.99.1
149806_127_2124_plus_danish149806	Sphingobacteriia	6.2.1.1
155675_349_858_minus_danish155675	Clostridia	1.6.5.3
45511_1_363_plus_danish45511	Gammaproteobacteria	2.7.1.69
200760_1_391_plus_danish200760	Betaproteobacteria	1.1.1.30
259028_1_316_minus_danish259028	Actinobacteria	5.4.99.2
45611_1_700_minus_danish45611	Nitrospira	1.3.99.1
73304_1_356_plus_danish73304	Deltaproteobacteria	1.6.5.3
154345_1_1055_minus_danish154345	Betaproteobacteria	6.3.1.2
53673_1_374_minus_danish53673	Clostridia	2.2.1.2
217150_1_343_plus_danish217150	Sphingobacteriia	1.6.5.3
145696_6040_7486_plus_danish145696	Sphingobacteriia	1.1.1.37
189057_1_419_plus_danish189057	Actinobacteria	1.1.1.36
109121_55_426_plus_danish109121	Chlorobia	1.6.5.3
182774_1_609_minus_danish182774	Deltaproteobacteria	1.9.3.1
143751_6867_8163_plus_danish143751	Cytophagia	2.7.1.2
14195_1_649_plus_danish14195	Cyanobacteria (class)	4.1.2.13
30108_1_391_minus_danish30108	Sphingobacteriia	1.2.4.1
221799_1_696_minus_danish221799	Alphaproteobacteria	4.2.1.17
55119_1_475_plus_danish55119	Gammaproteobacteria	1.6.5.3
144380_1_883_minus_danish144380	Sphingobacteriia	1.2.7.3
94403_1_456_plus_danish94403	Betaproteobacteria	1.6.5.3
253751_1_159_plus_danish253751	Cytophagia	1.9.3.1
155244_1_748_minus_danish155244	Sphingobacteriia	4.1.2.13
175116_494_1632_plus_danish175116	Cytophagia	1.1.1.157
184720_17_729_plus_danish184720	Betaproteobacteria	6.2.1.13
144107_308_1789_minus_danish144107	Sphingobacteriia	1.6.5.3
37399_1_348_plus_danish37399	Gammaproteobacteria	4.2.1.17
226227_1_349_plus_danish226227	Sphingobacteriia	1.2.1.3
36353_1_407_plus_danish36353	Betaproteobacteria	2.7.6.1
141966_3134_5011_minus_danish141966	Cytophagia	1.9.3.1
19506_314_1055_minus_danish19506	Cytophagia	4.2.1.55
76946_1_321_minus_danish76946	Methanomicrobia	5.4.99.2
230375_90_325_plus_danish230375	Gammaproteobacteria	2.3.1.12
129206_1_522_minus_danish129206	Bacteroidia	1.2.4.1
197233_1_311_plus_danish197233	Opitutae	1.6.5.3
269204_1_361_plus_danish269204	Actinobacteria	1.6.5.3
169630_422_1839_plus_danish169630	Betaproteobacteria	1.6.5.3
246710_1_708_minus_danish246710	Alphaproteobacteria	4.2.1.17
22722_295_809_plus_danish22722	Actinobacteria	5.1.3.1
117542_70_394_minus_danish117542	Bacilli	5.3.1.6
219464_1_402_plus_danish219464	Gammaproteobacteria	6.2.1.1
160174_219_450_minus_danish160174	Alphaproteobacteria	1.1.1.30
187364_1_592_plus_danish187364	Betaproteobacteria	2.8.3.5
71839_1_652_minus_danish71839	Alphaproteobacteria	1.2.1.2
142886_1235_2260_plus_danish142886	Cytophagia	2.7.1.45
81630_30_488_plus_danish81630	Flavobacteriia	5.4.2.1
102590_1_393_plus_danish102590	Betaproteobacteria	4.2.1.11
143369_1123_2233_minus_danish143369	Betaproteobacteria	4.1.2.13
163277_1_335_minus_danish163277	Gammaproteobacteria	1.6.5.3
26690_147_560_plus_danish26690	Deltaproteobacteria	1.6.5.3
188301_554_1393_minus_danish188301	Betaproteobacteria	1.6.5.3
205277_136_394_minus_danish205277	Betaproteobacteria	1.1.1.30
143959_2666_3285_plus_danish143959	Betaproteobacteria	1.1.1.1
157442_1_537_plus_danish157442	Actinobacteria	4.2.1.1
145941_2964_3507_minus_danish145941	Sphingobacteriia	4.2.1.1
154518_1_1121_plus_danish154518	Betaproteobacteria	1.10.2.2
45885_1_470_minus_danish45885	Alphaproteobacteria	1.6.5.3
203923_1_387_plus_danish203923	Sphingobacteriia	1.2.4.1
152608_5_949_minus_danish152608	Clostridia	2.7.6.1
66993_1_798_minus_danish66993	Thaumarchaeota (class)	4.2.1.1
248694_1_764_minus_danish248694	Betaproteobacteria	1.2.1.16
150964_291_1850_minus_danish150964	Sphingobacteriia	1.6.5.3
141826_603_1474_plus_danish141826	Methanobacteria	4.2.1.17
143235_70_1924_minus_danish143235	Betaproteobacteria	1.8.1.4
159121_1_298_minus_danish159121	Thermotogae	1.6.5.3
92922_1_335_plus_danish92922	Betaproteobacteria	1.6.5.3
227013_1_496_minus_danish227013	Gammaproteobacteria	5.3.1.6
142011_1_1764_minus_danish142011	Caldilineae	6.4.1.3
145874_1002_2932_minus_danish145874	Sphingobacteriia	1.9.3.1
64706_1_377_minus_danish64706	Sphingobacteriia	1.1.1.30
140271_1_350_minus_danish140271	Alphaproteobacteria	1.2.1.3
18378_1_981_minus_danish18378	Sphingobacteriia	1.4.1.3
166313_1_304_plus_danish166313	Deltaproteobacteria	6.2.1.1
141899_2709_4322_minus_danish141899	Sphingobacteriia	4.1.1.49
89325_1_485_minus_danish89325	Flavobacteriia	5.3.1.27
34308_1_806_plus_danish34308	Sphingobacteriia	4.2.1.17
33203_1_602_minus_danish33203	Actinobacteria	2.7.1.11
158533_1_1294_minus_danish158533	Acidobacteriia	1.7.2.4
219762_1_683_plus_danish219762	Cytophagia	4.2.1.17
59615_1_322_plus_danish59615	Sphingobacteriia	1.6.5.3
111101_1_328_minus_danish111101	Cyanobacteria (class)	2.7.1.69
157878_1_430_minus_danish157878	Betaproteobacteria	4.2.1.1
14823_1_386_plus_danish14823	Betaproteobacteria	1.6.5.3
42964_37_460_plus_danish42964	Sphingobacteriia	1.6.5.3
210595_1227_2110_plus_danish210595	Betaproteobacteria	4.1.2.13
144521_1_852_minus_danish144521	Deltaproteobacteria	1.6.5.3
131590_1_301_plus_danish131590	Gammaproteobacteria	1.2.1.10;1.1.1.1
175420_1_387_minus_danish175420	Flavobacteriia	2.3.3.1
147956_1_545_plus_danish147956	Gammaproteobacteria	1.6.5.3
154047_687_1238_minus_danish154047	Anaerolineae	4.2.1.2
6234_1_338_minus_danish6234	Betaproteobacteria	1.7.99.4
201909_1_472_minus_danish201909	Betaproteobacteria	6.4.1.2
202952_1_490_plus_danish202952	Methanomicrobia	1.2.7.3
202585_51_603_minus_danish202585	Flavobacteriia	1.6.5.3
53094_1_761_minus_danish53094	Flavobacteriia	2.3.1.61
199997_1_487_minus_danish199997	Alphaproteobacteria	1.2.4.1
64518_1_597_plus_danish64518	Actinobacteria	3.2.1.86
153253_1_1382_minus_danish153253	Betaproteobacteria	1.6.5.3
117131_1_368_minus_danish117131	Betaproteobacteria	1.2.1.12
180612_1_689_minus_danish180612	Flavobacteriia	4.1.3.4
27047_1_772_minus_danish27047	Alphaproteobacteria	6.2.1.1
151799_1_974_minus_danish151799	Alphaproteobacteria	4.1.2.13
229439_205_525_minus_danish229439	Betaproteobacteria	1.2.7.3
192150_1_399_minus_danish192150	Betaproteobacteria	1.2.7.1
153406_1_209_plus_danish153406	Betaproteobacteria	1.1.1.30
49669_300_891_plus_danish49669	Betaproteobacteria	1.3.99.1
195369_1_303_minus_danish195369	Betaproteobacteria	1.6.5.3
149963_83_919_plus_danish149963	Sphingobacteriia	1.9.3.1
221266_1_424_minus_danish221266	Bacilli	1.1.1.1
247744_1_341_minus_danish247744	Alphaproteobacteria	5.4.99.2
144717_107_1506_plus_danish144717	Chloroflexi	6.3.5.4
28598_1_864_plus_danish28598	Flavobacteriia	3.5.1.1
144688_1209_1625_minus_danish144688	Flavobacteriia	1.2.1.3
233394_1_325_minus_danish233394	Gammaproteobacteria	5.1.99.1
181020_102_638_plus_danish181020	Bacteroidia	2.2.1.1
158427_1_720_plus_danish158427	Betaproteobacteria	1.2.1.12
115829_1_399_plus_danish115829	Gammaproteobacteria	2.3.1.8
152493_1_971_minus_danish152493	Sphingobacteriia	6.2.1.1
241606_1_311_plus_danish241606	Sphingobacteriia	1.1.1.30
127009_1_461_plus_danish127009	Bacilli	6.2.1.1
18176_1_1285_minus_danish18176	Acidobacteriia	4.1.1.49
174671_489_1147_minus_danish174671	Cytophagia	1.6.5.3
65503_1_556_minus_danish65503	Betaproteobacteria	1.1.1.1
62079_165_510_plus_danish62079	Betaproteobacteria	2.7.1.69
152100_1_1055_plus_danish152100	Betaproteobacteria	1.4.1.14;1.4.1.13
152594_1_703_minus_danish152594	Thermomicrobia	6.2.1.1
18569_1_787_minus_danish18569	Cytophagia	1.1.1.36
221999_1_354_minus_danish221999	Alphaproteobacteria	1.7.1.4
23952_1_490_plus_danish23952	Gammaproteobacteria	1.6.5.3
55228_25_748_minus_danish55228	Sphingobacteriia	5.1.3.1
160681_1_1032_minus_danish160681	Betaproteobacteria	1.1.1.44
22896_1_676_plus_danish22896	Sphingobacteriia	6.4.1.2
144632_1_1022_minus_danish144632	Clostridia	1.2.4.1
19227_1_455_plus_danish19227	Betaproteobacteria	6.2.1.1
156029_1_929_minus_danish156029	Sphingobacteriia	2.3.3.1
257478_1_412_minus_danish257478	Betaproteobacteria	1.9.3.1
232060_1_387_plus_danish232060	Anaerolineae	2.7.1.12
150118_354_1523_minus_danish150118	Fusobacteriia	1.6.5.3
44035_53_439_plus_danish44035	Sphingobacteriia	1.2.1.3
40625_1_520_minus_danish40625	Deltaproteobacteria	1.2.1.2
[truncated: 98 more rows]

## Sheet: MGE_BM
DK	AU	USA
152936_317_1118_minus_danish152936	2000550230_sludgeOz_Contig5439	2000323320_sludgeUSA_Contig8687
150206_1_619_minus_danish150206	2000593960_sludgeOz_Contig7666	2000015900_sludgeUSA_Contig10864
51292_1_479_minus_danish51292	2000433950_sludgeOz_Contig11472	2000195570_sludgeUSA_Contig16350
207470_1_343_plus_danish207470	2000540680_sludgeOz_Contig4928	2000325030_sludgeUSA_Contig8778
175182_1_363_plus_danish175182	2000460640_sludgeOz_Contig11591	2000277880_sludgeUSA_Contig6084
70595_1_357_minus_danish70595	2000515580_sludgeOz_Contig3590	2000280610_sludgeUSA_Contig6240
143161_1_954_plus_danish143161	2000366000_sludgeOz_Contig10546	2000101510_sludgeUSA_Contig14617
154229_346_786_minus_danish154229	2000418100_sludgeOz_Contig11365	2000219910_sludgeUSA_Contig2265
183169_1_252_minus_danish183169	2000434000_sludgeOz_Contig11472	2000090330_sludgeUSA_Contig14196
137262_103_306_plus_danish137262	2000452010_sludgeOz_Contig11556	2000339750_sludgeUSA_Contig9612
142755_1_1155_plus_danish142755	2000378510_sludgeOz_Contig10819	2000308930_sludgeUSA_Contig7857
266685_1_305_plus_danish266685	2000465430_sludgeOz_Contig11607	2000048110_sludgeUSA_Contig12413
230257_1_379_plus_danish230257	2000497980_sludgeOz_Contig2614	2000147320_sludgeUSA_Contig15958
188010_1_515_plus_danish188010	2000540160_sludgeOz_Contig4902	2000122720_sludgeUSA_Contig15316
148283_507_826_plus_danish148283	2000372620_sludgeOz_Contig10696	2000156310_sludgeUSA_Contig16123
33286_1_1583_plus_danish33286	2000525280_sludgeOz_Contig4096	2000089330_sludgeUSA_Contig14158
180991_1_832_minus_danish180991	2000378440_sludgeOz_Contig10818	2000011960_sludgeUSA_Contig10677
150751_91_732_minus_danish150751	2000358970_sludgeOz_Contig10361	2000088650_sludgeUSA_Contig14133
169207_1_389_minus_danish169207	2000555180_sludgeOz_Contig570	2000241460_sludgeUSA_Contig3779
247834_456_919_plus_danish247834	2000634950_sludgeOz_Contig9394	2000257220_sludgeUSA_Contig4891
162548_1_412_minus_danish162548	2000422390_sludgeOz_Contig11396	2000162760_sludgeUSA_Contig16221
144943_1_1502_plus_danish144943	2000459190_sludgeOz_Contig11586	2000154780_sludgeUSA_Contig16100
77250_1_366_minus_danish77250	2000441110_sludgeOz_Contig11511	2000183120_sludgeUSA_Contig16321
252039_619_1025_plus_danish252039	2000588780_sludgeOz_Contig7436	2000011040_sludgeUSA_Contig10626
160136_1_427_plus_danish160136	2000629560_sludgeOz_Contig9178	2000044130_sludgeUSA_Contig12222
185855_1_537_minus_danish185855	2000439330_sludgeOz_Contig11503	2000236520_sludgeUSA_Contig3445
252920_1_467_minus_danish252920	2000623110_sludgeOz_Contig8930	2000127360_sludgeUSA_Contig15463
203457_110_480_plus_danish203457	2000392840_sludgeOz_Contig11070	2000163800_sludgeUSA_Contig16232
215897_9_569_plus_danish215897	2000613220_sludgeOz_Contig8542	2000227640_sludgeUSA_Contig2792
37147_1_840_plus_danish37147	2000618790_sludgeOz_Contig8765	2000061510_sludgeUSA_Contig13015
220439_1_768_minus_danish220439	2000418320_sludgeOz_Contig11366	2000092400_sludgeUSA_Contig14275
175849_1_725_plus_danish175849	2000400430_sludgeOz_Contig11183	2000287260_sludgeUSA_Contig6625
178762_1_639_plus_danish178762	2000353630_sludgeOz_Contig10216	2000297260_sludgeUSA_Contig7208
93287_1_346_minus_danish93287	2000497990_sludgeOz_Contig2614	2000135390_sludgeUSA_Contig15685
202465_1_699_plus_danish202465	2000414540_sludgeOz_Contig11331	2000148530_sludgeUSA_Contig15984
84029_96_311_minus_danish84029	2000542470_sludgeOz_Contig5019	2000059710_sludgeUSA_Contig12940
230279_1_563_minus_danish230279	2000426560_sludgeOz_Contig11426	2000203280_sludgeUSA_Contig16363
18625_1_554_minus_danish18625	2000459660_sludgeOz_Contig11588	2000161630_sludgeUSA_Contig16207
132997_1_351_plus_danish132997	2000575050_sludgeOz_Contig6740	2000203290_sludgeUSA_Contig16363
145103_1_803_minus_danish145103	2000406990_sludgeOz_Contig11258	2000162300_sludgeUSA_Contig16216
89327_1_447_plus_danish89327	2000499160_sludgeOz_Contig268	2000108040_sludgeUSA_Contig14838
26790_272_847_minus_danish26790	2000590570_sludgeOz_Contig7519	2000236510_sludgeUSA_Contig3444
107061_1_401_minus_danish107061	2000388950_sludgeOz_Contig11008	2000115810_sludgeUSA_Contig15103
136032_1_323_plus_danish136032	2000540690_sludgeOz_Contig4928	2000189660_sludgeUSA_Contig16338
166507_1_642_minus_danish166507	2000402790_sludgeOz_Contig11209	2000163060_sludgeUSA_Contig16225
194242_1_259_minus_danish194242	2000523990_sludgeOz_Contig403	2000032170_sludgeUSA_Contig11647
268823_1_310_minus_danish268823	2000530530_sludgeOz_Contig4384	2000272320_sludgeUSA_Contig5778
146467_120_906_minus_danish146467	2000410250_sludgeOz_Contig11289	2000304820_sludgeUSA_Contig7624
148757_216_500_plus_danish148757	2000530840_sludgeOz_Contig4404	2000100660_sludgeUSA_Contig14587
39275_1_653_plus_danish39275	2000482720_sludgeOz_Contig1558	2000138400_sludgeUSA_Contig15757
63593_1_180_minus_danish63593	2000417330_sludgeOz_Contig11358	2000285520_sludgeUSA_Contig6528
34725_1_478_plus_danish34725	2000366800_sludgeOz_Contig10563	2000015630_sludgeUSA_Contig10849
210841_1_711_minus_danish210841	2000419470_sludgeOz_Contig11375	2000048840_sludgeUSA_Contig12450
248780_54_678_plus_danish248780	2000437580_sludgeOz_Contig11493	2000006070_sludgeUSA_Contig10349
203216_1_464_plus_danish203216	2000518560_sludgeOz_Contig375	2000334040_sludgeUSA_Contig929
106522_1_690_minus_danish106522	2000376290_sludgeOz_Contig10775	2000222990_sludgeUSA_Contig2478
130159_57_511_minus_danish130159	2000410390_sludgeOz_Contig11292	2000254000_sludgeUSA_Contig4666
246386_1_1226_plus_danish246386	2000364980_sludgeOz_Contig10522	2000179690_sludgeUSA_Contig16310
167790_1_917_minus_danish167790	2000521490_sludgeOz_Contig3904	2000033380_sludgeUSA_Contig11704
142886_1_288_plus_danish142886	2000572450_sludgeOz_Contig6607	2000020890_sludgeUSA_Contig11107
205277_136_394_minus_danish205277	2000510630_sludgeOz_Contig3321	2000062640_sludgeUSA_Contig13063
24363_135_869_plus_danish24363	2000530220_sludgeOz_Contig4367	2000236660_sludgeUSA_Contig3455
152273_57_578_minus_danish152273	2000563150_sludgeOz_Contig6127	2000343660_sludgeUSA_Contig9833
157138_667_999_plus_danish157138	2000645250_sludgeOz_Contig9743	2000018280_sludgeUSA_Contig10984
190291_1_454_minus_danish190291	2000639160_sludgeOz_Contig9534	2000151630_sludgeUSA_Contig1604
260395_1_393_minus_danish260395	2000627160_sludgeOz_Contig9082	2000194230_sludgeUSA_Contig16348
159244_1_567_minus_danish159244	2000564010_sludgeOz_Contig6174	2000305500_sludgeUSA_Contig7661
141826_603_1474_plus_danish141826	2000435860_sludgeOz_Contig11484	2000044250_sludgeUSA_Contig12229
213133_1_724_plus_danish213133	2000493050_sludgeOz_Contig2300	2000106670_sludgeUSA_Contig14790
146813_343_805_plus_danish146813	2000456000_sludgeOz_Contig11573	2000169260_sludgeUSA_Contig16268
143145_1090_2472_plus_danish143145	2000526320_sludgeOz_Contig4154	2000059660_sludgeUSA_Contig12937
80654_1_345_minus_danish80654	2000494740_sludgeOz_Contig2423	2000108030_sludgeUSA_Contig14838
202241_1_1598_minus_danish202241	2000535740_sludgeOz_Contig467	2000203270_sludgeUSA_Contig16363
186191_1_637_minus_danish186191	2000525300_sludgeOz_Contig4098	2000210020_sludgeUSA_Contig16370
83608_116_514_minus_danish83608	2000503250_sludgeOz_Contig291	2000283480_sludgeUSA_Contig6408
246061_1_794_plus_danish246061	2000522870_sludgeOz_Contig3972	2000071170_sludgeUSA_Contig13420
96777_1_459_minus_danish96777	2000548220_sludgeOz_Contig5330	2000249060_sludgeUSA_Contig4322
20147_1_1779_minus_danish20147	2000454790_sludgeOz_Contig11568	2000201150_sludgeUSA_Contig16360
55317_1_622_minus_danish55317	2000558840_sludgeOz_Contig5897	2000264640_sludgeUSA_Contig5352
53372_1_431_minus_danish53372	2000393530_sludgeOz_Contig11081	2000092580_sludgeUSA_Contig14284
263060_1_384_plus_danish263060	2000397770_sludgeOz_Contig11144	2000217560_sludgeUSA_Contig2101
176722_1_293_minus_danish176722	2000422340_sludgeOz_Contig11396	2000085040_sludgeUSA_Contig13995
157526_1_427_minus_danish157526	2000562800_sludgeOz_Contig6109	2000232010_sludgeUSA_Contig3115
150175_1_1209_plus_danish150175	2000412130_sludgeOz_Contig11310	2000196150_sludgeUSA_Contig16352
152346_1_898_plus_danish152346	2000488080_sludgeOz_Contig1930	2000327020_sludgeUSA_Contig8891
110992_1_352_plus_danish110992	2000614580_sludgeOz_Contig8601	2000189670_sludgeUSA_Contig16338
254784_1_542_minus_danish254784	2000564560_sludgeOz_Contig6200	2000035250_sludgeUSA_Contig11796
111_1_362_plus_danish111	2000468630_sludgeOz_Contig11615	2000028300_sludgeUSA_Contig11454
211905_177_564_plus_danish211905	2000459670_sludgeOz_Contig11588	2000147310_sludgeUSA_Contig15958
178889_1_170_minus_danish178889	2000400450_sludgeOz_Contig11183	2000169210_sludgeUSA_Contig16267
205178_1_390_minus_danish205178	2000437590_sludgeOz_Contig11493	2000156300_sludgeUSA_Contig16123
169854_1_893_plus_danish169854	2000494520_sludgeOz_Contig241	2000138510_sludgeUSA_Contig15760
139329_1_366_plus_danish139329	2000372570_sludgeOz_Contig10695	2000091050_sludgeUSA_Contig14220
51585_1_451_plus_danish51585	2000578100_sludgeOz_Contig6902	2000170590_sludgeUSA_Contig16274
163629_1_836_minus_danish163629	2000365530_sludgeOz_Contig10535	2000284610_sludgeUSA_Contig6474
205662_1_344_plus_danish205662	2000356110_sludgeOz_Contig10286	2000246110_sludgeUSA_Contig4107
23984_1_1017_plus_danish23984	2000372610_sludgeOz_Contig10696	2000123970_sludgeUSA_Contig15355
157651_1_670_plus_danish157651	2000592320_sludgeOz_Contig7599	2000035540_sludgeUSA_Contig11813
244261_1_324_plus_danish244261	2000400420_sludgeOz_Contig11183	2000247950_sludgeUSA_Contig4245
180331_1_946_plus_danish180331	2000647720_sludgeOz_Contig9829	2000138390_sludgeUSA_Contig15757
55635_1_754_minus_danish55635	2000483920_sludgeOz_Contig1638	2000320200_sludgeUSA_Contig8508
259751_1_303_minus_danish259751	2000550440_sludgeOz_Contig5450	2000083100_sludgeUSA_Contig13924
175831_1_356_plus_danish175831	2000642970_sludgeOz_Contig9668	2000085030_sludgeUSA_Contig13995
112829_316_526_plus_danish112829	2000560550_sludgeOz_Contig5988	2000107100_sludgeUSA_Contig14806
152403_1_849_plus_danish152403	2000499170_sludgeOz_Contig268	2000080890_sludgeUSA_Contig13846
179741_1_660_plus_danish179741	2000430820_sludgeOz_Contig11453	2000106210_sludgeUSA_Contig14774
30873_1_585_minus_danish30873	2000392830_sludgeOz_Contig11070	2000157090_sludgeUSA_Contig16135
255399_1_442_minus_danish255399	2000452020_sludgeOz_Contig11556	2000241440_sludgeUSA_Contig3778
37528_1_331_plus_danish37528	2000604580_sludgeOz_Contig8144	2000224190_sludgeUSA_Contig2559
228587_1_437_plus_danish228587	2000399910_sludgeOz_Contig11176	2000249350_sludgeUSA_Contig4338
87639_1_361_plus_danish87639	2000425710_sludgeOz_Contig11420	2000332020_sludgeUSA_Contig9182
66415_1_352_plus_danish66415	2000410670_sludgeOz_Contig11295	2000022640_sludgeUSA_Contig11187
177790_1_574_minus_danish177790	2000408210_sludgeOz_Contig11270	2000202650_sludgeUSA_Contig16362
164135_1_1104_plus_danish164135	2000410220_sludgeOz_Contig11289	2000194240_sludgeUSA_Contig16348
227558_1_214_plus_danish227558	2000412120_sludgeOz_Contig11310	2000326060_sludgeUSA_Contig8836
22457_1_691_plus_danish22457	2000377870_sludgeOz_Contig10808	2000272490_sludgeUSA_Contig5787
44214_1_460_plus_danish44214	2000468620_sludgeOz_Contig11615	2000183130_sludgeUSA_Contig16321
32116_1_434_plus_danish32116	2000543810_sludgeOz_Contig5092	2000156780_sludgeUSA_Contig16130
239099_1_404_minus_danish239099	2000504500_sludgeOz_Contig2985	2000037440_sludgeUSA_Contig11900
224011_1_687_minus_danish224011	2000459180_sludgeOz_Contig11586	2000213770_sludgeUSA_Contig1836
199997_1_487_minus_danish199997	2000402780_sludgeOz_Contig11209	2000092840_sludgeUSA_Contig14294
69602_1_429_minus_danish69602	2000501690_sludgeOz_Contig2822	2000260480_sludgeUSA_Contig5118
239292_1_395_plus_danish239292	2000405280_sludgeOz_Contig11239	2000256540_sludgeUSA_Contig4846
28285_146_602_minus_danish28285	2000585570_sludgeOz_Contig7288	2000321340_sludgeUSA_Contig8572
41782_1_327_minus_danish41782	2000604500_sludgeOz_Contig8140	2000002660_sludgeUSA_Contig10159
265978_1_314_plus_danish265978	2000453990_sludgeOz_Contig11564	2000312630_sludgeUSA_Contig8077
172050_1_794_plus_danish172050	2000410210_sludgeOz_Contig11289	2000001360_sludgeUSA_Contig10082
266506_1_320_plus_danish266506	2000543550_sludgeOz_Contig508	2000102310_sludgeUSA_Contig14643
71428_1_355_minus_danish71428	2000417320_sludgeOz_Contig11358	2000195890_sludgeUSA_Contig16351
80337_1_394_plus_danish80337	2000556810_sludgeOz_Contig579	2000036550_sludgeUSA_Contig11860
86597_1_677_minus_danish86597	2000612570_sludgeOz_Contig851	2000335710_sludgeUSA_Contig9384
62788_1_346_plus_danish62788	2000392930_sludgeOz_Contig11071	2000290000_sludgeUSA_Contig6780
149926_614_1433_minus_danish149926	2000453980_sludgeOz_Contig11564	2000309460_sludgeUSA_Contig7884
31493_306_543_minus_danish31493	2000507620_sludgeOz_Contig3151	2000340100_sludgeUSA_Contig9630
158309_1_509_plus_danish158309	2000377170_sludgeOz_Contig10795	2000091900_sludgeUSA_Contig14254
149206_1_579_plus_danish149206	2000548230_sludgeOz_Contig5330	2000331090_sludgeUSA_Contig9126
210148_337_447_minus_danish210148	2000650310_sludgeOz_Contig9907	2000137350_sludgeUSA_Contig15732
21736_364_1682_plus_danish21736	2000414530_sludgeOz_Contig11331	2000310140_sludgeUSA_Contig7927
158750_848_1599_minus_danish158750	2000559840_sludgeOz_Contig5948	2000339780_sludgeUSA_Contig9614
187103_1_617_plus_danish187103	2000544330_sludgeOz_Contig5118	2000183950_sludgeUSA_Contig16323
142500_1402_2823_plus_danish142500	2000650830_sludgeOz_Contig9923	2000142550_sludgeUSA_Contig15855
35279_1_384_plus_danish35279	2000434910_sludgeOz_Contig11478	2000220010_sludgeUSA_Contig2272
159041_1_384_minus_danish159041	2000484570_sludgeOz_Contig168	2000245500_sludgeUSA_Contig4065
230134_1_345_plus_danish230134	2000477750_sludgeOz_Contig119	2000320850_sludgeUSA_Contig8544
59989_1_427_plus_danish59989	2000647530_sludgeOz_Contig9823	2000173350_sludgeUSA_Contig16286
54780_1_803_plus_danish54780	2000542500_sludgeOz_Contig5020	2000265110_sludgeUSA_Contig5379
184242_1_242_minus_danish184242	2000625970_sludgeOz_Contig9040	2000142540_sludgeUSA_Contig15855
176936_1_359_plus_danish176936	2000355120_sludgeOz_Contig10261	2000040060_sludgeUSA_Contig12027
46267_1_415_plus_danish46267	2000618980_sludgeOz_Contig8772	2000044640_sludgeUSA_Contig12248
227075_1_341_minus_danish227075		2000196160_sludgeUSA_Contig16352
245426_81_857_minus_danish245426		2000242800_sludgeUSA_Contig3872
27314_585_690_minus_danish27314		2000156790_sludgeUSA_Contig16130
66634_42_412_plus_danish66634		2000142870_sludgeUSA_Contig15864
169763_310_572_plus_danish169763		2000195880_sludgeUSA_Contig16351
161811_1_911_plus_danish161811		2000225510_sludgeUSA_Contig2644
74324_1_521_plus_danish74324		2000154790_sludgeUSA_Contig16100
77409_132_310_minus_danish77409		2000345540_sludgeUSA_Contig9944
115155_1_336_minus_danish115155		2000023990_sludgeUSA_Contig11249
43968_1_598_plus_danish43968		2000169250_sludgeUSA_Contig16268
146469_54_974_minus_danish146469		2000004310_sludgeUSA_Contig10246
169716_1_166_plus_danish169716		2000069510_sludgeUSA_Contig13359
200760_1_391_plus_danish200760		2000059650_sludgeUSA_Contig12937
218136_1_374_plus_danish218136		2000014420_sludgeUSA_Contig10790
249811_1_389_minus_danish249811		2000114970_sludgeUSA_Contig15074
187006_1_408_minus_danish187006		2000018810_sludgeUSA_Contig11008
31026_142_642_minus_danish31026		2000233810_sludgeUSA_Contig3244
204122_1_531_minus_danish204122		2000013700_sludgeUSA_Contig10757
263006_89_394_minus_danish263006		2000124540_sludgeUSA_Contig15373
146065_1_1866_minus_danish146065		2000315050_sludgeUSA_Contig8206
220930_1_422_plus_danish220930		2000267110_sludgeUSA_Contig5487
31416_1_544_plus_danish31416		2000039050_sludgeUSA_Contig11977
166664_1_451_plus_danish166664		2000114630_sludgeUSA_Contig15064
260324_1_431_minus_danish260324		2000233920_sludgeUSA_Contig3250
14965_1_301_minus_danish14965		2000188900_sludgeUSA_Contig16336
180316_1_609_plus_danish180316		2000001390_sludgeUSA_Contig10084
259412_1_657_minus_danish259412		2000295460_sludgeUSA_Contig7106
141678_43_567_minus_danish141678		2000030580_sludgeUSA_Contig11568
40116_1_420_minus_danish40116		2000064050_sludgeUSA_Contig13123
174955_44_860_minus_danish174955		2000052260_sludgeUSA_Contig12605
173652_1_345_plus_danish173652
197418_1_562_minus_danish197418
182432_1_646_minus_danish182432
68982_1_348_minus_danish68982
28233_1_581_plus_danish28233
153756_1_1460_plus_danish153756
200179_1_333_minus_danish200179
91888_1_697_minus_danish91888
198218_1_704_plus_danish198218
230885_211_478_plus_danish230885
22915_1_665_plus_danish22915
60443_1_412_minus_danish60443
237967_1_308_plus_danish237967
183485_234_1025_minus_danish183485
152692_406_622_minus_danish152692
146596_1_600_minus_danish146596
33042_1_436_minus_danish33042
48188_1_402_plus_danish48188
127624_1_367_minus_danish127624
152854_493_854_plus_danish152854
12448_1_233_plus_danish12448
146649_199_593_plus_danish146649
52172_1_381_minus_danish52172
202785_1_838_minus_danish202785
157652_1_629_minus_danish157652
78600_1_466_minus_danish78600
218587_1_565_plus_danish218587
202690_1_477_plus_danish202690
126539_1_333_minus_danish126539
244836_1_317_minus_danish244836
194896_1_273_plus_danish194896
137835_1_330_plus_danish137835
168307_1_412_minus_danish168307
150708_1_874_plus_danish150708
182313_1_574_plus_danish182313
146289_1_1239_plus_danish146289
149061_275_551_minus_danish149061
157244_1_901_plus_danish157244
153338_1_1818_minus_danish153338
51184_1_561_minus_danish51184
211712_1_783_plus_danish211712
66919_1_142_plus_danish66919
139573_1_306_plus_danish139573
68275_1_468_minus_danish68275
41289_38_579_plus_danish41289
152573_1_821_plus_danish152573
145812_503_1498_plus_danish145812
198475_1_1002_minus_danish198475
152223_1_751_plus_danish152223
146180_1_769_minus_danish146180
255052_1_555_minus_danish255052
149063_1_945_plus_danish149063
42144_1_389_minus_danish42144
158008_135_1034_minus_danish158008
22904_211_960_minus_danish22904
233754_1_325_minus_danish233754
45611_1_700_minus_danish45611
181404_1_583_plus_danish181404
18491_1_113_plus_danish18491
166677_2458_3225_minus_danish166677
180641_1_619_minus_danish180641
263966_1_349_plus_danish263966
150751_743_1160_minus_danish150751
210551_1_632_plus_danish210551
30108_1_391_minus_danish30108
221799_1_696_minus_danish221799
56419_1_393_minus_danish56419
65412_1_461_plus_danish65412
204896_1_304_minus_danish204896
178098_1_466_plus_danish178098
31269_1_717_minus_danish31269
175116_494_1632_plus_danish175116
182712_1_382_minus_danish182712
37399_1_348_plus_danish37399
167776_194_767_minus_danish167776
191913_1_500_plus_danish191913
129206_1_522_minus_danish129206
142255_10254_11841_plus_danish142255
159118_130_746_plus_danish159118
246710_1_708_minus_danish246710
240686_1_401_minus_danish240686
216834_1_787_plus_danish216834
143483_1080_1519_plus_danish143483
160174_219_450_minus_danish160174
187364_1_592_plus_danish187364
102581_1_446_plus_danish102581
53458_1_518_minus_danish53458
185048_1_785_plus_danish185048
28893_1_455_plus_danish28893
87920_1_314_plus_danish87920
56491_1_390_plus_danish56491
242037_63_307_minus_danish242037
123362_1_352_plus_danish123362
248694_1_764_minus_danish248694
142951_1_1524_plus_danish142951
196512_1_757_plus_danish196512
12322_1_324_minus_danish12322
182295_1_492_minus_danish182295
151188_1_745_plus_danish151188
205131_1_589_plus_danish205131
24264_1_712_minus_danish24264
64706_1_377_minus_danish64706
155286_1_1081_plus_danish155286
38919_255_931_plus_danish38919
54989_1_503_minus_danish54989
249950_1_362_minus_danish249950
34308_1_806_plus_danish34308
231984_1_389_plus_danish231984
110820_1_329_minus_danish110820
227939_165_304_minus_danish227939
182205_1_423_minus_danish182205
52619_1_1149_plus_danish52619
219762_1_683_plus_danish219762
44302_1_552_minus_danish44302
178886_49_397_plus_danish178886
263319_111_383_minus_danish263319
131590_1_301_plus_danish131590
103157_1_373_plus_danish103157
187624_1_656_minus_danish187624
185169_1_395_plus_danish185169
250813_1_589_plus_danish250813
19506_314_1055_minus_danish19506
89730_1335_1469_minus_danish89730
153732_1_944_minus_danish153732
2136_1_376_plus_danish2136
203945_1_392_plus_danish203945
256172_112_749_minus_danish256172
213747_210_1011_plus_danish213747
180612_1_689_minus_danish180612
18569_1_787_minus_danish18569
168739_1_365_minus_danish168739
149136_1_748_plus_danish149136
24191_1_1012_minus_danish24191
192150_1_399_minus_danish192150
12433_1_339_minus_danish12433
205830_1_451_minus_danish205830
269188_1_315_plus_danish269188
142500_1_1363_plus_danish142500
153406_1_209_plus_danish153406
49669_300_891_plus_danish49669
197335_1_1208_plus_danish197335
221974_140_646_plus_danish221974
248956_1_516_minus_danish248956
150926_1_698_minus_danish150926
61983_1_651_minus_danish61983
170500_1_516_minus_danish170500
205002_1_335_minus_danish205002
144923_1_876_plus_danish144923
95387_1_402_plus_danish95387
266275_1_354_minus_danish266275
99823_1_378_minus_danish99823
170609_1_410_plus_danish170609
198229_1_704_plus_danish198229
104167_1_393_plus_danish104167
241606_1_311_plus_danish241606
182084_1_960_plus_danish182084
198101_1_372_minus_danish198101
21817_1_804_plus_danish21817
228031_1_275_minus_danish228031
43270_1_320_plus_danish43270
11999_1_325_minus_danish11999
144632_1_1022_minus_danish144632
81093_1_396_plus_danish81093
160942_1_870_plus_danish160942
143064_4421_5008_plus_danish143064
161843_402_989_plus_danish161843
215590_1_565_plus_danish215590
53714_1_249_plus_danish53714
159099_1_1177_minus_danish159099
268150_1_398_plus_danish268150
246852_1_231_minus_danish246852
67447_1_513_plus_danish67447
180737_1_308_minus_danish180737
34289_106_483_minus_danish34289
93771_142_541_minus_danish93771
202808_1_629_minus_danish202808
187681_1_245_plus_danish187681
192157_1_942_plus_danish192157
167196_1_1223_minus_danish167196
149921_1_228_plus_danish149921
142984_1085_3019_minus_danish142984
216334_1035_1317_minus_danish216334
226973_153_463_plus_danish226973
172279_833_1244_minus_danish172279
181027_1_720_minus_danish181027
36034_1_580_minus_danish36034
67788_1_343_plus_danish67788
132642_1_385_minus_danish132642
179983_604_2994_plus_danish179983
160738_1_603_plus_danish160738
120996_1_366_plus_danish120996
212984_1_563_plus_danish212984
193762_1_525_plus_danish193762
62114_47_884_minus_danish62114
145250_503_1366_minus_danish145250
35497_1_321_minus_danish35497
182051_130_527_plus_danish182051
216819_1_398_minus_danish216819
142122_2920_4188_minus_danish142122
105106_1_652_plus_danish105106
128972_1_337_plus_danish128972
225331_1_374_plus_danish225331
147989_1_1371_plus_danish147989
210895_58_1236_minus_danish210895
234034_1_367_minus_danish234034
217316_1_343_minus_danish217316
16981_1234_2229_minus_danish16981
106620_1_535_plus_danish106620
241180_1_218_minus_danish241180
26979_1_1119_minus_danish26979
30546_1_471_plus_danish30546
169716_177_737_plus_danish169716
173361_1_630_plus_danish173361
123935_118_316_minus_danish123935
77872_1_467_minus_danish77872
64149_1_446_minus_danish64149
154684_1_881_minus_danish154684
180890_193_575_plus_danish180890
248795_1_402_minus_danish248795
20864_161_972_plus_danish20864
196251_1_581_minus_danish196251
189057_1_419_plus_danish189057
40479_144_926_minus_danish40479
153583_1_1447_plus_danish153583
151873_1_771_plus_danish151873
214674_1_677_plus_danish214674
203923_1_387_plus_danish203923
189761_288_1265_plus_danish189761
98145_1_408_plus_danish98145
180397_1_702_plus_danish180397
92278_1_382_minus_danish92278
18299_1_728_plus_danish18299
142984_63_821_minus_danish142984
267852_1_327_plus_danish267852
203669_6_476_plus_danish203669
260770_1_321_minus_danish260770
65999_1_597_plus_danish65999
187033_1_485_plus_danish187033
57317_1_363_plus_danish57317
258656_1_653_plus_danish258656
28956_1_494_plus_danish28956
132651_1_432_minus_danish132651
184437_1_359_plus_danish184437
209412_1_114_plus_danish209412
85327_1_318_plus_danish85327
106730_1_313_minus_danish106730
8152_1_410_minus_danish8152
153838_1_456_minus_danish153838
228159_1_346_minus_danish228159
168785_1_604_plus_danish168785
246489_1_881_plus_danish246489
46430_1_241_minus_danish46430
55988_1_459_plus_danish55988
143894_1290_2328_minus_danish143894
191896_1_332_plus_danish191896
226553_1_311_minus_danish226553
83613_14_334_minus_danish83613
231652_1_171_plus_danish231652
231948_1_378_minus_danish231948
185274_1_599_minus_danish185274
168412_1_582_plus_danish168412

## Sheet: MGE_CAC
DK	AU	USA
152936_317_1118_minus_danish152936	2000403600_sludgeOz_Contig11218	2000015900_sludgeUSA_Contig10864
145656_2994_4971_plus_danish145656	2000390220_sludgeOz_Contig11029	2000034310_sludgeUSA_Contig11749
33861_1_571_minus_danish33861	2000508570_sludgeOz_Contig3201	2000274900_sludgeUSA_Contig5915
150206_1_619_minus_danish150206	2000381700_sludgeOz_Contig10877	2000199190_sludgeUSA_Contig16357
157041_245_967_minus_danish157041	2000388030_sludgeOz_Contig10991	2000199900_sludgeUSA_Contig16358
207470_1_343_plus_danish207470	2000594800_sludgeOz_Contig77	2000305740_sludgeUSA_Contig7673
53928_1_528_minus_danish53928	2000515580_sludgeOz_Contig3590	2000328970_sludgeUSA_Contig9005
218306_1_580_minus_danish218306	2000485740_sludgeOz_Contig1763	2000343660_sludgeUSA_Contig9833
248352_1_315_minus_danish248352	2000636480_sludgeOz_Contig9444	2000112060_sludgeUSA_Contig14978
39104_202_1074_plus_danish39104	2000568220_sludgeOz_Contig6381	2000258300_sludgeUSA_Contig4970
119059_1_332_minus_danish119059	2000643580_sludgeOz_Contig9685	2000132470_sludgeUSA_Contig15603
188625_1_870_plus_danish188625	2000410230_sludgeOz_Contig11289	2000208400_sludgeUSA_Contig16369
33506_259_1384_plus_danish33506	2000512160_sludgeOz_Contig3404	2000147320_sludgeUSA_Contig15958
146914_1_865_minus_danish146914	2000518420_sludgeOz_Contig3742	2000115470_sludgeUSA_Contig15091
184345_1_353_minus_danish184345	2000497980_sludgeOz_Contig2614	2000098870_sludgeUSA_Contig14520
266685_1_305_plus_danish266685	2000390800_sludgeOz_Contig11037	2000156310_sludgeUSA_Contig16123
188010_1_515_plus_danish188010	2000586080_sludgeOz_Contig7309	2000156320_sludgeUSA_Contig16123
19505_1_848_plus_danish19505	2000564680_sludgeOz_Contig6205	2000196180_sludgeUSA_Contig16352
180991_1_832_minus_danish180991	2000543560_sludgeOz_Contig5080	2000306820_sludgeUSA_Contig7733
149437_1_1680_plus_danish149437	2000551870_sludgeOz_Contig5524	2000098910_sludgeUSA_Contig14523
197950_1_651_plus_danish197950	2000637650_sludgeOz_Contig9489	2000154780_sludgeUSA_Contig16100
29433_1_790_minus_danish29433	2000462000_sludgeOz_Contig11595	2000210410_sludgeUSA_Contig16370
15296_1_373_minus_danish15296	2000619570_sludgeOz_Contig8792	2000046580_sludgeUSA_Contig12339
180313_284_2096_plus_danish180313	2000460920_sludgeOz_Contig11592	2000044130_sludgeUSA_Contig12222
141828_7210_8520_plus_danish141828	2000351400_sludgeOz_Contig10146	2000277880_sludgeUSA_Contig6084
169207_1_389_minus_danish169207	2000623110_sludgeOz_Contig8930	2000089600_sludgeUSA_Contig14166
37985_1_686_plus_danish37985	2000464050_sludgeOz_Contig11603	2000298180_sludgeUSA_Contig726
180496_1_703_plus_danish180496	2000439260_sludgeOz_Contig11503	2000012700_sludgeUSA_Contig10711
149079_1_813_minus_danish149079	2000392840_sludgeOz_Contig11070	2000203280_sludgeUSA_Contig16363
131664_1_432_plus_danish131664	2000608220_sludgeOz_Contig8312	2000242090_sludgeUSA_Contig3824
106795_1_497_minus_danish106795	2000473180_sludgeOz_Contig11624	2000184440_sludgeUSA_Contig16325
45611_1_700_minus_danish45611	2000625900_sludgeOz_Contig9037	2000203290_sludgeUSA_Contig16363
252039_619_1025_plus_danish252039	2000632080_sludgeOz_Contig9273	2000108040_sludgeUSA_Contig14838
157396_1_1024_plus_danish157396	2000497990_sludgeOz_Contig2614	2000260750_sludgeUSA_Contig5132
257358_1_559_minus_danish257358	2000463980_sludgeOz_Contig11603	2000284610_sludgeUSA_Contig6474
62098_1_769_plus_danish62098	2000542470_sludgeOz_Contig5019	2000154790_sludgeUSA_Contig16100
148294_261_1008_minus_danish148294	2000463970_sludgeOz_Contig11603	2000196190_sludgeUSA_Contig16352
31717_1_682_plus_danish31717	2000485700_sludgeOz_Contig176	2000105250_sludgeUSA_Contig14741
146212_2305_4875_plus_danish146212	2000466350_sludgeOz_Contig1161	2000146940_sludgeUSA_Contig15951
220439_1_768_minus_danish220439	2000412130_sludgeOz_Contig11310	2000100660_sludgeUSA_Contig14587
230733_1_408_minus_danish230733	2000374110_sludgeOz_Contig10726	2000181130_sludgeUSA_Contig16315
175849_1_725_plus_danish175849	2000617010_sludgeOz_Contig8697	2000138400_sludgeUSA_Contig15757
178762_1_639_plus_danish178762	2000388950_sludgeOz_Contig11008	2000224380_sludgeUSA_Contig2570
152534_1_604_minus_danish152534	2000403590_sludgeOz_Contig11218	2000127870_sludgeUSA_Contig15478
202465_1_699_plus_danish202465	2000611690_sludgeOz_Contig8468	2000222080_sludgeUSA_Contig2415
230279_1_563_minus_danish230279	2000373510_sludgeOz_Contig10715	2000000150_sludgeUSA_Contig10009
132997_1_351_plus_danish132997	2000605330_sludgeOz_Contig8179	2000033380_sludgeUSA_Contig11704
202179_1_933_minus_danish202179	2000540670_sludgeOz_Contig4927	2000132460_sludgeUSA_Contig15603
145103_1_803_minus_danish145103	2000402790_sludgeOz_Contig11209	2000159090_sludgeUSA_Contig16168
89327_1_447_plus_danish89327	2000400140_sludgeOz_Contig11179	2000194230_sludgeUSA_Contig16348
149491_1_782_minus_danish149491	2000650660_sludgeOz_Contig9917	2000059660_sludgeUSA_Contig12937
181027_1_720_minus_danish181027	2000543810_sludgeOz_Contig5092	2000108030_sludgeUSA_Contig14838
154229_346_786_minus_danish154229	2000411040_sludgeOz_Contig11298	2000203270_sludgeUSA_Contig16363
29958_1_752_minus_danish29958	2000501380_sludgeOz_Contig2801	2000102690_sludgeUSA_Contig14654
150412_121_1544_plus_danish150412	2000361670_sludgeOz_Contig10436	2000196200_sludgeUSA_Contig16352
205547_1_1266_plus_danish205547	2000379050_sludgeOz_Contig10827	2000269590_sludgeUSA_Contig5630
143958_1106_2310_minus_danish143958	2000563470_sludgeOz_Contig6145	2000341400_sludgeUSA_Contig9706
152936_1_304_minus_danish152936	2000411030_sludgeOz_Contig11298	2000337550_sludgeUSA_Contig9489
143701_1_2323_plus_danish143701	2000519830_sludgeOz_Contig3811	2000183830_sludgeUSA_Contig16323
203216_1_464_plus_danish203216	2000642980_sludgeOz_Contig9668	2000038670_sludgeUSA_Contig11958
127304_1_503_minus_danish127304	2000390210_sludgeOz_Contig11029	2000080630_sludgeUSA_Contig13833
167790_1_917_minus_danish167790	2000359310_sludgeOz_Contig10372	2000064000_sludgeUSA_Contig13121
176264_1_399_minus_danish176264	2000533620_sludgeOz_Contig4548	2000109250_sludgeUSA_Contig1488
148283_507_826_plus_danish148283	2000366340_sludgeOz_Contig10555	2000147310_sludgeUSA_Contig15958
121982_1_512_minus_danish121982	2000366350_sludgeOz_Contig10555	2000151690_sludgeUSA_Contig16040
171686_1_810_minus_danish171686	2000429400_sludgeOz_Contig11446	2000307670_sludgeUSA_Contig7788
25130_1_674_minus_danish25130	2000518560_sludgeOz_Contig375	2000294090_sludgeUSA_Contig7025
142693_2755_4561_plus_danish142693	2000426310_sludgeOz_Contig11424	2000156300_sludgeUSA_Contig16123
149061_275_551_minus_danish149061	2000364980_sludgeOz_Contig10522	2000091050_sludgeUSA_Contig14220
202712_215_988_minus_danish202712	2000362930_sludgeOz_Contig1047	2000074650_sludgeUSA_Contig13569
143145_1090_2472_plus_danish143145	2000641440_sludgeOz_Contig961	2000074410_sludgeUSA_Contig13559
61210_1_422_minus_danish61210	2000411010_sludgeOz_Contig11298	2000170590_sludgeUSA_Contig16274
195753_1_359_minus_danish195753	2000352110_sludgeOz_Contig10166	2000077660_sludgeUSA_Contig13702
80654_1_345_minus_danish80654	2000627160_sludgeOz_Contig9082	2000085120_sludgeUSA_Contig13998
18955_1_1503_plus_danish18955	2000365480_sludgeOz_Contig10534	2000138390_sludgeUSA_Contig15757
202241_1_1598_minus_danish202241	2000527520_sludgeOz_Contig4219	2000239890_sludgeUSA_Contig3670
246061_1_794_plus_danish246061	2000526320_sludgeOz_Contig4154	2000320200_sludgeUSA_Contig8508
233310_1_386_minus_danish233310	2000411000_sludgeOz_Contig11298	2000131850_sludgeUSA_Contig15589
158696_1_494_plus_danish158696	2000535740_sludgeOz_Contig467	2000219510_sludgeUSA_Contig2236
55635_1_754_minus_danish55635	2000381430_sludgeOz_Contig10873	2000106210_sludgeUSA_Contig14774
117748_1_369_plus_danish117748	2000571330_sludgeOz_Contig6549	2000128130_sludgeUSA_Contig15486
152346_1_898_plus_danish152346	2000555610_sludgeOz_Contig5723	2000114600_sludgeUSA_Contig15062
155686_124_987_minus_danish155686	2000629560_sludgeOz_Contig9178	2000100270_sludgeUSA_Contig14574
164832_1_378_plus_danish164832	2000531140_sludgeOz_Contig442	2000159080_sludgeUSA_Contig16168
146315_1_2089_minus_danish146315	2000393060_sludgeOz_Contig11073	2000076480_sludgeUSA_Contig13648
152597_1_594_plus_danish152597	2000390370_sludgeOz_Contig11032	2000315490_sludgeUSA_Contig8230
139329_1_366_plus_danish139329	2000488080_sludgeOz_Contig1930	2000231240_sludgeUSA_Contig3066
51585_1_451_plus_danish51585	2000614580_sludgeOz_Contig8601	2000273560_sludgeUSA_Contig5846
155337_1_628_plus_danish155337	2000390170_sludgeOz_Contig11029	2000194240_sludgeUSA_Contig16348
157651_1_670_plus_danish157651	2000644260_sludgeOz_Contig971	2000076700_sludgeUSA_Contig13660
180331_1_946_plus_danish180331	2000384740_sludgeOz_Contig10933	2000160160_sludgeUSA_Contig16186
259751_1_303_minus_danish259751	2000390200_sludgeOz_Contig11029	2000111920_sludgeUSA_Contig14974
175831_1_356_plus_danish175831	2000395180_sludgeOz_Contig11107	2000196210_sludgeUSA_Contig16352
179741_1_660_plus_danish179741	2000494520_sludgeOz_Contig241	2000291520_sludgeUSA_Contig6871
154365_1_818_minus_danish154365	2000596790_sludgeOz_Contig7790	2000037440_sludgeUSA_Contig11900
44333_1_852_minus_danish44333	2000563790_sludgeOz_Contig6161	2000176140_sludgeUSA_Contig16296
255399_1_442_minus_danish255399	2000365530_sludgeOz_Contig10535	2000211330_sludgeUSA_Contig1681
187900_1_869_minus_danish187900	2000455940_sludgeOz_Contig11572	2000137130_sludgeUSA_Contig15724
215426_1_640_plus_danish215426	2000410740_sludgeOz_Contig11295	2000107860_sludgeUSA_Contig14832
159383_1_851_plus_danish159383	2000553080_sludgeOz_Contig5592	2000092840_sludgeUSA_Contig14294
234536_20_256_minus_danish234536	2000488020_sludgeOz_Contig1925	2000117120_sludgeUSA_Contig15143
257820_1_517_plus_danish257820	2000483920_sludgeOz_Contig1638	2000077110_sludgeUSA_Contig13678
22457_1_691_plus_danish22457	2000612770_sludgeOz_Contig852	2000300670_sludgeUSA_Contig7387
189757_1_794_plus_danish189757	2000642970_sludgeOz_Contig9668	2000270770_sludgeUSA_Contig5694
143315_1_1323_minus_danish143315	2000623430_sludgeOz_Contig8941	2000081700_sludgeUSA_Contig13874
147801_331_1190_plus_danish147801	2000377610_sludgeOz_Contig10805	2000285520_sludgeUSA_Contig6528
153978_1_671_plus_danish153978	2000454090_sludgeOz_Contig11564	2000160170_sludgeUSA_Contig16186
770_1_866_minus_danish770	2000392830_sludgeOz_Contig11070	2000047660_sludgeUSA_Contig1239
199997_1_487_minus_danish199997	2000399910_sludgeOz_Contig11176	2000246830_sludgeUSA_Contig4158
28285_146_602_minus_danish28285	2000381260_sludgeOz_Contig1087	2000169210_sludgeUSA_Contig16267
41782_1_327_minus_danish41782	2000390190_sludgeOz_Contig11029	2000290000_sludgeUSA_Contig6780
260351_1_327_plus_danish260351	2000469540_sludgeOz_Contig11616	2000340100_sludgeUSA_Contig9630
153573_1_1100_plus_danish153573	2000599780_sludgeOz_Contig7919	2000065830_sludgeUSA_Contig13201
146480_1_986_plus_danish146480	2000410220_sludgeOz_Contig11289	2000288360_sludgeUSA_Contig6688
8152_1_410_minus_danish8152	2000524130_sludgeOz_Contig4035	2000001400_sludgeUSA_Contig10084
211243_1_833_plus_danish211243	2000643950_sludgeOz_Contig970	2000028520_sludgeUSA_Contig11466
151886_240_857_minus_danish151886	2000412120_sludgeOz_Contig11310	2000085130_sludgeUSA_Contig13998
45282_1_404_plus_danish45282	2000433360_sludgeOz_Contig11469	2000283010_sludgeUSA_Contig6377
143185_1826_3190_plus_danish143185	2000614530_sludgeOz_Contig86	2000185580_sludgeUSA_Contig16328
71428_1_355_minus_danish71428	2000477750_sludgeOz_Contig119	2000040060_sludgeUSA_Contig12027
111_1_362_plus_danish111	2000402780_sludgeOz_Contig11209	2000196160_sludgeUSA_Contig16352
62788_1_346_plus_danish62788	2000501690_sludgeOz_Contig2822	2000199180_sludgeUSA_Contig16357
149926_614_1433_minus_danish149926	2000545100_sludgeOz_Contig5165	2000199890_sludgeUSA_Contig16358
142067_5531_9398_plus_danish142067	2000580910_sludgeOz_Contig7054	2000157260_sludgeUSA_Contig16138
163243_1_750_minus_danish163243	2000453990_sludgeOz_Contig11564	2000102820_sludgeUSA_Contig14659
254784_1_542_minus_danish254784	2000410210_sludgeOz_Contig11289	2000345540_sludgeUSA_Contig9944
73254_1_302_plus_danish73254	2000490030_sludgeOz_Contig207	2000238400_sludgeUSA_Contig357
221031_1_457_plus_danish221031	2000612570_sludgeOz_Contig851	2000069040_sludgeUSA_Contig13338
212590_1_674_plus_danish212590	2000388960_sludgeOz_Contig11008	2000026800_sludgeUSA_Contig11383
18048_1_1291_minus_danish18048	2000549470_sludgeOz_Contig5400	2000223640_sludgeUSA_Contig2525
245921_1_1136_plus_danish245921	2000453980_sludgeOz_Contig11564	2000032890_sludgeUSA_Contig11680
22904_211_960_minus_danish22904	2000586070_sludgeOz_Contig7309	2000059650_sludgeUSA_Contig12937
185012_109_347_plus_danish185012	2000377170_sludgeOz_Contig10795	2000018810_sludgeUSA_Contig11008
157686_1_1458_minus_danish157686	2000601490_sludgeOz_Contig8003	2000154620_sludgeUSA_Contig16097
66634_42_412_plus_danish66634	2000377620_sludgeOz_Contig10805	2000176150_sludgeUSA_Contig16296
143886_764_2091_plus_danish143886	2000461990_sludgeOz_Contig11595	2000199260_sludgeUSA_Contig16357
161811_1_911_plus_danish161811	2000626890_sludgeOz_Contig9071	2000276720_sludgeUSA_Contig6016
161485_1_867_plus_danish161485	2000388020_sludgeOz_Contig10991	2000335710_sludgeUSA_Contig9384
229203_1_576_plus_danish229203	2000473170_sludgeOz_Contig11624	2000172120_sludgeUSA_Contig16280
229194_1_638_minus_danish229194	2000379370_sludgeOz_Contig10832	2000143610_sludgeUSA_Contig15880
19169_1_410_minus_danish19169	2000434910_sludgeOz_Contig11478	2000094970_sludgeUSA_Contig14376
26049_1_735_plus_danish26049	2000450930_sludgeOz_Contig11552	2000196150_sludgeUSA_Contig16352
60566_1_844_plus_danish60566	2000471410_sludgeOz_Contig11621
160453_533_940_minus_danish160453	2000491550_sludgeOz_Contig2182
142371_2700_4225_minus_danish142371	2000458070_sludgeOz_Contig11581
263006_89_394_minus_danish263006	2000542500_sludgeOz_Contig5020
1880_1_419_minus_danish1880	2000625970_sludgeOz_Contig9040
262270_1_488_plus_danish262270	2000355120_sludgeOz_Contig10261
202346_1_841_plus_danish202346								202346_1_841_plus_danish202346	Cytophagia	6.2.1.5
180316_1_609_plus_danish180316								180316_1_609_plus_danish180316	Anaerolineae	1.2.4.1
153650_1_957_plus_danish153650								153650_1_957_plus_danish153650	Cytophagia	4.1.1.32
259412_1_657_minus_danish259412								259412_1_657_minus_danish259412	Deltaproteobacteria	1.2.4.1
122293_1_375_plus_danish122293								122293_1_375_plus_danish122293	Alphaproteobacteria	2.3.3.1
197418_1_562_minus_danish197418								197418_1_562_minus_danish197418	Opitutae	1.2.4.1
23984_1_1017_plus_danish23984								23984_1_1017_plus_danish23984	Sphingobacteriia	1.2.4.1
179715_1_1195_plus_danish179715								179715_1_1195_plus_danish179715	Sphingobacteriia	4.2.1.3
180093_680_2079_plus_danish180093								180093_680_2079_plus_danish180093	Sphingobacteriia	4.1.1.49
145282_143_1072_plus_danish145282								145282_143_1072_plus_danish145282	Sphingobacteriia	1.1.1.37
17272_816_1888_minus_danish17272								17272_816_1888_minus_danish17272	Sphingobacteriia	2.3.1.61
230885_211_478_plus_danish230885								230885_211_478_plus_danish230885	Betaproteobacteria	1.2.7.1
51981_1_567_minus_danish51981								51981_1_567_minus_danish51981	Clostridia	2.3.1.12
146031_1_1145_minus_danish146031								146031_1_1145_minus_danish146031	Sphingobacteriia	4.2.1.2
183485_234_1025_minus_danish183485								183485_234_1025_minus_danish183485	Sphingobacteriia	1.2.4.1
145293_1_979_plus_danish145293								145293_1_979_plus_danish145293	Betaproteobacteria	2.3.3.1
23965_1_677_plus_danish23965								23965_1_677_plus_danish23965	Cytophagia	2.3.1.12
48188_1_402_plus_danish48188								48188_1_402_plus_danish48188	Thermotogae	1.2.4.1
151217_1_1423_plus_danish151217								151217_1_1423_plus_danish151217	Sphingobacteriia	4.2.1.3
127624_1_367_minus_danish127624								127624_1_367_minus_danish127624	Alphaproteobacteria	1.2.4.1
143472_1_1176_plus_danish143472								143472_1_1176_plus_danish143472	Alphaproteobacteria	1.8.1.4
193762_529_789_plus_danish193762								193762_529_789_plus_danish193762	Deltaproteobacteria	2.3.1.12
12448_1_233_plus_danish12448								12448_1_233_plus_danish12448	Alphaproteobacteria	1.2.7.1
52172_1_381_minus_danish52172								52172_1_381_minus_danish52172	Cytophagia	1.2.4.1
143681_238_1635_plus_danish143681								143681_238_1635_plus_danish143681	Flavobacteriia	4.2.1.2
202690_1_477_plus_danish202690								202690_1_477_plus_danish202690	Cytophagia	1.3.99.1
25586_1_520_minus_danish25586								25586_1_520_minus_danish25586	Opitutae	2.3.3.1
263966_1_349_plus_danish263966								263966_1_349_plus_danish263966	Clostridia	1.3.99.1
182313_1_574_plus_danish182313								182313_1_574_plus_danish182313	Alphaproteobacteria	1.2.4.1
146289_1_1239_plus_danish146289								146289_1_1239_plus_danish146289	Cytophagia	1.3.99.1
172299_1_611_plus_danish172299								172299_1_611_plus_danish172299	Betaproteobacteria	6.2.1.5
157244_1_901_plus_danish157244								157244_1_901_plus_danish157244	Sphingobacteriia	1.2.4.1
211712_1_783_plus_danish211712								211712_1_783_plus_danish211712	Betaproteobacteria	1.2.4.1
246271_1_805_plus_danish246271								246271_1_805_plus_danish246271	Spirochaetia	1.8.1.4
68275_1_468_minus_danish68275								68275_1_468_minus_danish68275	Gammaproteobacteria	1.2.7.1
41289_38_579_plus_danish41289								41289_38_579_plus_danish41289	Sphingobacteriia	1.2.4.1
145812_503_1498_plus_danish145812								145812_503_1498_plus_danish145812	Sphingobacteriia	1.2.4.1
146180_1_769_minus_danish146180								146180_1_769_minus_danish146180	Betaproteobacteria	1.3.99.1
183805_1_805_plus_danish183805								183805_1_805_plus_danish183805	Fusobacteriia	1.1.1.41
147692_1399_1976_minus_danish147692								147692_1399_1976_minus_danish147692	Betaproteobacteria	1.1.1.37
44222_1_797_plus_danish44222								44222_1_797_plus_danish44222	Sphingobacteriia	1.8.1.4
172050_1_794_plus_danish172050								172050_1_794_plus_danish172050	Sphingobacteriia	1.2.4.1
184242_1_242_minus_danish184242								184242_1_242_minus_danish184242	Betaproteobacteria	1.3.99.1
104676_1_732_plus_danish104676								104676_1_732_plus_danish104676	Sphingobacteriia	2.3.3.1
150770_106_1347_plus_danish150770								150770_106_1347_plus_danish150770	Sphingobacteriia	2.3.1.12
181404_1_583_plus_danish181404								181404_1_583_plus_danish181404	Opitutae	1.2.4.1
196251_1_581_minus_danish196251								196251_1_581_minus_danish196251	Alphaproteobacteria	1.3.99.1
145696_6040_7486_plus_danish145696								145696_6040_7486_plus_danish145696	Sphingobacteriia	1.1.1.37
166677_2458_3225_minus_danish166677								166677_2458_3225_minus_danish166677	Flavobacteriia	1.2.7.1
157487_1_473_plus_danish157487								157487_1_473_plus_danish157487	Actinobacteria	2.3.3.1
194909_1_329_minus_danish194909								194909_1_329_minus_danish194909	Bacilli	2.3.1.12
30108_1_391_minus_danish30108								30108_1_391_minus_danish30108	Sphingobacteriia	1.2.4.1
202755_246_440_plus_danish202755								202755_246_440_plus_danish202755	Gammaproteobacteria	1.2.7.3
170884_1_378_minus_danish170884								170884_1_378_minus_danish170884	Betaproteobacteria	2.3.1.12
184103_1_320_minus_danish184103								184103_1_320_minus_danish184103	Sphingobacteriia	2.3.1.12
144380_1_883_minus_danish144380								144380_1_883_minus_danish144380	Sphingobacteriia	1.2.7.3
204896_1_304_minus_danish204896								204896_1_304_minus_danish204896	Gammaproteobacteria	1.2.7.1
178098_1_466_plus_danish178098								178098_1_466_plus_danish178098	Alphaproteobacteria	1.2.4.1
157693_1_740_plus_danish157693								157693_1_740_plus_danish157693	Gammaproteobacteria	6.2.1.5
144353_83_667_minus_danish144353								144353_83_667_minus_danish144353	Bacteroidia	1.2.7.3
165064_1_331_minus_danish165064								165064_1_331_minus_danish165064	Deltaproteobacteria	4.2.1.2
180994_1_1000_minus_danish180994								180994_1_1000_minus_danish180994	Betaproteobacteria	1.8.1.4
146207_1_1467_plus_danish146207								146207_1_1467_plus_danish146207	Flavobacteriia	4.2.1.3
230375_90_325_plus_danish230375								230375_90_325_plus_danish230375	Gammaproteobacteria	2.3.1.12
129206_1_522_minus_danish129206								129206_1_522_minus_danish129206	Bacteroidia	1.2.4.1
240686_1_401_minus_danish240686								240686_1_401_minus_danish240686	Planctomycetia	1.2.4.1
146913_1_1137_plus_danish146913								146913_1_1137_plus_danish146913	Sphingobacteriia	2.3.1.61
102581_1_446_plus_danish102581								102581_1_446_plus_danish102581	Cytophagia	1.2.4.1
185048_1_785_plus_danish185048								185048_1_785_plus_danish185048	Betaproteobacteria	1.2.4.1
149955_1_939_plus_danish149955								149955_1_939_plus_danish149955	Chlorobia	6.2.1.5
192098_1_1106_plus_danish192098								192098_1_1106_plus_danish192098	Betaproteobacteria	1.8.1.4
150774_129_1358_minus_danish150774								150774_129_1358_minus_danish150774	Sphingobacteriia	6.2.1.5
34359_1_799_plus_danish34359								34359_1_799_plus_danish34359	Methanomicrobia	6.2.1.5
79887_1_614_plus_danish79887								79887_1_614_plus_danish79887	Fibrobacteria	1.8.1.4
87920_1_314_plus_danish87920								87920_1_314_plus_danish87920	Alphaproteobacteria	1.2.7.1
203923_1_387_plus_danish203923								203923_1_387_plus_danish203923	Sphingobacteriia	1.2.4.1
33476_1_955_minus_danish33476								33476_1_955_minus_danish33476	Deferribacteres	1.2.7.3
154898_1_910_plus_danish154898								154898_1_910_plus_danish154898	Acidobacteria (class)	1.1.1.42
142951_1_1524_plus_danish142951								142951_1_1524_plus_danish142951	Sphingobacteriia	1.2.4.1
143235_70_1924_minus_danish143235								143235_70_1924_minus_danish143235	Betaproteobacteria	1.8.1.4
182295_1_492_minus_danish182295								182295_1_492_minus_danish182295	Gammaproteobacteria	1.2.7.1
153483_1_765_plus_danish153483								153483_1_765_plus_danish153483	Cytophagia	1.1.1.42
151188_1_745_plus_danish151188								151188_1_745_plus_danish151188	Chlorobia	1.2.7.1
18731_733_2046_plus_danish18731								18731_733_2046_plus_danish18731	Sphingobacteriia	2.3.3.1
205131_1_589_plus_danish205131								205131_1_589_plus_danish205131	Betaproteobacteria	1.3.99.1
24264_1_712_minus_danish24264								24264_1_712_minus_danish24264	Flavobacteriia	1.2.7.1
155286_1_1081_plus_danish155286								155286_1_1081_plus_danish155286	Cytophagia	1.3.99.1
216200_1_459_plus_danish216200								216200_1_459_plus_danish216200	Actinobacteria	4.1.3.6
141899_2709_4322_minus_danish141899								141899_2709_4322_minus_danish141899	Sphingobacteriia	4.1.1.49
231984_1_389_plus_danish231984								231984_1_389_plus_danish231984	Alphaproteobacteria	1.2.4.1
212867_270_631_minus_danish212867								212867_270_631_minus_danish212867	Cytophagia	2.3.3.1
20845_1_351_minus_danish20845								20845_1_351_minus_danish20845	Sphingobacteriia	2.3.1.12
31655_15_677_plus_danish31655								31655_15_677_plus_danish31655	Epsilonproteobacteria	2.3.1.12
17757_1063_2156_minus_danish17757								17757_1063_2156_minus_danish17757	Flavobacteriia	6.2.1.5
145791_1393_2600_plus_danish145791								145791_1393_2600_plus_danish145791	Sphingobacteriia	1.1.1.42
258850_1_417_minus_danish258850								258850_1_417_minus_danish258850	Gammaproteobacteria	2.3.3.1
175420_1_387_minus_danish175420								175420_1_387_minus_danish175420	Flavobacteriia	2.3.3.1
185169_1_395_plus_danish185169								185169_1_395_plus_danish185169	Betaproteobacteria	1.2.7.1
250813_1_589_plus_danish250813								250813_1_589_plus_danish250813	Opitutae	1.2.4.1
164135_1_1104_plus_danish164135								164135_1_1104_plus_danish164135	Sphingobacteriia	1.2.4.1
153732_1_944_minus_danish153732								153732_1_944_minus_danish153732	Betaproteobacteria	1.2.4.1
154047_687_1238_minus_danish154047								154047_687_1238_minus_danish154047	Anaerolineae	4.2.1.2
202952_1_490_plus_danish202952								202952_1_490_plus_danish202952	Methanomicrobia	1.2.7.3
2136_1_376_plus_danish2136								2136_1_376_plus_danish2136	Bacilli	1.2.4.1
53094_1_761_minus_danish53094								53094_1_761_minus_danish53094	Flavobacteriia	2.3.1.61
256172_112_749_minus_danish256172								256172_112_749_minus_danish256172	Sphingobacteriia	1.2.4.1
19940_404_1042_plus_danish19940								19940_404_1042_plus_danish19940	Flavobacteriia	1.8.1.4
143784_143_1165_plus_danish143784								143784_143_1165_plus_danish143784	Sphingobacteriia	1.2.7.3
200179_1_333_minus_danish200179								200179_1_333_minus_danish200179	Betaproteobacteria	1.2.7.1
168739_1_365_minus_danish168739								168739_1_365_minus_danish168739	Sphingobacteriia	1.3.99.1
229439_205_525_minus_danish229439								229439_205_525_minus_danish229439	Betaproteobacteria	1.2.7.3
24191_1_1012_minus_danish24191								24191_1_1012_minus_danish24191	Actinobacteria	1.2.4.1
192150_1_399_minus_danish192150								192150_1_399_minus_danish192150	Betaproteobacteria	1.2.7.1
205830_1_451_minus_danish205830								205830_1_451_minus_danish205830	Betaproteobacteria	1.3.99.1
124667_1_354_minus_danish124667								124667_1_354_minus_danish124667	Gammaproteobacteria	4.1.3.6
49669_300_891_plus_danish49669								49669_300_891_plus_danish49669	Betaproteobacteria	1.3.99.1
150926_1_698_minus_danish150926								150926_1_698_minus_danish150926	Methanomicrobia	1.2.7.1
18582_1_680_minus_danish18582								18582_1_680_minus_danish18582	Sphingobacteriia	2.3.1.61
157116_1_554_plus_danish157116								157116_1_554_plus_danish157116	Deltaproteobacteria	1.1.1.37
145816_2283_4583_plus_danish145816								145816_2283_4583_plus_danish145816	Sphingobacteriia	6.2.1.5
205002_1_335_minus_danish205002								205002_1_335_minus_danish205002	Bacilli	1.3.99.1
144067_1_879_plus_danish144067								144067_1_879_plus_danish144067	Betaproteobacteria	1.1.1.42
51157_1_166_plus_danish51157								51157_1_166_plus_danish51157	Caldilineae	2.3.3.1
156099_521_1086_plus_danish156099								156099_521_1086_plus_danish156099	Gammaproteobacteria	1.8.1.4
198101_1_372_minus_danish198101								198101_1_372_minus_danish198101	Sphingobacteriia	1.2.4.1
18176_1_1285_minus_danish18176								18176_1_1285_minus_danish18176	Acidobacteriia	4.1.1.49
154313_1_1163_minus_danish154313								154313_1_1163_minus_danish154313	Sphingobacteriia	4.1.1.32
237967_1_308_plus_danish237967								237967_1_308_plus_danish237967	Anaerolineae	1.2.4.1
72878_42_413_minus_danish72878								72878_42_413_minus_danish72878	Sphingobacteriia	2.3.1.12
148284_330_967_plus_danish148284								148284_330_967_plus_danish148284	Flavobacteriia	1.8.1.4
144632_1_1022_minus_danish144632								144632_1_1022_minus_danish144632	Clostridia	1.2.4.1
156029_1_929_minus_danish156029								156029_1_929_minus_danish156029	Sphingobacteriia	2.3.3.1
14134_45_309_plus_danish14134								14134_45_309_plus_danish14134	Alphaproteobacteria	2.3.1.12
145524_1_1417_plus_danish145524								145524_1_1417_plus_danish145524	Betaproteobacteria	4.2.1.3
215590_1_565_plus_danish215590								215590_1_565_plus_danish215590	Deltaproteobacteria	1.2.4.1
159099_1_1177_minus_danish159099								159099_1_1177_minus_danish159099	Sphingobacteriia	1.2.4.1
31574_1_439_plus_danish31574								31574_1_439_plus_danish31574	Betaproteobacteria	1.2.7.3
154384_1_696_plus_danish154384								154384_1_696_plus_danish154384	Betaproteobacteria	6.2.1.5
268150_1_398_plus_danish268150								268150_1_398_plus_danish268150	Gammaproteobacteria	1.2.4.1
25855_1_573_minus_danish25855								25855_1_573_minus_danish25855	Cytophagia	1.8.1.4
165641_189_770_plus_danish165641								165641_189_770_plus_danish165641	Cytophagia	1.1.1.37
128788_1_378_minus_danish128788								128788_1_378_minus_danish128788	Betaproteobacteria	2.3.3.1
216849_1_589_plus_danish216849								216849_1_589_plus_danish216849	Fusobacteriia	2.3.1.12
156047_1_765_plus_danish156047								156047_1_765_plus_danish156047	Bacteroidia	1.8.1.4
20640_1_1207_minus_danish20640								20640_1_1207_minus_danish20640	Sphingobacteriia	2.3.1.61
202808_1_629_minus_danish202808								202808_1_629_minus_danish202808	Sphingobacteriia	1.2.4.1
213718_1_1031_minus_danish213718								213718_1_1031_minus_danish213718	Sphingobacteriia	2.3.1.61
167196_1_1223_minus_danish167196								167196_1_1223_minus_danish167196	Chloroflexi	1.3.99.1
155849_1_347_minus_danish155849								155849_1_347_minus_danish155849	Anaerolineae	1.2.7.3
67615_1_659_minus_danish67615								67615_1_659_minus_danish67615	Betaproteobacteria	1.2.7.3
242575_1_319_minus_danish242575								242575_1_319_minus_danish242575	Chlorobia	2.3.1.12
180211_149_1056_plus_danish180211								180211_149_1056_plus_danish180211	Clostridia	4.1.1.32
142984_1085_3019_minus_danish142984								142984_1085_3019_minus_danish142984	Bacilli	1.3.99.1
145280_1_1813_plus_danish145280								145280_1_1813_plus_danish145280	Sphingobacteriia	1.2.4.2
172279_833_1244_minus_danish172279								172279_833_1244_minus_danish172279	Cytophagia	1.3.99.1
203293_1_427_minus_danish203293								203293_1_427_minus_danish203293	Alphaproteobacteria	1.2.7.3
36034_1_580_minus_danish36034								36034_1_580_minus_danish36034	Betaproteobacteria	1.3.99.1
150356_130_1806_minus_danish150356								150356_130_1806_minus_danish150356	Caldilineae	6.4.1.1
246029_465_851_minus_danish246029								246029_465_851_minus_danish246029	Betaproteobacteria	1.2.7.3
67788_1_343_plus_danish67788								67788_1_343_plus_danish67788	Gemmatimonadetes	1.2.4.1
34725_1_478_plus_danish34725								34725_1_478_plus_danish34725	Actinobacteria	1.2.4.1
193762_1_525_plus_danish193762								193762_1_525_plus_danish193762	Deltaproteobacteria	1.2.4.1
149860_737_1910_plus_danish149860								149860_737_1910_plus_danish149860	Deferribacteres	4.1.1.49
186791_67_426_minus_danish186791								186791_67_426_minus_danish186791	Bacteroidia	1.2.7.3
180792_1_1364_minus_danish180792								180792_1_1364_minus_danish180792	Sphingobacteriia	1.1.1.42
160504_1_1187_plus_danish160504								160504_1_1187_plus_danish160504	Methanomicrobia	1.2.7.3
142316_1936_3034_minus_danish142316								142316_1936_3034_minus_danish142316	Clostridia	4.2.1.2
33505_1_876_minus_danish33505								33505_1_876_minus_danish33505	Betaproteobacteria	1.2.7.3
146154_1_1033_plus_danish146154								146154_1_1033_plus_danish146154	Sphingobacteriia	1.1.1.37
149902_1_1035_minus_danish149902								149902_1_1035_minus_danish149902	Sphingobacteriia	2.3.3.1
128972_1_337_plus_danish128972								128972_1_337_plus_danish128972	Betaproteobacteria	1.3.99.1
234034_1_367_minus_danish234034								234034_1_367_minus_danish234034	Betaproteobacteria	1.2.4.1
192976_1_651_minus_danish192976								192976_1_651_minus_danish192976	Betaproteobacteria	6.2.1.5
26623_1_699_minus_danish26623								26623_1_699_minus_danish26623	Gammaproteobacteria	1.2.7.3
16981_1234_2229_minus_danish16981								16981_1234_2229_minus_danish16981	Sphingobacteriia	1.2.4.1
173361_1_630_plus_danish173361								173361_1_630_plus_danish173361	Sphingobacteriia	1.2.4.1
161768_1_782_plus_danish161768								161768_1_782_plus_danish161768	Flavobacteriia	6.2.1.5
142120_215_1516_minus_danish142120								142120_215_1516_minus_danish142120	Cytophagia	1.1.1.42
184789_1_512_minus_danish184789								184789_1_512_minus_danish184789	Sphingobacteriia	6.2.1.5
145972_225_1151_plus_danish145972								145972_225_1151_plus_danish145972	Sphingobacteriia	1.1.1.37
149944_1_1916_plus_danish149944								149944_1_1916_plus_danish149944	Acidobacteriia	1.8.1.4
29187_1_844_plus_danish29187								29187_1_844_plus_danish29187	Sphingobacteriia	2.3.3.1
154684_1_881_minus_danish154684								154684_1_881_minus_danish154684	Betaproteobacteria	1.3.99.1
155210_1_270_minus_danish155210								155210_1_270_minus_danish155210	Sphingobacteriia	1.2.7.3
183690_1_1237_minus_danish183690								183690_1_1237_minus_danish183690	Sphingobacteriia	1.2.7.3
157189_1_1721_plus_danish157189								157189_1_1721_plus_danish157189	Sphingobacteriia	1.2.7.3
232688_1_334_plus_danish232688								232688_1_334_plus_danish232688	Actinobacteria	2.3.1.12
23549_1_653_minus_danish23549								23549_1_653_minus_danish23549	Sphingobacteriia	1.1.1.37
196512_1_757_plus_danish196512								196512_1_757_plus_danish196512	Betaproteobacteria	1.3.99.1
189761_288_1265_plus_danish189761								189761_288_1265_plus_danish189761	Sphingobacteriia	1.2.4.1
92278_1_382_minus_danish92278								92278_1_382_minus_danish92278	Sphingobacteriia	1.2.4.1
144072_1_882_minus_danish144072								144072_1_882_minus_danish144072	Sphingobacteriia	4.2.1.2
142984_63_821_minus_danish142984								142984_63_821_minus_danish142984	Bacilli	1.3.99.1
65999_1_597_plus_danish65999								65999_1_597_plus_danish65999	Sphingobacteriia	1.2.7.1
53162_1_564_minus_danish53162								53162_1_564_minus_danish53162	Alphaproteobacteria	1.2.7.3
27001_1_1026_minus_danish27001								27001_1_1026_minus_danish27001	Sphingobacteriia	2.3.1.61
258656_1_653_plus_danish258656								258656_1_653_plus_danish258656	Bacilli	1.2.4.1
248818_1_505_minus_danish248818								248818_1_505_minus_danish248818	Anaerolineae	1.2.7.3
106730_1_313_minus_danish106730								106730_1_313_minus_danish106730	Deltaproteobacteria	1.2.7.1
16702_216_890_plus_danish16702								16702_216_890_plus_danish16702	Sphingobacteriia	1.8.1.4
228159_1_346_minus_danish228159								228159_1_346_minus_danish228159	Betaproteobacteria	1.2.7.1
168785_1_604_plus_danish168785								168785_1_604_plus_danish168785	Sphingobacteriia	1.2.4.1
200854_1_325_plus_danish200854								200854_1_325_plus_danish200854	Sphingobacteriia	2.3.1.12
18261_1_1347_minus_danish18261								18261_1_1347_minus_danish18261	Sphingobacteriia	1.8.1.4
212644_1_381_minus_danish212644								212644_1_381_minus_danish212644	Sphingobacteriia	2.3.1.12
67628_1_399_plus_danish67628								67628_1_399_plus_danish67628	Gammaproteobacteria	2.3.1.12
145986_1_1164_plus_danish145986								145986_1_1164_plus_danish145986	Sphingobacteriia	1.8.1.4
142050_795_2083_plus_danish142050								142050_795_2083_plus_danish142050	Sphingobacteriia	6.2.1.5
151286_263_1098_plus_danish151286								151286_263_1098_plus_danish151286	Sphingobacteriia	2.3.3.1
168412_1_582_plus_danish168412								168412_1_582_plus_danish168412	Sphingobacteriia	1.2.4.1

## Sheet: MGE_GM
DK	AU	USA
18637_1_1194_plus_danish18637	2000356980_sludgeOz_Contig10309	2000015900_sludgeUSA_Contig10864
152936_317_1118_minus_danish152936	2000398650_sludgeOz_Contig11157	2000242900_sludgeUSA_Contig388
143071_2299_2940_minus_danish143071	2000508570_sludgeOz_Contig3201	2000159510_sludgeUSA_Contig16175
116090_1_309_plus_danish116090	2000374770_sludgeOz_Contig10741	2000312320_sludgeUSA_Contig8059
207470_1_343_plus_danish207470	2000424740_sludgeOz_Contig11412	2000290920_sludgeUSA_Contig6836
241881_1_333_plus_danish241881	2000578800_sludgeOz_Contig6941	2000034310_sludgeUSA_Contig11749
70595_1_357_minus_danish70595	2000461970_sludgeOz_Contig11595	2000031500_sludgeUSA_Contig11615
218306_1_580_minus_danish218306	2000617540_sludgeOz_Contig8716	2000260750_sludgeUSA_Contig5132
232728_84_397_plus_danish232728	2000515580_sludgeOz_Contig3590	2000095010_sludgeUSA_Contig14377
152451_1_942_plus_danish152451	2000485740_sludgeOz_Contig1763	2000296450_sludgeUSA_Contig7161
51124_1_590_minus_danish51124	2000354740_sludgeOz_Contig10251	2000064260_sludgeUSA_Contig13133
143996_4255_5438_minus_danish143996	2000639820_sludgeOz_Contig9557	2000187260_sludgeUSA_Contig16332
138692_1_557_plus_danish138692	2000643580_sludgeOz_Contig9685	2000005390_sludgeUSA_Contig10308
188625_1_870_plus_danish188625	2000402160_sludgeOz_Contig11201	2000084770_sludgeUSA_Contig13985
177786_1_331_plus_danish177786	2000588510_sludgeOz_Contig7421	2000156310_sludgeUSA_Contig16123
182052_1_458_minus_danish182052	2000376790_sludgeOz_Contig10787	2000156320_sludgeUSA_Contig16123
154229_346_786_minus_danish154229	2000382380_sludgeOz_Contig10888	2000028680_sludgeUSA_Contig11472
171606_1_221_minus_danish171606	2000444010_sludgeOz_Contig11523	2000040750_sludgeUSA_Contig12060
20277_359_1748_minus_danish20277	2000461290_sludgeOz_Contig11593	2000318860_sludgeUSA_Contig8433
33861_1_571_minus_danish33861	2000497980_sludgeOz_Contig2614	2000087420_sludgeUSA_Contig14085
266506_1_320_plus_danish266506	2000570050_sludgeOz_Contig6479	2000184460_sludgeUSA_Contig16325
249526_1_635_minus_danish249526	2000588520_sludgeOz_Contig7421	2000154780_sludgeUSA_Contig16100
184675_302_576_plus_danish184675	2000603860_sludgeOz_Contig8112	2000311340_sludgeUSA_Contig8002
173732_1_650_minus_danish173732	2000465620_sludgeOz_Contig11607	2000236260_sludgeUSA_Contig3424
250624_1_446_plus_danish250624	2000632610_sludgeOz_Contig9296	2000296430_sludgeUSA_Contig7160
159854_121_701_plus_danish159854	2000462000_sludgeOz_Contig11595	2000337550_sludgeUSA_Contig9489
2192_1_170_minus_danish2192	2000404510_sludgeOz_Contig11230	2000296780_sludgeUSA_Contig7184
261677_1_446_plus_danish261677	2000416600_sludgeOz_Contig11350	2000044130_sludgeUSA_Contig12222
188010_1_515_plus_danish188010	2000424650_sludgeOz_Contig11412	2000277880_sludgeUSA_Contig6084
19505_1_848_plus_danish19505	2000460920_sludgeOz_Contig11592	2000327730_sludgeUSA_Contig8931
145209_1190_2600_minus_danish145209	2000588090_sludgeOz_Contig7401	2000245370_sludgeUSA_Contig4058
180991_1_832_minus_danish180991	2000422830_sludgeOz_Contig11399	2000062690_sludgeUSA_Contig13065
149437_1_1680_plus_danish149437	2000598470_sludgeOz_Contig7862	2000222320_sludgeUSA_Contig2432
21870_1_784_minus_danish21870	2000473180_sludgeOz_Contig11624	2000086960_sludgeUSA_Contig14068
146260_1_1595_plus_danish146260	2000560930_sludgeOz_Contig6009	2000257350_sludgeUSA_Contig490
227149_1_359_plus_danish227149	2000641980_sludgeOz_Contig9628	2000172370_sludgeUSA_Contig16282
173964_1_898_plus_danish173964	2000610160_sludgeOz_Contig8402	2000046300_sludgeUSA_Contig12326
169207_1_389_minus_danish169207	2000497990_sludgeOz_Contig2614	2000012700_sludgeUSA_Contig10711
45261_1_501_minus_danish45261	2000483690_sludgeOz_Contig1620	2000214280_sludgeUSA_Contig1873
180496_1_703_plus_danish180496	2000542470_sludgeOz_Contig5019	2000014100_sludgeUSA_Contig10777
143369_1123_2233_minus_danish143369	2000620450_sludgeOz_Contig8826	2000095280_sludgeUSA_Contig14385
146462_101_1413_minus_danish146462	2000583810_sludgeOz_Contig7204	2000186880_sludgeUSA_Contig16331
39898_1_589_plus_danish39898	2000475760_sludgeOz_Contig11630	2000203290_sludgeUSA_Contig16363
143886_764_2091_plus_danish143886	2000555610_sludgeOz_Contig5723	2000120090_sludgeUSA_Contig15239
16711_2488_4031_minus_danish16711	2000557090_sludgeOz_Contig5803	2000085940_sludgeUSA_Contig14028
144636_1_793_plus_danish144636	2000463230_sludgeOz_Contig11601	2000108040_sludgeUSA_Contig14838
87325_1_302_plus_danish87325	2000581910_sludgeOz_Contig7111	2000078990_sludgeUSA_Contig13763
143322_232_1334_plus_danish143322	2000439770_sludgeOz_Contig11505	2000061180_sludgeUSA_Contig13000
204628_1_439_plus_danish204628	2000540580_sludgeOz_Contig4922	2000048710_sludgeUSA_Contig12444
182955_1_522_plus_danish182955	2000594800_sludgeOz_Contig77	2000132950_sludgeUSA_Contig15617
252039_619_1025_plus_danish252039	2000424640_sludgeOz_Contig11412	2000157370_sludgeUSA_Contig16140
98233_1_317_plus_danish98233	2000540670_sludgeOz_Contig4927	2000105250_sludgeUSA_Contig14741
19601_1_1030_minus_danish19601	2000435210_sludgeOz_Contig11480	2000100660_sludgeUSA_Contig14587
145707_1_2129_plus_danish145707	2000402790_sludgeOz_Contig11209	2000206230_sludgeUSA_Contig16367
257358_1_559_minus_danish257358	2000514290_sludgeOz_Contig3516	2000056690_sludgeUSA_Contig12813
62788_1_346_plus_danish62788	2000465610_sludgeOz_Contig11607	2000115690_sludgeUSA_Contig151
20479_1_670_minus_danish20479	2000411040_sludgeOz_Contig11298	2000257340_sludgeUSA_Contig49
17544_1_1058_minus_danish17544	2000512660_sludgeOz_Contig3429	2000299750_sludgeUSA_Contig7338
145690_59_1859_plus_danish145690	2000475770_sludgeOz_Contig11630	2000320200_sludgeUSA_Contig8508
190350_1_747_plus_danish190350	2000409980_sludgeOz_Contig11286	2000270410_sludgeUSA_Contig5674
119176_1_451_minus_danish119176	2000350520_sludgeOz_Contig10122	2000000150_sludgeUSA_Contig10009
12448_1_233_plus_danish12448	2000438450_sludgeOz_Contig11498	2000256470_sludgeUSA_Contig4842
204896_1_304_minus_danish204896	2000632390_sludgeOz_Contig9286	2000283250_sludgeUSA_Contig6391
18516_181_1067_minus_danish18516	2000595370_sludgeOz_Contig7725	2000187820_sludgeUSA_Contig16334
175849_1_725_plus_danish175849	2000479120_sludgeOz_Contig1292	2000033380_sludgeUSA_Contig11704
27755_1_679_minus_danish27755	2000519830_sludgeOz_Contig3811	2000108700_sludgeUSA_Contig14859
33203_1_602_minus_danish33203	2000633630_sludgeOz_Contig9339	2000132460_sludgeUSA_Contig15603
178762_1_639_plus_danish178762	2000424660_sludgeOz_Contig11412	2000203270_sludgeUSA_Contig16363
20007_1_1159_plus_danish20007	2000374230_sludgeOz_Contig10728	2000089480_sludgeUSA_Contig14162
202465_1_699_plus_danish202465	2000589540_sludgeOz_Contig7472	2000216670_sludgeUSA_Contig2037
230279_1_563_minus_danish230279	2000388950_sludgeOz_Contig11008	2000166320_sludgeUSA_Contig16251
202315_1_817_plus_danish202315	2000479170_sludgeOz_Contig1296	2000318810_sludgeUSA_Contig843
132997_1_351_plus_danish132997	2000554590_sludgeOz_Contig5665	2000210750_sludgeUSA_Contig1644
145103_1_803_minus_danish145103	2000414900_sludgeOz_Contig11334	2000203280_sludgeUSA_Contig16363
89327_1_447_plus_danish89327	2000386200_sludgeOz_Contig10960	2000059660_sludgeUSA_Contig12937
55066_1_806_plus_danish55066	2000445210_sludgeOz_Contig11527	2000137760_sludgeUSA_Contig15740
123260_1_344_minus_danish123260	2000474370_sludgeOz_Contig11627	2000242090_sludgeUSA_Contig3824
181027_1_720_minus_danish181027	2000454510_sludgeOz_Contig11567	2000105450_sludgeUSA_Contig1475
166181_1_989_plus_danish166181	2000430970_sludgeOz_Contig11454	2000108030_sludgeUSA_Contig14838
113896_1_373_plus_danish113896	2000408450_sludgeOz_Contig11272	2000052510_sludgeUSA_Contig12616
10145_1_413_minus_danish10145	2000349110_sludgeOz_Contig10073	2000192260_sludgeUSA_Contig16344
152936_1_304_minus_danish152936	2000420640_sludgeOz_Contig11384	2000170500_sludgeUSA_Contig16273
56137_1_551_plus_danish56137	2000476700_sludgeOz_Contig11631	2000164550_sludgeUSA_Contig16239
102872_1_328_minus_danish102872	2000647990_sludgeOz_Contig9838	2000194550_sludgeUSA_Contig16348
173512_66_643_minus_danish173512	2000352110_sludgeOz_Contig10166	2000245650_sludgeUSA_Contig4074
266072_1_328_minus_danish266072	2000546630_sludgeOz_Contig5246	2000179840_sludgeUSA_Contig16311
151671_1_395_plus_danish151671	2000630340_sludgeOz_Contig9207	2000297100_sludgeUSA_Contig7200
149985_1_1067_plus_danish149985	2000627160_sludgeOz_Contig9082	2000208400_sludgeUSA_Contig16369
174540_1_1058_minus_danish174540	2000365480_sludgeOz_Contig10534	2000301640_sludgeUSA_Contig7443
167790_1_917_minus_danish167790	2000350220_sludgeOz_Contig10111	2000269050_sludgeUSA_Contig5598
145785_1_1601_minus_danish145785	2000391880_sludgeOz_Contig11057	2000321530_sludgeUSA_Contig8584
170377_90_439_plus_danish170377	2000527520_sludgeOz_Contig4219	2000197810_sludgeUSA_Contig16355
148283_507_826_plus_danish148283	2000526320_sludgeOz_Contig4154	2000023300_sludgeUSA_Contig11216
199553_1_646_minus_danish199553	2000535740_sludgeOz_Contig467	2000153250_sludgeUSA_Contig16073
142255_9217_10201_plus_danish142255	2000388170_sludgeOz_Contig10994	2000133650_sludgeUSA_Contig15638
143318_3666_4925_plus_danish143318	2000600990_sludgeOz_Contig7981	2000151720_sludgeUSA_Contig16041
193762_1_525_plus_danish193762	2000571330_sludgeOz_Contig6549	2000207350_sludgeUSA_Contig16368
57383_1_727_plus_danish57383	2000475750_sludgeOz_Contig11630	2000274520_sludgeUSA_Contig5895
30769_1_377_plus_danish30769	2000452650_sludgeOz_Contig11558	2000169210_sludgeUSA_Contig16267
149860_737_1910_plus_danish149860	2000390640_sludgeOz_Contig11035	2000096700_sludgeUSA_Contig14439
23843_16_738_minus_danish23843	2000380300_sludgeOz_Contig10851	2000217220_sludgeUSA_Contig2081
177737_1_594_plus_danish177737	2000398440_sludgeOz_Contig11154	2000199390_sludgeUSA_Contig16357
156417_1_719_minus_danish156417	2000398410_sludgeOz_Contig11154	2000156300_sludgeUSA_Contig16123
51372_1_426_plus_danish51372	2000629560_sludgeOz_Contig9178	2000159110_sludgeUSA_Contig16168
181519_126_587_plus_danish181519	2000531140_sludgeOz_Contig442	2000020870_sludgeUSA_Contig11106
246271_1_805_plus_danish246271	2000364520_sludgeOz_Contig10510	2000170590_sludgeUSA_Contig16274
42462_1_621_plus_danish42462	2000488080_sludgeOz_Contig1930	2000027320_sludgeUSA_Contig11407
167166_1_448_minus_danish167166	2000466460_sludgeOz_Contig11610	2000085120_sludgeUSA_Contig13998
92278_1_382_minus_danish92278	2000349180_sludgeOz_Contig10077	2000195590_sludgeUSA_Contig16351
80654_1_345_minus_danish80654	2000494230_sludgeOz_Contig2388	2000315430_sludgeUSA_Contig8227
183233_1_554_plus_danish183233	2000647970_sludgeOz_Contig9837	2000091080_sludgeUSA_Contig14222
246061_1_794_plus_danish246061	2000614580_sludgeOz_Contig8601	2000239890_sludgeUSA_Contig3670
55635_1_754_minus_danish55635	2000523470_sludgeOz_Contig40	2000149250_sludgeUSA_Contig15996
68275_1_468_minus_danish68275	2000454120_sludgeOz_Contig11564	2000140140_sludgeUSA_Contig15800
42999_1_617_plus_danish42999	2000410230_sludgeOz_Contig11289	2000130520_sludgeUSA_Contig15551
221962_1_304_minus_danish221962	2000395180_sludgeOz_Contig11107	2000341010_sludgeUSA_Contig9684
191887_1_336_plus_danish191887	2000494520_sludgeOz_Contig241	2000028670_sludgeUSA_Contig11472
258984_1_371_plus_danish258984	2000599350_sludgeOz_Contig7898	2000219510_sludgeUSA_Contig2236
152346_1_898_plus_danish152346	2000353000_sludgeOz_Contig10195	2000106210_sludgeUSA_Contig14774
214783_1_518_plus_danish214783	2000622460_sludgeOz_Contig8905	2000259970_sludgeUSA_Contig5084
82160_1_367_plus_danish82160	2000452240_sludgeOz_Contig11556	2000076490_sludgeUSA_Contig13649
56973_1_338_plus_danish56973	2000480930_sludgeOz_Contig1424	2000207360_sludgeUSA_Contig16368
68535_1_590_plus_danish68535	2000441420_sludgeOz_Contig11512	2000088450_sludgeUSA_Contig14126
167995_76_333_minus_danish167995	2000381490_sludgeOz_Contig10874	2000155880_sludgeUSA_Contig16116
39577_1_534_minus_danish39577	2000579640_sludgeOz_Contig6989	2000159080_sludgeUSA_Contig16168
175231_1_986_minus_danish175231	2000628550_sludgeOz_Contig9135	2000290230_sludgeUSA_Contig6794
27642_1_833_minus_danish27642	2000471430_sludgeOz_Contig11621	2000139000_sludgeUSA_Contig15773
246033_1_1005_minus_danish246033	2000600610_sludgeOz_Contig7963	2000283010_sludgeUSA_Contig6377
244066_1_430_plus_danish244066	2000585200_sludgeOz_Contig7271	2000006790_sludgeUSA_Contig10393
145444_1_1372_plus_danish145444	2000458120_sludgeOz_Contig11582	2000164520_sludgeUSA_Contig16239
139329_1_366_plus_danish139329	2000649850_sludgeOz_Contig9895	2000334560_sludgeUSA_Contig9319
51585_1_451_plus_danish51585	2000563290_sludgeOz_Contig6135	2000202880_sludgeUSA_Contig16362
229735_1_364_minus_danish229735	2000447450_sludgeOz_Contig11537	2000291520_sludgeUSA_Contig6871
34796_1_471_minus_danish34796	2000618230_sludgeOz_Contig8743	2000154620_sludgeUSA_Contig16097
171955_1_911_minus_danish171955	2000483920_sludgeOz_Contig1638	2000042880_sludgeUSA_Contig12157
198831_1_395_plus_danish198831	2000360690_sludgeOz_Contig10409	2000176140_sludgeUSA_Contig16296
23984_1_1017_plus_danish23984	2000432040_sludgeOz_Contig11461	2000064520_sludgeUSA_Contig13146
157651_1_670_plus_danish157651	2000455940_sludgeOz_Contig11572	2000181480_sludgeUSA_Contig16316
27025_1_1201_minus_danish27025	2000612770_sludgeOz_Contig852	2000211330_sludgeUSA_Contig1681
180331_1_946_plus_danish180331	2000642970_sludgeOz_Contig9668	2000148590_sludgeUSA_Contig15985
259751_1_303_minus_danish259751	2000596090_sludgeOz_Contig7758	2000137130_sludgeUSA_Contig15724
152618_1_650_plus_danish152618	2000512670_sludgeOz_Contig3429	2000138980_sludgeUSA_Contig15772
175831_1_356_plus_danish175831	2000400600_sludgeOz_Contig11185	2000208890_sludgeUSA_Contig16369
147824_253_1838_plus_danish147824	2000572460_sludgeOz_Contig6608	2000046510_sludgeUSA_Contig12335
260659_159_370_minus_danish260659	2000623990_sludgeOz_Contig8964	2000092840_sludgeUSA_Contig14294
179741_1_660_plus_danish179741	2000512570_sludgeOz_Contig3424	2000208900_sludgeUSA_Contig16369
202474_288_908_minus_danish202474	2000390210_sludgeOz_Contig11029	2000247910_sludgeUSA_Contig4242
101869_1_400_minus_danish101869	2000476710_sludgeOz_Contig11631	2000149990_sludgeUSA_Contig16007
255399_1_442_minus_danish255399	2000638880_sludgeOz_Contig9525	2000317000_sludgeUSA_Contig8324
197669_1_424_minus_danish197669	2000497200_sludgeOz_Contig2573	2000219270_sludgeUSA_Contig2220
142260_2951_4606_minus_danish142260	2000399910_sludgeOz_Contig11176	2000134470_sludgeUSA_Contig1566
117748_1_369_plus_danish117748	2000638530_sludgeOz_Contig9514	2000099420_sludgeUSA_Contig14543
246721_1_475_plus_danish246721	2000511320_sludgeOz_Contig3356	2000279150_sludgeUSA_Contig6147
81630_30_488_plus_danish81630	2000454330_sludgeOz_Contig11565	2000147490_sludgeUSA_Contig15962
77824_1_647_minus_danish77824	2000536850_sludgeOz_Contig4725	2000175950_sludgeUSA_Contig16296
215426_1_640_plus_danish215426	2000519980_sludgeOz_Contig382	2000152200_sludgeUSA_Contig1605
149254_1_511_plus_danish149254	2000643950_sludgeOz_Contig970	2000290000_sludgeUSA_Contig6780
152229_1_548_minus_danish152229	2000595380_sludgeOz_Contig7725	2000089680_sludgeUSA_Contig14168
289_1_353_minus_danish289	2000472740_sludgeOz_Contig11624	2000176430_sludgeUSA_Contig16297
164135_1_1104_plus_danish164135	2000410220_sludgeOz_Contig11289	2000340100_sludgeUSA_Contig9630
26773_1_999_minus_danish26773	2000466440_sludgeOz_Contig11610	2000205370_sludgeUSA_Contig16366
243843_1_320_minus_danish243843	2000629490_sludgeOz_Contig9175	2000065830_sludgeUSA_Contig13201
17052_1_744_minus_danish17052	2000426870_sludgeOz_Contig11428	2000061250_sludgeUSA_Contig13002
226043_1_353_plus_danish226043	2000445730_sludgeOz_Contig11529	2000091280_sludgeUSA_Contig14230
42316_1_509_plus_danish42316	2000519290_sludgeOz_Contig3785	2000196100_sludgeUSA_Contig16351
149520_1_1456_plus_danish149520	2000362020_sludgeOz_Contig10443	2000208910_sludgeUSA_Contig16369
249090_1_894_plus_danish249090	2000609960_sludgeOz_Contig8392	2000030400_sludgeUSA_Contig11559
59991_55_500_minus_danish59991	2000402780_sludgeOz_Contig11209	2000052540_sludgeUSA_Contig12618
122616_1_326_minus_danish122616	2000454110_sludgeOz_Contig11564	2000083800_sludgeUSA_Contig13950
212247_1_691_minus_danish212247	2000449900_sludgeOz_Contig11548	2000265750_sludgeUSA_Contig5414
152725_1_1195_plus_danish152725	2000440100_sludgeOz_Contig11506	2000139850_sludgeUSA_Contig15793
50032_1_205_minus_danish50032	2000527690_sludgeOz_Contig4229	2000032890_sludgeUSA_Contig11680
148219_22_1743_plus_danish148219	2000545100_sludgeOz_Contig5165	2000028520_sludgeUSA_Contig11466
256172_112_749_minus_danish256172	2000393170_sludgeOz_Contig11074	2000140190_sludgeUSA_Contig15801
150032_1_980_minus_danish150032	2000523550_sludgeOz_Contig4003	2000185580_sludgeUSA_Contig16328
185249_1_635_plus_danish185249	2000410210_sludgeOz_Contig11289	2000334550_sludgeUSA_Contig9318
229854_1_319_minus_danish229854	2000490030_sludgeOz_Contig207	2000030730_sludgeUSA_Contig11575
143495_2006_3198_minus_danish143495	2000388960_sludgeOz_Contig11008	2000234760_sludgeUSA_Contig3315
223735_1_531_minus_danish223735	2000600310_sludgeOz_Contig7947	2000196210_sludgeUSA_Contig16352
60566_1_844_plus_danish60566	2000482180_sludgeOz_Contig1515	2000285520_sludgeUSA_Contig6528
28285_146_602_minus_danish28285	2000601610_sludgeOz_Contig8010	2000270900_sludgeUSA_Contig5700
204714_1_371_minus_danish204714	2000377170_sludgeOz_Contig10795	2000172540_sludgeUSA_Contig16282
41782_1_327_minus_danish41782	2000465150_sludgeOz_Contig11606	2000215440_sludgeUSA_Contig1948
143751_4937_6850_plus_danish143751	2000601490_sludgeOz_Contig8003	2000128120_sludgeUSA_Contig15485
70144_136_618_plus_danish70144	2000591220_sludgeOz_Contig7545	2000154790_sludgeUSA_Contig16100
146480_1_986_plus_danish146480	2000624590_sludgeOz_Contig8991	2000045360_sludgeUSA_Contig12279
44222_1_797_plus_danish44222	2000488440_sludgeOz_Contig1955	2000052170_sludgeUSA_Contig12600
53928_1_528_minus_danish53928	2000448430_sludgeOz_Contig11542	2000139170_sludgeUSA_Contig15777
233889_1_300_plus_danish233889	2000472950_sludgeOz_Contig11624	2000271410_sludgeUSA_Contig573
143185_1826_3190_plus_danish143185	2000565110_sludgeOz_Contig6229	2000345540_sludgeUSA_Contig9944
187654_1_359_plus_danish187654	2000439250_sludgeOz_Contig11502	2000107950_sludgeUSA_Contig14835
96619_1_308_minus_danish96619	2000475010_sludgeOz_Contig11628	2000186540_sludgeUSA_Contig16331
268778_1_577_plus_danish268778	2000473170_sludgeOz_Contig11624	2000061550_sludgeUSA_Contig13016
183525_1_511_plus_danish183525	2000386240_sludgeOz_Contig10960	2000189050_sludgeUSA_Contig16337
143288_1_1035_minus_danish143288	2000434910_sludgeOz_Contig11478	2000186070_sludgeUSA_Contig16330
19217_1_775_plus_danish19217	2000520340_sludgeOz_Contig3842	2000233100_sludgeUSA_Contig319
149926_614_1433_minus_danish149926	2000513410_sludgeOz_Contig3469	2000333280_sludgeUSA_Contig9247
148220_245_631_plus_danish148220	2000633330_sludgeOz_Contig9325	2000083210_sludgeUSA_Contig13929
155777_1_977_minus_danish155777	2000597340_sludgeOz_Contig7812	2000068870_sludgeUSA_Contig13331
205563_1_326_minus_danish205563	2000542500_sludgeOz_Contig5020	2000059650_sludgeUSA_Contig12937
212185_1_315_plus_danish212185	2000625970_sludgeOz_Contig9040	2000018810_sludgeUSA_Contig11008
51981_1_567_minus_danish51981	2000501690_sludgeOz_Contig2822	2000269180_sludgeUSA_Contig5605
156797_1_606_minus_danish156797		2000176150_sludgeUSA_Contig16296						156797_1_606_minus_danish156797	Betaproteobacteria	1.1.1.1	2000176150_sludgeUSA_Contig16296	Betaproteobacteria	2.3.1.12
194675_1_355_plus_danish194675		2000257920_sludgeUSA_Contig494						194675_1_355_plus_danish194675	Spirochaetia	2.7.1.69	2000257920_sludgeUSA_Contig494	Betaproteobacteria	2.7.2.3
142629_1_2064_plus_danish142629		2000006500_sludgeUSA_Contig10372						142629_1_2064_plus_danish142629	Sphingobacteriia	2.7.1.40	2000006500_sludgeUSA_Contig10372	Gammaproteobacteria	5.1.3.15
237251_1_386_minus_danish237251		2000235080_sludgeUSA_Contig3339						237251_1_386_minus_danish237251	Gammaproteobacteria	6.2.1.1	2000235080_sludgeUSA_Contig3339	Betaproteobacteria	2.7.1.69
73401_1_539_plus_danish73401		2000329520_sludgeUSA_Contig904						73401_1_539_plus_danish73401	Gammaproteobacteria	1.1.1.27	2000329520_sludgeUSA_Contig904	Betaproteobacteria	5.4.2.1
144103_1919_3834_minus_danish144103		2000335710_sludgeUSA_Contig9384						144103_1919_3834_minus_danish144103	Gammaproteobacteria	6.2.1.1	2000335710_sludgeUSA_Contig9384	Betaproteobacteria	1.2.4.1
196718_1_740_minus_danish196718		2000041970_sludgeUSA_Contig12117						196718_1_740_minus_danish196718	Sphingobacteriia	5.3.1.9	2000041970_sludgeUSA_Contig12117	Gammaproteobacteria	6.2.1.1
144965_54_1067_minus_danish144965		2000068750_sludgeUSA_Contig13327						144965_54_1067_minus_danish144965	Bacteroidia	1.2.1.12	2000068750_sludgeUSA_Contig13327	Betaproteobacteria	5.3.1.1
114819_1_404_plus_danish114819		2000030720_sludgeUSA_Contig11575						114819_1_404_plus_danish114819	Cytophagia	4.2.1.11	2000030720_sludgeUSA_Contig11575	Betaproteobacteria	6.2.1.1
151799_1_974_minus_danish151799		2000195610_sludgeUSA_Contig16351						151799_1_974_minus_danish151799	Alphaproteobacteria	4.1.2.13	2000195610_sludgeUSA_Contig16351	Betaproteobacteria	5.4.2.1
52256_1_387_plus_danish52256		2000250520_sludgeUSA_Contig4420						52256_1_387_plus_danish52256	Gammaproteobacteria	2.7.1.69	2000250520_sludgeUSA_Contig4420	Betaproteobacteria	5.4.2.1
163243_1_750_minus_danish163243		2000016230_sludgeUSA_Contig1088						163243_1_750_minus_danish163243	Betaproteobacteria	1.8.1.4	2000016230_sludgeUSA_Contig1088	Gammaproteobacteria	2.7.1.69
73254_1_302_plus_danish73254								73254_1_302_plus_danish73254	Deltaproteobacteria	2.3.1.12
29114_1_1338_plus_danish29114								29114_1_1338_plus_danish29114	Sphingobacteriia	4.2.1.11
142598_728_1315_minus_danish142598								142598_728_1315_minus_danish142598	Cytophagia	1.1.1.1
202424_1_690_plus_danish202424								202424_1_690_plus_danish202424	Flavobacteriia	2.7.1.11
217909_1_716_plus_danish217909								217909_1_716_plus_danish217909	Alphaproteobacteria	4.2.1.11
185012_109_347_plus_danish185012								185012_109_347_plus_danish185012	Alphaproteobacteria	2.3.1.12
205792_1_302_minus_danish205792								205792_1_302_minus_danish205792	Betaproteobacteria	6.2.1.1
31341_1_526_plus_danish31341								31341_1_526_plus_danish31341	Flavobacteriia	6.2.1.1
102879_1_357_minus_danish102879								102879_1_357_minus_danish102879	Betaproteobacteria	1.2.1.3
165963_1_361_minus_danish165963								165963_1_361_minus_danish165963	Gammaproteobacteria	1.1.1.1
166901_141_459_plus_danish166901								166901_141_459_plus_danish166901	Betaproteobacteria	6.2.1.1
142030_4008_6556_plus_danish142030								142030_4008_6556_plus_danish142030	Sphingobacteriia	1.2.1.3
157686_1_1458_minus_danish157686								157686_1_1458_minus_danish157686	Betaproteobacteria	1.8.1.4
118224_1_283_minus_danish118224								118224_1_283_minus_danish118224	Bacilli	2.7.1.69
66634_42_412_plus_danish66634								66634_42_412_plus_danish66634	Sphingobacteriia	1.2.4.1
183027_220_1044_plus_danish183027								183027_220_1044_plus_danish183027	Sphingobacteriia	1.2.1.12
202784_1_369_plus_danish202784								202784_1_369_plus_danish202784	Flavobacteriia	1.2.1.3
161811_1_911_plus_danish161811								161811_1_911_plus_danish161811	Betaproteobacteria	1.2.4.1
142233_1_1251_minus_danish142233								142233_1_1251_minus_danish142233	Sphingobacteriia	5.4.2.1
207196_1_446_plus_danish207196								207196_1_446_plus_danish207196	Methanomicrobia	5.3.1.1
165260_132_1436_minus_danish165260								165260_132_1436_minus_danish165260	Clostridia	2.7.1.11
94791_1_472_minus_danish94791								94791_1_472_minus_danish94791	Alphaproteobacteria	5.4.2.1
185056_78_344_minus_danish185056								185056_78_344_minus_danish185056	Betaproteobacteria	6.2.1.1
233259_1_381_plus_danish233259								233259_1_381_plus_danish233259	Betaproteobacteria	4.2.1.11
173854_1_297_plus_danish173854								173854_1_297_plus_danish173854	Clostridia	1.2.1.12
264979_11_364_plus_danish264979								264979_11_364_plus_danish264979	Flavobacteriia	1.2.1.3
132647_31_310_minus_danish132647								132647_31_310_minus_danish132647	Flavobacteriia	1.2.1.3
160453_533_940_minus_danish160453								160453_533_940_minus_danish160453	Sphingobacteriia	2.3.1.12
171611_1_858_minus_danish171611								171611_1_858_minus_danish171611	Flavobacteriia	1.2.1.12
263006_89_394_minus_danish263006								263006_89_394_minus_danish263006	Betaproteobacteria	1.2.7.1
199228_1_302_minus_danish199228								199228_1_302_minus_danish199228	Gammaproteobacteria	1.2.1.3
26057_1_601_plus_danish26057								26057_1_601_plus_danish26057	Betaproteobacteria	6.2.1.1
180316_1_609_plus_danish180316								180316_1_609_plus_danish180316	Anaerolineae	1.2.4.1
153650_1_957_plus_danish153650								153650_1_957_plus_danish153650	Cytophagia	4.1.1.32
210451_215_1297_minus_danish210451								210451_215_1297_minus_danish210451	Clostridia	2.7.1.11
194909_1_329_minus_danish194909								194909_1_329_minus_danish194909	Bacilli	2.3.1.12
13413_1_457_plus_danish13413								13413_1_457_plus_danish13413	Gammaproteobacteria	5.3.1.1
147467_1_841_minus_danish147467								147467_1_841_minus_danish147467	Caldilineae	3.1.3.11
40116_1_420_minus_danish40116								40116_1_420_minus_danish40116	Clostridia	1.1.1.1
14453_1_430_minus_danish14453								14453_1_430_minus_danish14453	Alphaproteobacteria	3.2.1.86
173652_1_345_plus_danish173652								173652_1_345_plus_danish173652	Clostridia	1.1.1.1
197418_1_562_minus_danish197418								197418_1_562_minus_danish197418	Opitutae	1.2.4.1
162344_115_591_minus_danish162344								162344_115_591_minus_danish162344	Betaproteobacteria	6.2.1.1
17004_375_1780_plus_danish17004								17004_375_1780_plus_danish17004	Deltaproteobacteria	2.7.1.69
180093_680_2079_plus_danish180093								180093_680_2079_plus_danish180093	Sphingobacteriia	4.1.1.49
159071_1_660_minus_danish159071								159071_1_660_minus_danish159071	Betaproteobacteria	3.1.3.11
200179_1_333_minus_danish200179								200179_1_333_minus_danish200179	Betaproteobacteria	1.2.7.1
193081_1_396_plus_danish193081								193081_1_396_plus_danish193081	Gammaproteobacteria	6.2.1.1
93575_1_318_minus_danish93575								93575_1_318_minus_danish93575	Spirochaetia	6.2.1.1
230885_211_478_plus_danish230885								230885_211_478_plus_danish230885	Betaproteobacteria	1.2.7.1
37139_1_835_minus_danish37139								37139_1_835_minus_danish37139	Alphaproteobacteria	2.7.1.11
157263_1_917_minus_danish157263								157263_1_917_minus_danish157263	Betaproteobacteria	2.7.1.69
177340_1_550_minus_danish177340								177340_1_550_minus_danish177340	Bacteroidia	6.2.1.1
153328_1_575_plus_danish153328								153328_1_575_plus_danish153328	Sphingobacteriia	4.1.2.13
150883_1_1163_minus_danish150883								150883_1_1163_minus_danish150883	Betaproteobacteria	4.2.1.11
186009_1_539_minus_danish186009								186009_1_539_minus_danish186009	Gammaproteobacteria	1.2.1.3
169267_1_346_minus_danish169267								169267_1_346_minus_danish169267	Acidobacteria (class)	1.1.1.1
183485_234_1025_minus_danish183485								183485_234_1025_minus_danish183485	Sphingobacteriia	1.2.4.1
163509_94_371_plus_danish163509								163509_94_371_plus_danish163509	Caldilineae	5.4.2.1
242988_1_490_plus_danish242988								242988_1_490_plus_danish242988	Actinobacteria	3.2.1.86
23965_1_677_plus_danish23965								23965_1_677_plus_danish23965	Cytophagia	2.3.1.12
179961_1_1272_plus_danish179961								179961_1_1272_plus_danish179961	Sphingobacteriia	5.4.2.2
48188_1_402_plus_danish48188								48188_1_402_plus_danish48188	Thermotogae	1.2.4.1
76605_1_344_minus_danish76605								76605_1_344_minus_danish76605	Cytophagia	1.2.1.3
127624_1_367_minus_danish127624								127624_1_367_minus_danish127624	Alphaproteobacteria	1.2.4.1
96891_1_469_plus_danish96891								96891_1_469_plus_danish96891	Cytophagia	2.7.1.69
143472_1_1176_plus_danish143472								143472_1_1176_plus_danish143472	Alphaproteobacteria	1.8.1.4
193762_529_789_plus_danish193762								193762_529_789_plus_danish193762	Deltaproteobacteria	2.3.1.12
254726_1_596_plus_danish254726								254726_1_596_plus_danish254726	Sphingobacteriia	1.1.1.27
145493_1_477_minus_danish145493								145493_1_477_minus_danish145493	Gammaproteobacteria	5.3.1.1
204254_1_610_minus_danish204254								204254_1_610_minus_danish204254	Flavobacteriia	2.7.1.2
52172_1_381_minus_danish52172								52172_1_381_minus_danish52172	Cytophagia	1.2.4.1
206213_105_348_plus_danish206213								206213_105_348_plus_danish206213	Bacilli	2.7.1.69
71539_125_537_minus_danish71539								71539_125_537_minus_danish71539	Betaproteobacteria	6.2.1.1
161245_1_765_minus_danish161245								161245_1_765_minus_danish161245	Bacilli	6.2.1.1
244836_1_317_minus_danish244836								244836_1_317_minus_danish244836	Alphaproteobacteria	1.1.1.1
76961_1_328_plus_danish76961								76961_1_328_plus_danish76961	Actinobacteria	1.1.1.1
189548_1_307_plus_danish189548								189548_1_307_plus_danish189548	Epsilonproteobacteria	1.2.1.3
102590_1_393_plus_danish102590								102590_1_393_plus_danish102590	Betaproteobacteria	4.2.1.11
210623_1_408_minus_danish210623								210623_1_408_minus_danish210623	Sphingobacteriia	1.2.1.3
182313_1_574_plus_danish182313								182313_1_574_plus_danish182313	Alphaproteobacteria	1.2.4.1
148484_1_772_plus_danish148484								148484_1_772_plus_danish148484	Sphingobacteriia	1.2.1.12
23339_271_1033_plus_danish23339								23339_271_1033_plus_danish23339	Bacilli	5.3.1.1
48349_396_769_plus_danish48349								48349_396_769_plus_danish48349	Flavobacteriia	1.2.1.3
157244_1_901_plus_danish157244								157244_1_901_plus_danish157244	Sphingobacteriia	1.2.4.1
144490_998_2050_plus_danish144490								144490_998_2050_plus_danish144490	Betaproteobacteria	5.4.2.1
142255_5419_7767_minus_danish142255								142255_5419_7767_minus_danish142255	Betaproteobacteria	2.7.2.3;5.3.1.1
40468_1_713_plus_danish40468								40468_1_713_plus_danish40468	Sphingobacteriia	5.3.1.9
164455_1_388_minus_danish164455								164455_1_388_minus_danish164455	Clostridia	6.2.1.1
54398_69_710_plus_danish54398								54398_69_710_plus_danish54398	Gammaproteobacteria	5.4.2.1
211712_1_783_plus_danish211712								211712_1_783_plus_danish211712	Betaproteobacteria	1.2.4.1
169912_1_247_minus_danish169912								169912_1_247_minus_danish169912	Betaproteobacteria	5.4.2.1
165025_1_423_minus_danish165025								165025_1_423_minus_danish165025	Planctomycetia	5.4.2.1
139573_1_306_plus_danish139573								139573_1_306_plus_danish139573	Acidobacteria (class)	1.1.1.1
174668_1_855_plus_danish174668								174668_1_855_plus_danish174668	Betaproteobacteria	5.3.1.1
58694_1_815_minus_danish58694								58694_1_815_minus_danish58694	Sphingobacteriia	2.7.1.40
41289_38_579_plus_danish41289								41289_38_579_plus_danish41289	Sphingobacteriia	1.2.4.1
205918_1_1141_plus_danish205918								205918_1_1141_plus_danish205918	Sphingobacteriia	1.2.1.3
59082_1_309_plus_danish59082								59082_1_309_plus_danish59082	Caldilineae	1.2.1.12
141947_101_1413_plus_danish141947								141947_101_1413_plus_danish141947	Sphingobacteriia	2.7.1.2
145812_503_1498_plus_danish145812								145812_503_1498_plus_danish145812	Sphingobacteriia	1.2.4.1
205774_1_844_minus_danish205774								205774_1_844_minus_danish205774	Betaproteobacteria	1.2.1.12
219740_1_316_minus_danish219740								219740_1_316_minus_danish219740	Deltaproteobacteria	2.7.1.69
196131_1_666_plus_danish196131								196131_1_666_plus_danish196131	Flavobacteriia	6.2.1.1
116749_1_711_plus_danish116749								116749_1_711_plus_danish116749	Flavobacteriia	2.7.1.2
210407_1133_2653_plus_danish210407								210407_1133_2653_plus_danish210407	Gammaproteobacteria	1.2.1.3
172050_1_794_plus_danish172050								172050_1_794_plus_danish172050	Sphingobacteriia	1.2.4.1
149779_169_2556_plus_danish149779								149779_169_2556_plus_danish149779	Betaproteobacteria	2.7.1.69
197022_1_411_plus_danish197022								197022_1_411_plus_danish197022	Clostridia	1.2.1.3
188799_1_320_plus_danish188799								188799_1_320_plus_danish188799	Flavobacteriia	1.2.1.3
149806_127_2124_plus_danish149806								149806_127_2124_plus_danish149806	Sphingobacteriia	6.2.1.1
192603_1_357_plus_danish192603								192603_1_357_plus_danish192603	Flavobacteriia	2.7.1.69
139328_1_300_plus_danish139328								139328_1_300_plus_danish139328	Betaproteobacteria	2.7.1.69
45511_1_363_plus_danish45511								45511_1_363_plus_danish45511	Gammaproteobacteria	2.7.1.69
150770_106_1347_plus_danish150770								150770_106_1347_plus_danish150770	Sphingobacteriia	2.3.1.12
181404_1_583_plus_danish181404								181404_1_583_plus_danish181404	Opitutae	1.2.4.1
33320_548_1621_minus_danish33320								33320_548_1621_minus_danish33320	Flavobacteriia	4.1.2.13
166677_2458_3225_minus_danish166677								166677_2458_3225_minus_danish166677	Flavobacteriia	1.2.7.1
159158_313_666_minus_danish159158								159158_313_666_minus_danish159158	Sphingobacteriia	6.2.1.1
164375_1_410_plus_danish164375								164375_1_410_plus_danish164375	Gammaproteobacteria	1.2.1.3
47646_1_317_plus_danish47646								47646_1_317_plus_danish47646	Flavobacteriia	1.2.1.12
161296_1_404_plus_danish161296								161296_1_404_plus_danish161296	Sphingobacteriia	6.2.1.1
143751_6867_8163_plus_danish143751								143751_6867_8163_plus_danish143751	Cytophagia	2.7.1.2
256248_1_493_minus_danish256248								256248_1_493_minus_danish256248	Betaproteobacteria	2.7.1.69
14195_1_649_plus_danish14195								14195_1_649_plus_danish14195	Cyanobacteria (class)	4.1.2.13
258999_1_558_minus_danish258999								258999_1_558_minus_danish258999	Bacteroidetes (class)	6.2.1.1
30108_1_391_minus_danish30108								30108_1_391_minus_danish30108	Sphingobacteriia	1.2.4.1
81980_1_628_plus_danish81980								81980_1_628_plus_danish81980	Clostridia	1.2.1.3
27047_1_772_minus_danish27047								27047_1_772_minus_danish27047	Alphaproteobacteria	6.2.1.1
170884_1_378_minus_danish170884								170884_1_378_minus_danish170884	Betaproteobacteria	2.3.1.12
184103_1_320_minus_danish184103								184103_1_320_minus_danish184103	Sphingobacteriia	2.3.1.12
90303_1_582_plus_danish90303								90303_1_582_plus_danish90303	Acidobacteria (class)	5.4.2.1
220439_1_768_minus_danish220439								220439_1_768_minus_danish220439	Betaproteobacteria	1.2.7.1
178098_1_466_plus_danish178098								178098_1_466_plus_danish178098	Alphaproteobacteria	1.2.4.1
145272_1_2095_plus_danish145272								145272_1_2095_plus_danish145272	Gammaproteobacteria	2.7.1.40
158767_1_662_minus_danish158767								158767_1_662_minus_danish158767	Sphingobacteriia	4.1.2.13
124920_1_579_plus_danish124920								124920_1_579_plus_danish124920	Gammaproteobacteria	5.3.1.1
155244_1_748_minus_danish155244								155244_1_748_minus_danish155244	Sphingobacteriia	4.1.2.13
214871_1_353_plus_danish214871								214871_1_353_plus_danish214871	Betaproteobacteria	2.7.1.69
184720_17_729_plus_danish184720								184720_17_729_plus_danish184720	Betaproteobacteria	6.2.1.13
249019_235_626_plus_danish249019								249019_235_626_plus_danish249019	Actinobacteria	3.2.1.86
226227_1_349_plus_danish226227								226227_1_349_plus_danish226227	Sphingobacteriia	1.2.1.3
180994_1_1000_minus_danish180994								180994_1_1000_minus_danish180994	Betaproteobacteria	1.8.1.4
152493_1_971_minus_danish152493								152493_1_971_minus_danish152493	Sphingobacteriia	6.2.1.1
230375_90_325_plus_danish230375								230375_90_325_plus_danish230375	Gammaproteobacteria	2.3.1.12
129206_1_522_minus_danish129206								129206_1_522_minus_danish129206	Bacteroidia	1.2.4.1
149901_178_1231_plus_danish149901								149901_178_1231_plus_danish149901	Betaproteobacteria	1.2.1.12
240686_1_401_minus_danish240686								240686_1_401_minus_danish240686	Planctomycetia	1.2.4.1
219464_1_402_plus_danish219464								219464_1_402_plus_danish219464	Gammaproteobacteria	6.2.1.1
142487_145_2099_minus_danish142487								142487_145_2099_minus_danish142487	Sphingobacteriia	6.2.1.1
33864_1_212_plus_danish33864								33864_1_212_plus_danish33864	Actinobacteria	2.7.1.69
181834_236_843_plus_danish181834								181834_236_843_plus_danish181834	Betaproteobacteria	3.1.3.11
32926_1_339_plus_danish32926								32926_1_339_plus_danish32926	Chloroflexi	2.7.1.69
102581_1_446_plus_danish102581								102581_1_446_plus_danish102581	Cytophagia	1.2.4.1
185048_1_785_plus_danish185048								185048_1_785_plus_danish185048	Betaproteobacteria	1.2.4.1
34751_1_617_plus_danish34751								34751_1_617_plus_danish34751	Bacteroidia	1.2.1.3
161252_1_750_plus_danish161252								161252_1_750_plus_danish161252	Sphingobacteriia	2.7.1.2
192098_1_1106_plus_danish192098								192098_1_1106_plus_danish192098	Betaproteobacteria	1.8.1.4
195943_282_1397_plus_danish195943								195943_282_1397_plus_danish195943	Chloroflexi	2.7.1.11
259412_1_657_minus_danish259412								259412_1_657_minus_danish259412	Deltaproteobacteria	1.2.4.1
79887_1_614_plus_danish79887								79887_1_614_plus_danish79887	Fibrobacteria	1.8.1.4
87920_1_314_plus_danish87920								87920_1_314_plus_danish87920	Alphaproteobacteria	1.2.7.1
143959_2666_3285_plus_danish143959								143959_2666_3285_plus_danish143959	Betaproteobacteria	1.1.1.1
168566_1_220_plus_danish168566								168566_1_220_plus_danish168566	Gammaproteobacteria	1.2.1.12
203923_1_387_plus_danish203923								203923_1_387_plus_danish203923	Sphingobacteriia	1.2.4.1
24133_1_666_plus_danish24133								24133_1_666_plus_danish24133	Cytophagia	5.3.1.1
142951_1_1524_plus_danish142951								142951_1_1524_plus_danish142951	Sphingobacteriia	1.2.4.1
143235_70_1924_minus_danish143235								143235_70_1924_minus_danish143235	Betaproteobacteria	1.8.1.4
250871_1_572_plus_danish250871								250871_1_572_plus_danish250871	Betaproteobacteria	6.2.1.13
142124_1_860_minus_danish142124								142124_1_860_minus_danish142124	Betaproteobacteria	3.1.3.11
182295_1_492_minus_danish182295								182295_1_492_minus_danish182295	Gammaproteobacteria	1.2.7.1
124213_1_303_plus_danish124213								124213_1_303_plus_danish124213	Flavobacteriia	2.7.1.69
256033_1_387_plus_danish256033								256033_1_387_plus_danish256033	Sphingobacteriia	1.1.1.1
151188_1_745_plus_danish151188								151188_1_745_plus_danish151188	Chlorobia	1.2.7.1
243827_1_308_minus_danish243827								243827_1_308_minus_danish243827	Cyanobacteria (class)	1.2.1.12
24264_1_712_minus_danish24264								24264_1_712_minus_danish24264	Flavobacteriia	1.2.7.1
210491_1_576_plus_danish210491								210491_1_576_plus_danish210491	Flavobacteriia	2.7.1.11
140271_1_350_minus_danish140271								140271_1_350_minus_danish140271	Alphaproteobacteria	1.2.1.3
223293_1_404_minus_danish223293								223293_1_404_minus_danish223293	Gammaproteobacteria	4.2.1.11
73663_1_358_plus_danish73663								73663_1_358_plus_danish73663	Clostridia	6.2.1.1
173528_1_526_plus_danish173528								173528_1_526_plus_danish173528	Sphingobacteriia	1.1.1.1
166313_1_304_plus_danish166313								166313_1_304_plus_danish166313	Deltaproteobacteria	6.2.1.1
141899_2709_4322_minus_danish141899								141899_2709_4322_minus_danish141899	Sphingobacteriia	4.1.1.49
233296_1_369_minus_danish233296								233296_1_369_minus_danish233296	Bacilli	1.2.1.3
103113_1_308_plus_danish103113								103113_1_308_plus_danish103113	Alphaproteobacteria	1.2.1.3
231984_1_389_plus_danish231984								231984_1_389_plus_danish231984	Alphaproteobacteria	1.2.4.1
156706_1_556_minus_danish156706								156706_1_556_minus_danish156706	Planctomycetia	2.7.1.11
20845_1_351_minus_danish20845								20845_1_351_minus_danish20845	Sphingobacteriia	2.3.1.12
31655_15_677_plus_danish31655								31655_15_677_plus_danish31655	Epsilonproteobacteria	2.3.1.12
199352_1_338_plus_danish199352								199352_1_338_plus_danish199352	Betaproteobacteria	6.2.1.1
184245_1_316_minus_danish184245								184245_1_316_minus_danish184245	Alphaproteobacteria	1.1.1.1
111101_1_328_minus_danish111101								111101_1_328_minus_danish111101	Cyanobacteria (class)	2.7.1.69
49678_1_356_minus_danish49678								49678_1_356_minus_danish49678	Cytophagia	2.7.1.69
210595_1227_2110_plus_danish210595								210595_1227_2110_plus_danish210595	Betaproteobacteria	4.1.2.13
166122_1_303_plus_danish166122								166122_1_303_plus_danish166122	Flavobacteriia	1.2.1.3
93335_1_522_plus_danish93335								93335_1_522_plus_danish93335	Betaproteobacteria	6.2.1.1
149061_275_551_minus_danish149061								149061_275_551_minus_danish149061	Sphingobacteriia	1.2.7.1
131590_1_301_plus_danish131590								131590_1_301_plus_danish131590	Gammaproteobacteria	1.1.1.1
172514_1_459_plus_danish172514								172514_1_459_plus_danish172514	Betaproteobacteria	6.2.1.1
146491_1_1154_plus_danish146491								146491_1_1154_plus_danish146491	Betaproteobacteria	5.3.1.9
250813_1_589_plus_danish250813								250813_1_589_plus_danish250813	Opitutae	1.2.4.1
210659_1_1162_plus_danish210659								210659_1_1162_plus_danish210659	Sphingobacteriia	2.7.1.40
220502_1_487_plus_danish220502								220502_1_487_plus_danish220502	Viruses (class)	2.7.1.69
153732_1_944_minus_danish153732								153732_1_944_minus_danish153732	Betaproteobacteria	1.2.4.1
101198_1_398_minus_danish101198								101198_1_398_minus_danish101198	Chlamydiia	1.2.1.12
108001_1_427_minus_danish108001								108001_1_427_minus_danish108001	Betaproteobacteria	6.2.1.1
23226_1_1012_plus_danish23226								23226_1_1012_plus_danish23226	Sphingobacteriia	1.2.1.3
2136_1_376_plus_danish2136								2136_1_376_plus_danish2136	Bacilli	1.2.4.1
199997_1_487_minus_danish199997								199997_1_487_minus_danish199997	Alphaproteobacteria	1.2.4.1
64518_1_597_plus_danish64518								64518_1_597_plus_danish64518	Actinobacteria	3.2.1.86
19940_404_1042_plus_danish19940								19940_404_1042_plus_danish19940	Flavobacteriia	1.8.1.4
45323_1_986_minus_danish45323								45323_1_986_minus_danish45323	Deltaproteobacteria	3.1.3.11
117131_1_368_minus_danish117131								117131_1_368_minus_danish117131	Betaproteobacteria	1.2.1.12
172186_1_554_minus_danish172186								172186_1_554_minus_danish172186	Alphaproteobacteria	1.2.1.3
268827_1_630_plus_danish268827								268827_1_630_plus_danish268827	Sphingobacteriia	3.1.3.11
158423_1_481_minus_danish158423								158423_1_481_minus_danish158423	Gammaproteobacteria	6.2.1.1
24191_1_1012_minus_danish24191								24191_1_1012_minus_danish24191	Actinobacteria	1.2.4.1
72878_42_413_minus_danish72878								72878_42_413_minus_danish72878	Sphingobacteriia	2.3.1.12
192150_1_399_minus_danish192150								192150_1_399_minus_danish192150	Betaproteobacteria	1.2.7.1
202497_332_1238_plus_danish202497								202497_332_1238_plus_danish202497	Gammaproteobacteria	3.1.3.11
169384_1_900_plus_danish169384								169384_1_900_plus_danish169384	Sphingobacteriia	2.7.2.3
186600_1_645_minus_danish186600								186600_1_645_minus_danish186600	Sphingobacteriia	6.2.1.1
165769_1_365_plus_danish165769								165769_1_365_plus_danish165769	Flavobacteriia	1.2.1.12
150926_1_698_minus_danish150926								150926_1_698_minus_danish150926	Methanomicrobia	1.2.7.1
221266_1_424_minus_danish221266								221266_1_424_minus_danish221266	Bacilli	1.1.1.1
185114_1_423_minus_danish185114								185114_1_423_minus_danish185114	Sphingobacteriia	1.2.1.3
144688_1209_1625_minus_danish144688								144688_1209_1625_minus_danish144688	Flavobacteriia	1.2.1.3
150194_596_975_plus_danish150194								150194_596_975_plus_danish150194	Betaproteobacteria	5.4.2.1
158427_1_720_plus_danish158427								158427_1_720_plus_danish158427	Betaproteobacteria	1.2.1.12
184927_28_1307_plus_danish184927								184927_28_1307_plus_danish184927	Anaerolineae	1.2.7.5
65999_1_597_plus_danish65999								65999_1_597_plus_danish65999	Sphingobacteriia	1.2.7.1
181016_1_624_minus_danish181016								181016_1_624_minus_danish181016	Fusobacteriia	3.1.3.11
152244_930_1765_minus_danish152244								152244_930_1765_minus_danish152244	Betaproteobacteria	4.1.2.13
19919_1_659_plus_danish19919								19919_1_659_plus_danish19919	Sphingobacteriia	2.7.1.2
156099_521_1086_plus_danish156099								156099_521_1086_plus_danish156099	Gammaproteobacteria	1.8.1.4
127688_1_360_minus_danish127688								127688_1_360_minus_danish127688	Alphaproteobacteria	2.7.1.69
198101_1_372_minus_danish198101								198101_1_372_minus_danish198101	Sphingobacteriia	1.2.4.1
127009_1_461_plus_danish127009								127009_1_461_plus_danish127009	Bacilli	6.2.1.1
18176_1_1285_minus_danish18176								18176_1_1285_minus_danish18176	Acidobacteriia	4.1.1.49
154313_1_1163_minus_danish154313								154313_1_1163_minus_danish154313	Sphingobacteriia	4.1.1.32
75367_1_512_plus_danish75367								75367_1_512_plus_danish75367	Bacilli	4.2.1.11
237967_1_308_plus_danish237967								237967_1_308_plus_danish237967	Anaerolineae	1.2.4.1
65503_1_556_minus_danish65503								65503_1_556_minus_danish65503	Betaproteobacteria	1.1.1.1
31907_1_305_minus_danish31907								31907_1_305_minus_danish31907	Actinobacteria	2.7.1.69
62079_165_510_plus_danish62079								62079_165_510_plus_danish62079	Betaproteobacteria	2.7.1.69
152594_1_703_minus_danish152594								152594_1_703_minus_danish152594	Thermomicrobia	6.2.1.1
186533_1_647_plus_danish186533								186533_1_647_plus_danish186533	Anaerolineae	3.2.1.86
254449_1_371_minus_danish254449								254449_1_371_minus_danish254449	Gammaproteobacteria	2.7.1.69
246846_285_786_minus_danish246846								246846_285_786_minus_danish246846	Betaproteobacteria	6.2.1.1
145724_1_1569_minus_danish145724								145724_1_1569_minus_danish145724	Thermomicrobia	6.2.1.1
144632_1_1022_minus_danish144632								144632_1_1022_minus_danish144632	Clostridia	1.2.4.1
19227_1_455_plus_danish19227								19227_1_455_plus_danish19227	Betaproteobacteria	6.2.1.1
148284_330_967_plus_danish148284								148284_330_967_plus_danish148284	Flavobacteriia	1.8.1.4
14134_45_309_plus_danish14134								14134_45_309_plus_danish14134	Alphaproteobacteria	2.3.1.12
81093_1_396_plus_danish81093								81093_1_396_plus_danish81093	Planctomycetia	1.1.1.1
44035_53_439_plus_danish44035								44035_53_439_plus_danish44035	Sphingobacteriia	1.2.1.3
51921_1_532_plus_danish51921								51921_1_532_plus_danish51921	Bacilli	1.1.1.1
95576_1_315_minus_danish95576								95576_1_315_minus_danish95576	Cyanobacteria (class)	5.4.2.1
242310_1_354_plus_danish242310								242310_1_354_plus_danish242310	Betaproteobacteria	2.7.1.69
215590_1_565_plus_danish215590								215590_1_565_plus_danish215590	Deltaproteobacteria	1.2.4.1
159099_1_1177_minus_danish159099								159099_1_1177_minus_danish159099	Sphingobacteriia	1.2.4.1
267045_1_355_plus_danish267045								267045_1_355_plus_danish267045	Chlamydiia	1.2.1.3
113580_1_323_minus_danish113580								113580_1_323_minus_danish113580	Bacilli	2.7.1.69
268150_1_398_plus_danish268150								268150_1_398_plus_danish268150	Gammaproteobacteria	1.2.4.1
25855_1_573_minus_danish25855								25855_1_573_minus_danish25855	Cytophagia	1.8.1.4
233169_1_370_minus_danish233169								233169_1_370_minus_danish233169	Betaproteobacteria	6.2.1.1
114733_1_352_plus_danish114733								114733_1_352_plus_danish114733	Actinobacteria	2.7.1.69
216849_1_589_plus_danish216849								216849_1_589_plus_danish216849	Fusobacteriia	2.3.1.12
180849_331_998_plus_danish180849								180849_331_998_plus_danish180849	Betaproteobacteria	2.7.1.69
156047_1_765_plus_danish156047								156047_1_765_plus_danish156047	Bacteroidia	1.8.1.4
47104_1_496_plus_danish47104								47104_1_496_plus_danish47104	Sphingobacteriia	6.2.1.1
202808_1_629_minus_danish202808								202808_1_629_minus_danish202808	Sphingobacteriia	1.2.4.1
157590_1_338_minus_danish157590								157590_1_338_minus_danish157590	Planctomycetia	2.7.1.69
34497_1_586_minus_danish34497								34497_1_586_minus_danish34497	Cyanobacteria (class)	5.3.1.1
240065_1_482_plus_danish240065								240065_1_482_plus_danish240065	Alphaproteobacteria	4.2.1.11
62002_1_524_plus_danish62002								62002_1_524_plus_danish62002	Betaproteobacteria	5.4.2.1
106730_1_313_minus_danish106730								106730_1_313_minus_danish106730	Deltaproteobacteria	1.2.7.1
242575_1_319_minus_danish242575								242575_1_319_minus_danish242575	Chlorobia	2.3.1.12
180211_149_1056_plus_danish180211								180211_149_1056_plus_danish180211	Clostridia	4.1.1.32
142106_180_2117_minus_danish142106								142106_180_2117_minus_danish142106	Sphingobacteriia	6.2.1.1
136284_1_393_minus_danish136284								136284_1_393_minus_danish136284	Sphingobacteriia	1.2.1.3
67788_1_343_plus_danish67788								67788_1_343_plus_danish67788	Gemmatimonadetes	1.2.4.1
34725_1_478_plus_danish34725								34725_1_478_plus_danish34725	Actinobacteria	1.2.4.1
156875_1_892_plus_danish156875								156875_1_892_plus_danish156875	Sphingobacteriia	2.7.1.11
155534_1_663_minus_danish155534								155534_1_663_minus_danish155534	Betaproteobacteria	5.3.1.1
39275_1_653_plus_danish39275								39275_1_653_plus_danish39275	Planctomycetia	1.1.1.1
169617_1_1070_minus_danish169617								169617_1_1070_minus_danish169617	Cytophagia	5.4.2.1
68575_1_361_minus_danish68575								68575_1_361_minus_danish68575	Gammaproteobacteria	2.7.1.69
201071_1_426_plus_danish201071								201071_1_426_plus_danish201071	Clostridia	1.2.1.3
151272_1_1179_plus_danish151272								151272_1_1179_plus_danish151272	Nitrospira	2.7.1.11
26424_1_857_plus_danish26424								26424_1_857_plus_danish26424	Sphingobacteriia	2.7.1.40
195794_1_353_minus_danish195794								195794_1_353_minus_danish195794	Clostridia	2.7.1.69
251308_1_405_minus_danish251308								251308_1_405_minus_danish251308	Betaproteobacteria	2.7.1.69
134821_1_473_minus_danish134821								134821_1_473_minus_danish134821	Betaproteobacteria	2.7.1.69
144715_1_335_minus_danish144715								144715_1_335_minus_danish144715	Flavobacteriia	2.7.1.69
235120_1_352_minus_danish235120								235120_1_352_minus_danish235120	Betaproteobacteria	5.4.2.1
1758_1_391_minus_danish1758								1758_1_391_minus_danish1758	Actinobacteria	1.2.1.3
2344_1_429_plus_danish2344								2344_1_429_plus_danish2344	Clostridia	2.7.1.63
152277_1_1182_minus_danish152277								152277_1_1182_minus_danish152277	Betaproteobacteria	2.7.2.3
195002_1_470_plus_danish195002								195002_1_470_plus_danish195002	Gammaproteobacteria	6.2.1.1
146562_657_1607_minus_danish146562								146562_657_1607_minus_danish146562	Bacteroidia	1.2.1.3
67711_1_476_plus_danish67711								67711_1_476_plus_danish67711	Gammaproteobacteria	1.1.1.1
72434_1_456_minus_danish72434								72434_1_456_minus_danish72434	Flavobacteriia	1.2.1.3
177489_1_557_plus_danish177489								177489_1_557_plus_danish177489	Alphaproteobacteria	1.1.1.1
234034_1_367_minus_danish234034								234034_1_367_minus_danish234034	Betaproteobacteria	1.2.4.1
148123_1_984_plus_danish148123								148123_1_984_plus_danish148123	Flavobacteriia	2.7.1.11
142179_2947_4374_minus_danish142179								142179_2947_4374_minus_danish142179	Sphingobacteriia	1.2.1.3
16981_1234_2229_minus_danish16981								16981_1234_2229_minus_danish16981	Sphingobacteriia	1.2.4.1
131531_1_306_minus_danish131531								131531_1_306_minus_danish131531	Spirochaetia	6.2.1.1
198385_1_389_minus_danish198385								198385_1_389_minus_danish198385	Betaproteobacteria	2.7.1.69
173361_1_630_plus_danish173361								173361_1_630_plus_danish173361	Sphingobacteriia	1.2.4.1
149944_1_1916_plus_danish149944								149944_1_1916_plus_danish149944	Acidobacteriia	1.8.1.4
152161_1_1586_minus_danish152161								152161_1_1586_minus_danish152161	Sphingobacteriia	5.3.1.9
48090_1_639_plus_danish48090								48090_1_639_plus_danish48090	Gammaproteobacteria	3.1.3.11
151070_1_776_minus_danish151070								151070_1_776_minus_danish151070	Sphingobacteriia	3.1.3.11
58155_1_360_plus_danish58155								58155_1_360_plus_danish58155	Cytophagia	1.2.1.3
141797_737_1793_minus_danish141797								141797_737_1793_minus_danish141797	Epsilonproteobacteria	5.3.1.9
152277_1253_1564_minus_danish152277								152277_1253_1564_minus_danish152277	Betaproteobacteria	1.2.1.12
142607_1_1702_plus_danish142607								142607_1_1702_plus_danish142607	Flavobacteriia	1.2.1.9
232688_1_334_plus_danish232688								232688_1_334_plus_danish232688	Actinobacteria	2.3.1.12
189761_288_1265_plus_danish189761								189761_288_1265_plus_danish189761	Sphingobacteriia	1.2.4.1
103140_40_547_plus_danish103140								103140_40_547_plus_danish103140	Gammaproteobacteria	2.7.1.69
154016_1_1373_plus_danish154016								154016_1_1373_plus_danish154016	Sphingobacteriia	5.4.2.2
185169_1_395_plus_danish185169								185169_1_395_plus_danish185169	Betaproteobacteria	1.2.7.1
211359_1_414_plus_danish211359								211359_1_414_plus_danish211359	Thermotogae	6.2.1.1
223563_1_812_minus_danish223563								223563_1_812_minus_danish223563	Alphaproteobacteria	6.2.1.1
162520_1_626_minus_danish162520								162520_1_626_minus_danish162520	Gammaproteobacteria	1.2.1.3
29660_305_507_minus_danish29660								29660_305_507_minus_danish29660	Acidobacteriia	6.2.1.1
171889_1_261_plus_danish171889								171889_1_261_plus_danish171889	Deltaproteobacteria	1.2.1.12
146386_600_1496_minus_danish146386								146386_600_1496_minus_danish146386	Gammaproteobacteria	2.7.2.3
67483_1_679_minus_danish67483								67483_1_679_minus_danish67483	Chlorobia	4.1.2.13
204128_1_400_plus_danish204128								204128_1_400_plus_danish204128	Sphingobacteriia	1.2.1.3
23486_1_938_plus_danish23486								23486_1_938_plus_danish23486	Sphingobacteriia	1.2.1.12
258656_1_653_plus_danish258656								258656_1_653_plus_danish258656	Bacilli	1.2.4.1
2085_1_346_minus_danish2085								2085_1_346_minus_danish2085	Acidobacteria (class)	1.2.1.3
145051_194_1655_minus_danish145051								145051_194_1655_minus_danish145051	Betaproteobacteria	5.3.1.9
145617_597_1137_minus_danish145617								145617_597_1137_minus_danish145617	Thermotogae	5.3.1.1
16702_216_890_plus_danish16702								16702_216_890_plus_danish16702	Sphingobacteriia	1.8.1.4
228159_1_346_minus_danish228159								228159_1_346_minus_danish228159	Betaproteobacteria	1.2.7.1
152310_1_522_plus_danish152310								152310_1_522_plus_danish152310	Clostridia	6.2.1.1
153301_435_972_plus_danish153301								153301_435_972_plus_danish153301	Bacteroidetes (class)	2.7.1.69
168785_1_604_plus_danish168785								168785_1_604_plus_danish168785	Sphingobacteriia	1.2.4.1
200854_1_325_plus_danish200854								200854_1_325_plus_danish200854	Sphingobacteriia	2.3.1.12
18261_1_1347_minus_danish18261								18261_1_1347_minus_danish18261	Sphingobacteriia	1.8.1.4
170543_1_414_minus_danish170543								170543_1_414_minus_danish170543	Betaproteobacteria	3.1.3.11
212644_1_381_minus_danish212644								212644_1_381_minus_danish212644	Sphingobacteriia	2.3.1.12
222496_1_314_minus_danish222496								222496_1_314_minus_danish222496	Betaproteobacteria	1.2.1.3
191896_1_332_plus_danish191896								191896_1_332_plus_danish191896	Actinobacteria	1.1.1.1
220546_1_366_plus_danish220546								220546_1_366_plus_danish220546	Actinobacteria	1.1.1.1
67628_1_399_plus_danish67628								67628_1_399_plus_danish67628	Gammaproteobacteria	2.3.1.12
145986_1_1164_plus_danish145986								145986_1_1164_plus_danish145986	Sphingobacteriia	1.8.1.4
101833_1_353_plus_danish101833								101833_1_353_plus_danish101833	Bacilli	2.7.1.69
161814_1_498_minus_danish161814								161814_1_498_minus_danish161814	Gammaproteobacteria	1.1.1.1
177265_1_888_minus_danish177265								177265_1_888_minus_danish177265	Clostridia	2.7.1.2
103596_1_305_plus_danish103596								103596_1_305_plus_danish103596	Flavobacteriia	1.2.1.12
168412_1_582_plus_danish168412								168412_1_582_plus_danish168412	Sphingobacteriia	1.2.4.1
263503_1_453_plus_danish263503								263503_1_453_plus_danish263503	Sphingobacteriia	1.2.1.3

## Sheet: MGE_NM
DK	AU	USA
216482_1_383_minus_danish216482	2000366250_sludgeOz_Contig10551	2000293830_sludgeUSA_Contig7008
123524_1_486_plus_danish123524	2000489270_sludgeOz_Contig2015	2000181880_sludgeUSA_Contig16317
152803_1_700_plus_danish152803	2000441200_sludgeOz_Contig11512	2000296790_sludgeUSA_Contig7184
42997_215_509_minus_danish42997	2000473240_sludgeOz_Contig11625	2000118200_sludgeUSA_Contig15178
18954_1_791_plus_danish18954	2000413820_sludgeOz_Contig11326	2000098140_sludgeUSA_Contig14493
161016_14_820_plus_danish161016	2000498350_sludgeOz_Contig264	2000252870_sludgeUSA_Contig4584
215150_1_493_plus_danish215150	2000626870_sludgeOz_Contig9070	2000234000_sludgeUSA_Contig3257
181509_96_740_plus_danish181509	2000354990_sludgeOz_Contig10257	2000151420_sludgeUSA_Contig16035
92922_1_335_plus_danish92922	2000514460_sludgeOz_Contig3526	2000015870_sludgeUSA_Contig10863
191795_1_352_plus_danish191795	2000424220_sludgeOz_Contig11409	2000076640_sludgeUSA_Contig13657
25663_1_1246_minus_danish25663	2000379700_sludgeOz_Contig10838	2000291200_sludgeUSA_Contig6852
37811_1_508_plus_danish37811	2000537800_sludgeOz_Contig4775	2000233320_sludgeUSA_Contig3207
190082_1_494_minus_danish190082	2000353600_sludgeOz_Contig10215	2000117070_sludgeUSA_Contig15140
228773_1_499_minus_danish228773	2000537790_sludgeOz_Contig4775	2000118140_sludgeUSA_Contig15176
263326_1_301_minus_danish263326	2000366080_sludgeOz_Contig10548	2000222970_sludgeUSA_Contig2476
21637_1_1267_plus_danish21637	2000545950_sludgeOz_Contig5209	2000210590_sludgeUSA_Contig16370
227432_1_313_minus_danish227432	2000388980_sludgeOz_Contig11009	2000046990_sludgeUSA_Contig12359
267232_1_384_minus_danish267232	2000506820_sludgeOz_Contig3112	2000201820_sludgeUSA_Contig16360
148825_132_719_minus_danish148825	2000608780_sludgeOz_Contig8341	2000247650_sludgeUSA_Contig4222
161547_1_592_minus_danish161547	2000577060_sludgeOz_Contig6846	2000198480_sludgeUSA_Contig16356
20854_1_746_plus_danish20854	2000471290_sludgeOz_Contig11621	2000225300_sludgeUSA_Contig2630
96209_310_687_minus_danish96209	2000585210_sludgeOz_Contig7272	2000260180_sludgeUSA_Contig510
174668_1066_1847_plus_danish174668	2000462390_sludgeOz_Contig11597	2000096200_sludgeUSA_Contig14421
180765_1_1241_plus_danish180765	2000518090_sludgeOz_Contig3726	2000142780_sludgeUSA_Contig15860
176401_1_507_plus_danish176401	2000355000_sludgeOz_Contig10257	2000175730_sludgeUSA_Contig16295
267518_1_429_minus_danish267518	2000458690_sludgeOz_Contig11584	2000026740_sludgeUSA_Contig11379
143621_1656_2513_minus_danish143621	2000388410_sludgeOz_Contig10998	2000105070_sludgeUSA_Contig14737
157451_1_610_plus_danish157451	2000350480_sludgeOz_Contig10120	2000324290_sludgeUSA_Contig8742
154685_1_761_plus_danish154685	2000402640_sludgeOz_Contig11207	2000015180_sludgeUSA_Contig10825
259366_1_336_minus_danish259366	2000584130_sludgeOz_Contig722	2000222900_sludgeUSA_Contig247
7988_1_327_plus_danish7988	2000462420_sludgeOz_Contig11597	2000142790_sludgeUSA_Contig15860
55954_1_334_minus_danish55954	2000510020_sludgeOz_Contig3284	2000318590_sludgeUSA_Contig8414
190497_1_448_minus_danish190497	2000461980_sludgeOz_Contig11595	2000220310_sludgeUSA_Contig2291
142241_576_2160_plus_danish142241	2000431680_sludgeOz_Contig11459	2000127160_sludgeUSA_Contig15458
173114_25_624_minus_danish173114	2000407640_sludgeOz_Contig11263	2000198510_sludgeUSA_Contig16356
151153_1_1052_plus_danish151153	2000462370_sludgeOz_Contig11597	2000232660_sludgeUSA_Contig3157
20708_1_1164_plus_danish20708	2000431690_sludgeOz_Contig11459	2000081860_sludgeUSA_Contig13880
61506_1_649_minus_danish61506	2000633420_sludgeOz_Contig9330	2000153730_sludgeUSA_Contig16081
252460_1_616_plus_danish252460	2000529710_sludgeOz_Contig434	2000200380_sludgeUSA_Contig16358
144458_1_1177_minus_danish144458	2000384310_sludgeOz_Contig10927	2000238550_sludgeUSA_Contig3580
92271_1_503_plus_danish92271	2000445250_sludgeOz_Contig11527	2000324280_sludgeUSA_Contig8742
155134_1_577_plus_danish155134	2000548830_sludgeOz_Contig5366	2000107380_sludgeUSA_Contig14815
151076_1_764_minus_danish151076	2000590300_sludgeOz_Contig7506	2000023620_sludgeUSA_Contig11231
153902_1_705_minus_danish153902	2000498870_sludgeOz_Contig2664	2000301400_sludgeUSA_Contig7429
65973_1_416_minus_danish65973	2000353890_sludgeOz_Contig10224	2000274040_sludgeUSA_Contig5868
261117_1_372_plus_danish261117	2000452500_sludgeOz_Contig11557	2000191700_sludgeUSA_Contig16343
35109_1_401_plus_danish35109	2000474450_sludgeOz_Contig11627	2000002650_sludgeUSA_Contig10158
264119_1_326_minus_danish264119	2000437420_sludgeOz_Contig11492	2000142000_sludgeUSA_Contig15844
131678_1_317_plus_danish131678	2000372840_sludgeOz_Contig1070	2000151410_sludgeUSA_Contig16035
180151_901_1893_minus_danish180151	2000618600_sludgeOz_Contig8758	2000061030_sludgeUSA_Contig12995
266580_1_457_minus_danish266580	2000614720_sludgeOz_Contig8605	2000140220_sludgeUSA_Contig15802
129174_1_335_minus_danish129174	2000592080_sludgeOz_Contig7586	2000270610_sludgeUSA_Contig5686
26136_1_895_plus_danish26136	2000413600_sludgeOz_Contig11324	2000140200_sludgeUSA_Contig15802
187493_150_611_plus_danish187493	2000383200_sludgeOz_Contig10905	2000336800_sludgeUSA_Contig9447
189059_1_395_minus_danish189059	2000389910_sludgeOz_Contig11024	2000221790_sludgeUSA_Contig2394
80183_1_593_plus_danish80183	2000431700_sludgeOz_Contig11459	2000104900_sludgeUSA_Contig14730
8593_22_328_minus_danish8593	2000453620_sludgeOz_Contig11563	2000151150_sludgeUSA_Contig16031
176762_285_631_minus_danish176762	2000646900_sludgeOz_Contig9803	2000224020_sludgeUSA_Contig255
17958_1_591_minus_danish17958	2000437310_sludgeOz_Contig11491	2000075900_sludgeUSA_Contig13623
132852_1_427_minus_danish132852	2000471310_sludgeOz_Contig11621	2000264710_sludgeUSA_Contig5357
194319_1_374_minus_danish194319	2000594060_sludgeOz_Contig7670	2000305210_sludgeUSA_Contig7645
155386_1_891_plus_danish155386	2000626980_sludgeOz_Contig9077	2000266850_sludgeUSA_Contig5477
34625_1_370_minus_danish34625	2000635420_sludgeOz_Contig9410	2000188500_sludgeUSA_Contig16336
33875_1_489_minus_danish33875	2000445290_sludgeOz_Contig11527	2000291440_sludgeUSA_Contig6866
154501_1_1040_plus_danish154501	2000584890_sludgeOz_Contig7256	2000095160_sludgeUSA_Contig14381
140943_1_406_minus_danish140943	2000510690_sludgeOz_Contig3324	2000181870_sludgeUSA_Contig16317
41086_1_387_plus_danish41086	2000368270_sludgeOz_Contig10595	2000151110_sludgeUSA_Contig16031
48088_23_458_plus_danish48088	2000464340_sludgeOz_Contig11604	2000060900_sludgeUSA_Contig1299
173125_1_570_plus_danish173125	2000469950_sludgeOz_Contig11617	2000177810_sludgeUSA_Contig16304
180012_1703_2083_plus_danish180012	2000529680_sludgeOz_Contig4338	2000222220_sludgeUSA_Contig2424
142859_2640_3755_plus_danish142859	2000489220_sludgeOz_Contig2011	2000104910_sludgeUSA_Contig14730
207562_1_335_minus_danish207562	2000626170_sludgeOz_Contig9047	2000067270_sludgeUSA_Contig13269
112926_1_621_plus_danish112926	2000362320_sludgeOz_Contig10453	2000162170_sludgeUSA_Contig16213
23123_1_895_plus_danish23123	2000462380_sludgeOz_Contig11597	2000264720_sludgeUSA_Contig5357
91986_1_380_plus_danish91986	2000543230_sludgeOz_Contig5062	2000123630_sludgeUSA_Contig15342
144107_1841_3400_minus_danish144107	2000530720_sludgeOz_Contig4396	2000075830_sludgeUSA_Contig13620
233864_1_524_minus_danish233864	2000471250_sludgeOz_Contig11621	2000159100_sludgeUSA_Contig16168
187722_1_1030_plus_danish187722	2000466370_sludgeOz_Contig11610	2000092370_sludgeUSA_Contig14274
186611_1_314_minus_danish186611	2000640640_sludgeOz_Contig9583	2000088910_sludgeUSA_Contig14142
158387_1_712_plus_danish158387	2000536420_sludgeOz_Contig4701	2000336630_sludgeUSA_Contig9438
70405_1_313_minus_danish70405	2000457380_sludgeOz_Contig11579	2000142760_sludgeUSA_Contig15860
212609_1_492_minus_danish212609	2000462440_sludgeOz_Contig11597	2000305890_sludgeUSA_Contig7683
179564_1_313_plus_danish179564	2000600220_sludgeOz_Contig7941	2000323410_sludgeUSA_Contig8691
207277_1_398_plus_danish207277	2000372480_sludgeOz_Contig10692	2000302140_sludgeUSA_Contig7472
150546_1_1365_minus_danish150546	2000357810_sludgeOz_Contig10332	2000170820_sludgeUSA_Contig16274
143153_4471_7255_minus_danish143153	2000503810_sludgeOz_Contig2941	2000121720_sludgeUSA_Contig15284
224188_1_653_plus_danish224188	2000554290_sludgeOz_Contig565	2000084600_sludgeUSA_Contig13978
167765_1_484_minus_danish167765	2000371980_sludgeOz_Contig10681	2000193170_sludgeUSA_Contig16346
21017_1_566_plus_danish21017	2000422420_sludgeOz_Contig11397	2000165980_sludgeUSA_Contig16249
238534_1_355_plus_danish238534	2000416210_sludgeOz_Contig11347	2000151120_sludgeUSA_Contig16031
185994_1_448_plus_danish185994	2000641620_sludgeOz_Contig9615	2000173110_sludgeUSA_Contig16285
45219_109_335_minus_danish45219	2000395470_sludgeOz_Contig11111	2000078510_sludgeUSA_Contig13740
170726_1_445_plus_danish170726	2000445240_sludgeOz_Contig11527	2000221550_sludgeUSA_Contig2377
141635_1_1546_plus_danish141635	2000451740_sludgeOz_Contig11555	2000183280_sludgeUSA_Contig16321
169527_1_551_minus_danish169527	2000645170_sludgeOz_Contig9741	2000167950_sludgeUSA_Contig16260
156000_72_1754_plus_danish156000	2000458800_sludgeOz_Contig11584	2000040010_sludgeUSA_Contig12024
181338_1_693_plus_danish181338	2000610790_sludgeOz_Contig8432	2000264730_sludgeUSA_Contig5358
60033_1_338_minus_danish60033	2000516130_sludgeOz_Contig3621	2000095720_sludgeUSA_Contig14401
25397_1_756_plus_danish25397	2000515160_sludgeOz_Contig3564	2000066530_sludgeUSA_Contig13233
181440_1_734_plus_danish181440	2000553690_sludgeOz_Contig5620	2000052280_sludgeUSA_Contig12607
154878_1_579_plus_danish154878	2000453370_sludgeOz_Contig11562	2000141690_sludgeUSA_Contig15837
65407_1_588_minus_danish65407	2000496650_sludgeOz_Contig2544	2000061160_sludgeUSA_Contig1300
152977_1_621_minus_danish152977	2000413840_sludgeOz_Contig11326	2000187170_sludgeUSA_Contig16332
145870_677_2086_minus_danish145870	2000457660_sludgeOz_Contig11580	2000142010_sludgeUSA_Contig15844
117551_1_336_minus_danish117551	2000357070_sludgeOz_Contig10311	2000101090_sludgeUSA_Contig14603
143449_3674_4319_minus_danish143449	2000458700_sludgeOz_Contig11584	2000003520_sludgeUSA_Contig10203
266925_1_322_plus_danish266925	2000366070_sludgeOz_Contig10548	2000168330_sludgeUSA_Contig16262
153405_1_514_minus_danish153405	2000636350_sludgeOz_Contig9440	2000270030_sludgeUSA_Contig5653
68436_1_593_plus_danish68436	2000462900_sludgeOz_Contig11599	2000095040_sludgeUSA_Contig14378
19503_1_1223_plus_danish19503	2000502270_sludgeOz_Contig2853	2000201810_sludgeUSA_Contig16360
214898_1_346_plus_danish214898	2000474260_sludgeOz_Contig11627	2000318140_sludgeUSA_Contig8388
143439_1100_2169_minus_danish143439	2000616280_sludgeOz_Contig8672	2000036920_sludgeUSA_Contig11878
193315_1_362_minus_danish193315	2000466360_sludgeOz_Contig11610	2000022320_sludgeUSA_Contig11172
156964_1_967_plus_danish156964	2000415380_sludgeOz_Contig11338	2000140210_sludgeUSA_Contig15802
56533_45_429_minus_danish56533	2000458710_sludgeOz_Contig11584	2000164040_sludgeUSA_Contig16234
157216_1_454_minus_danish157216	2000571530_sludgeOz_Contig6559	2000240150_sludgeUSA_Contig3685
189293_1_324_plus_danish189293	2000410930_sludgeOz_Contig11297	2000269010_sludgeUSA_Contig5596
140266_1_344_minus_danish140266	2000458790_sludgeOz_Contig11584	2000039570_sludgeUSA_Contig12002
182492_1_495_minus_danish182492	2000601830_sludgeOz_Contig802	2000273740_sludgeUSA_Contig5854
17480_1_1000_plus_danish17480	2000528250_sludgeOz_Contig4261	2000023880_sludgeUSA_Contig11244
24325_1_489_plus_danish24325	2000517580_sludgeOz_Contig3698	2000055420_sludgeUSA_Contig12755
69985_1_479_plus_danish69985	2000641630_sludgeOz_Contig9615	2000014720_sludgeUSA_Contig10804
230193_1_563_minus_danish230193	2000525100_sludgeOz_Contig4087	2000020820_sludgeUSA_Contig11104
251540_1_692_minus_danish251540	2000645880_sludgeOz_Contig9767	2000095270_sludgeUSA_Contig14385
142322_479_1584_plus_danish142322	2000471300_sludgeOz_Contig11621	2000271690_sludgeUSA_Contig5743
249517_1_484_minus_danish249517	2000391850_sludgeOz_Contig11056	2000143920_sludgeUSA_Contig15889
165649_1_429_plus_danish165649	2000416050_sludgeOz_Contig11345	2000170800_sludgeUSA_Contig16274
161274_1_1030_plus_danish161274	2000626990_sludgeOz_Contig9077	2000210580_sludgeUSA_Contig16370
142740_335_2074_plus_danish142740	2000435110_sludgeOz_Contig1148	2000187740_sludgeUSA_Contig16334
200035_666_1309_plus_danish200035	2000456460_sludgeOz_Contig11575	2000046290_sludgeUSA_Contig12326
156261_315_614_minus_danish156261	2000641880_sludgeOz_Contig9625	2000213310_sludgeUSA_Contig1804
80599_20_311_plus_danish80599	2000649790_sludgeOz_Contig9893	2000253390_sludgeUSA_Contig4617
33123_74_439_minus_danish33123	2000568850_sludgeOz_Contig6416	2000165970_sludgeUSA_Contig16249
85130_1_286_minus_danish85130	2000590830_sludgeOz_Contig7529	2000126360_sludgeUSA_Contig15430
200484_74_331_minus_danish200484	2000462430_sludgeOz_Contig11597	2000170810_sludgeUSA_Contig16274
148781_1_1047_minus_danish148781	2000471320_sludgeOz_Contig11621	2000126020_sludgeUSA_Contig15422
146465_1_1295_plus_danish146465	2000434380_sludgeOz_Contig11475	2000223840_sludgeUSA_Contig2538
141966_1646_2228_minus_danish141966	2000363420_sludgeOz_Contig10484	2000127170_sludgeUSA_Contig15458
257412_1_305_minus_danish257412	2000645650_sludgeOz_Contig9758	2000095050_sludgeUSA_Contig14378
21276_1_514_minus_danish21276	2000355800_sludgeOz_Contig10279	2000022330_sludgeUSA_Contig11172
149530_1_340_plus_danish149530	2000469940_sludgeOz_Contig11617	2000165410_sludgeUSA_Contig16245
5790_1_315_plus_danish5790	2000353910_sludgeOz_Contig10224	2000071930_sludgeUSA_Contig13451
195933_1_370_plus_danish195933	2000385770_sludgeOz_Contig10952	2000030290_sludgeUSA_Contig11553
222556_129_521_minus_danish222556	2000387970_sludgeOz_Contig10990	2000095070_sludgeUSA_Contig14378
200865_1_361_plus_danish200865	2000445270_sludgeOz_Contig11527	2000281700_sludgeUSA_Contig6302
53749_1_338_minus_danish53749	2000614940_sludgeOz_Contig8617	2000300220_sludgeUSA_Contig7362
105152_15_343_minus_danish105152	2000416060_sludgeOz_Contig11345	2000153540_sludgeUSA_Contig16077
157923_1_558_plus_danish157923	2000464320_sludgeOz_Contig11604	2000050670_sludgeUSA_Contig12537
212222_1_659_plus_danish212222	2000573110_sludgeOz_Contig6642	2000319660_sludgeUSA_Contig848
16932_1_1046_minus_danish16932	2000626340_sludgeOz_Contig9052	2000295620_sludgeUSA_Contig7115
195711_1_1213_plus_danish195711	2000490700_sludgeOz_Contig2121	2000117250_sludgeUSA_Contig15147
147449_721_1899_minus_danish147449	2000554760_sludgeOz_Contig5677	2000234310_sludgeUSA_Contig3279
180568_1_971_minus_danish180568	2000358060_sludgeOz_Contig10339	2000194780_sludgeUSA_Contig16349
251922_1_329_minus_danish251922	2000592090_sludgeOz_Contig7586	2000106350_sludgeUSA_Contig14779
168938_1_639_minus_danish168938	2000368130_sludgeOz_Contig10592	2000336610_sludgeUSA_Contig9436
243058_1_457_minus_danish243058	2000456470_sludgeOz_Contig11575	2000251170_sludgeUSA_Contig4465
188696_400_544_plus_danish188696	2000498240_sludgeOz_Contig2632	2000193210_sludgeUSA_Contig16346
24262_1_472_plus_danish24262	2000409990_sludgeOz_Contig11287	2000260190_sludgeUSA_Contig510
152751_1_389_minus_danish152751	2000626320_sludgeOz_Contig9052	2000162160_sludgeUSA_Contig16213
162561_1_643_plus_danish162561	2000588820_sludgeOz_Contig7438	2000316440_sludgeUSA_Contig8288
144599_780_1658_minus_danish144599	2000626160_sludgeOz_Contig9047	2000151440_sludgeUSA_Contig16035
248111_60_739_plus_danish248111	2000632220_sludgeOz_Contig9279	2000203520_sludgeUSA_Contig16363
79343_1_315_plus_danish79343	2000359610_sludgeOz_Contig10380	2000105060_sludgeUSA_Contig14737
142398_6469_7181_plus_danish142398	2000462330_sludgeOz_Contig11597	2000220660_sludgeUSA_Contig2316
198207_123_1201_minus_danish198207	2000458770_sludgeOz_Contig11584	2000210160_sludgeUSA_Contig16370
248319_1_616_plus_danish248319	2000471220_sludgeOz_Contig11621	2000283180_sludgeUSA_Contig6387
143006_1482_2818_plus_danish143006	2000608990_sludgeOz_Contig8350	2000256270_sludgeUSA_Contig483
96105_1_328_minus_danish96105	2000413590_sludgeOz_Contig11324	2000237520_sludgeUSA_Contig3511
34153_1_234_minus_danish34153	2000645870_sludgeOz_Contig9767	2000336710_sludgeUSA_Contig9442
134686_1_382_plus_danish134686	2000592720_sludgeOz_Contig7615	2000092050_sludgeUSA_Contig14262
182930_1_699_plus_danish182930	2000498320_sludgeOz_Contig2637	2000142830_sludgeUSA_Contig15862
245552_1_499_minus_danish245552	2000518080_sludgeOz_Contig3726	2000307300_sludgeUSA_Contig7765
141596_799_1422_plus_danish141596	2000489820_sludgeOz_Contig2052	2000106180_sludgeUSA_Contig14773
29293_1_930_minus_danish29293	2000571400_sludgeOz_Contig6551	2000151140_sludgeUSA_Contig16031
142364_243_1990_plus_danish142364	2000444060_sludgeOz_Contig11524	2000195990_sludgeUSA_Contig16351
157207_300_899_plus_danish157207	2000353900_sludgeOz_Contig10224	2000142770_sludgeUSA_Contig15860
20748_1_1000_plus_danish20748	2000471260_sludgeOz_Contig11621	2000271700_sludgeUSA_Contig5743
78279_1_349_minus_danish78279	2000645970_sludgeOz_Contig9770	2000036480_sludgeUSA_Contig11858
32260_1_403_plus_danish32260	2000486220_sludgeOz_Contig1797	2000295610_sludgeUSA_Contig7115
50990_1_739_minus_danish50990	2000462360_sludgeOz_Contig11597	2000162200_sludgeUSA_Contig16213
83298_1_399_minus_danish83298	2000473460_sludgeOz_Contig11625	2000089950_sludgeUSA_Contig14180
172256_1_397_plus_danish172256	2000497450_sludgeOz_Contig2589	2000197740_sludgeUSA_Contig16355
146152_1250_1720_minus_danish146152	2000608770_sludgeOz_Contig8341	2000178490_sludgeUSA_Contig16306
2448_1_490_minus_danish2448	2000352920_sludgeOz_Contig10193	2000266180_sludgeUSA_Contig544
188433_1_328_minus_danish188433	2000424940_sludgeOz_Contig11414	2000066520_sludgeUSA_Contig13233
221810_1_626_minus_danish221810	2000363560_sludgeOz_Contig10488	2000073950_sludgeUSA_Contig13535
142859_3901_4759_plus_danish142859	2000572110_sludgeOz_Contig659	2000285840_sludgeUSA_Contig6549
175073_1_651_minus_danish175073	2000389900_sludgeOz_Contig11024	2000298990_sludgeUSA_Contig7303
163992_1_924_plus_danish163992	2000571540_sludgeOz_Contig6559	2000073940_sludgeUSA_Contig13535
216328_1_708_minus_danish216328	2000492080_sludgeOz_Contig2224	2000083720_sludgeUSA_Contig13948
25123_156_728_plus_danish25123	2000373770_sludgeOz_Contig10720	2000006160_sludgeUSA_Contig10353
247905_1_839_plus_danish247905	2000646100_sludgeOz_Contig9774	2000184760_sludgeUSA_Contig16326
150235_1_950_plus_danish150235	2000605250_sludgeOz_Contig8175	2000123640_sludgeUSA_Contig15342
21910_1_540_plus_danish21910	2000458760_sludgeOz_Contig11584	2000233480_sludgeUSA_Contig3219
31402_1_796_plus_danish31402	2000366110_sludgeOz_Contig10548	2000224360_sludgeUSA_Contig257
144285_1_2462_plus_danish144285	2000641610_sludgeOz_Contig9615	2000249190_sludgeUSA_Contig433
152214_1_970_plus_danish152214	2000445280_sludgeOz_Contig11527	2000072240_sludgeUSA_Contig13463
77576_1_534_minus_danish77576	2000478040_sludgeOz_Contig1210	2000227090_sludgeUSA_Contig2754
153253_1_1382_minus_danish153253	2000611080_sludgeOz_Contig8444	2000194800_sludgeUSA_Contig16349
241782_1_304_plus_danish241782	2000622720_sludgeOz_Contig8917	2000162140_sludgeUSA_Contig16213
49207_1_536_minus_danish49207	2000610420_sludgeOz_Contig8413	2000252360_sludgeUSA_Contig4547
24008_1_746_minus_danish24008	2000439290_sludgeOz_Contig11503	2000275850_sludgeUSA_Contig5967
124850_1_303_plus_danish124850	2000377650_sludgeOz_Contig10805	2000132220_sludgeUSA_Contig15598
202585_51_603_minus_danish202585	2000584980_sludgeOz_Contig7260	2000187190_sludgeUSA_Contig16332
142342_1_1081_plus_danish142342	2000462310_sludgeOz_Contig11597	2000050040_sludgeUSA_Contig12505
169554_107_1222_minus_danish169554	2000614590_sludgeOz_Contig8601	2000005910_sludgeUSA_Contig10342
71361_1_348_plus_danish71361	2000462400_sludgeOz_Contig11597	2000101460_sludgeUSA_Contig14615
84472_1_359_plus_danish84472	2000366120_sludgeOz_Contig10548	2000098470_sludgeUSA_Contig14506
246822_1_1336_minus_danish246822	2000620600_sludgeOz_Contig8833	2000053980_sludgeUSA_Contig12684
141817_13562_14709_plus_danish141817	2000490640_sludgeOz_Contig2116	2000325590_sludgeUSA_Contig8808
150394_1_1130_plus_danish150394	2000512940_sludgeOz_Contig3442	2000198500_sludgeUSA_Contig16356
26961_1_714_plus_danish26961	2000591710_sludgeOz_Contig7565	2000234010_sludgeUSA_Contig3257
76680_1_310_plus_danish76680	2000471210_sludgeOz_Contig11621	2000071920_sludgeUSA_Contig13451
256965_159_616_plus_danish256965	2000416040_sludgeOz_Contig11345	2000162190_sludgeUSA_Contig16213
146086_1_1439_plus_danish146086	2000462410_sludgeOz_Contig11597	2000274030_sludgeUSA_Contig5868
21504_289_836_plus_danish21504	2000608790_sludgeOz_Contig8341	2000336720_sludgeUSA_Contig9442
102460_1_806_plus_danish102460	2000543360_sludgeOz_Contig5069	2000108320_sludgeUSA_Contig14848
173587_1_673_minus_danish173587	2000379470_sludgeOz_Contig10835	2000198450_sludgeUSA_Contig16356
32239_59_778_minus_danish32239	2000652510_sludgeOz_Contig9975	2000048270_sludgeUSA_Contig12421
155161_1_563_plus_danish155161	2000578840_sludgeOz_Contig6943	2000123590_sludgeUSA_Contig15341
162039_106_623_plus_danish162039	2000503560_sludgeOz_Contig2926	2000204390_sludgeUSA_Contig16364
69403_1_502_plus_danish69403	2000413650_sludgeOz_Contig11324	2000078130_sludgeUSA_Contig13721
155571_1_795_plus_danish155571	2000539250_sludgeOz_Contig485	2000151130_sludgeUSA_Contig16031
15850_178_460_plus_danish15850	2000471280_sludgeOz_Contig11621	2000262590_sludgeUSA_Contig5233
87168_1_388_plus_danish87168	2000564500_sludgeOz_Contig6197	2000007640_sludgeUSA_Contig10439
7055_1_311_minus_danish7055	2000372560_sludgeOz_Contig10694	2000012160_sludgeUSA_Contig10686
143724_85_1119_minus_danish143724	2000445230_sludgeOz_Contig11527	2000260890_sludgeUSA_Contig5140
49621_1_309_plus_danish49621	2000392480_sludgeOz_Contig11065	2000284340_sludgeUSA_Contig646
141966_947_1621_minus_danish141966	2000649780_sludgeOz_Contig9893	2000164050_sludgeUSA_Contig16234
125914_1_710_plus_danish125914	2000494150_sludgeOz_Contig238	2000158030_sludgeUSA_Contig16150
160977_1_791_plus_danish160977	2000584870_sludgeOz_Contig7256	2000132240_sludgeUSA_Contig15599
16783_1_321_minus_danish16783	2000471330_sludgeOz_Contig11621	2000141660_sludgeUSA_Contig15836
43266_1_530_plus_danish43266	2000479830_sludgeOz_Contig1342	2000121600_sludgeUSA_Contig15280
188156_1_496_minus_danish188156	2000469890_sludgeOz_Contig11617	2000064930_sludgeUSA_Contig13162
190373_52_902_plus_danish190373	2000510680_sludgeOz_Contig3324	2000258780_sludgeUSA_Contig5002
174534_1_240_minus_danish174534	2000570280_sludgeOz_Contig6493	2000170790_sludgeUSA_Contig16274
154157_1_702_plus_danish154157	2000618410_sludgeOz_Contig875	2000080100_sludgeUSA_Contig13812
17320_1_1107_minus_danish17320	2000395240_sludgeOz_Contig11107	2000198490_sludgeUSA_Contig16356
252248_1_527_minus_danish252248	2000619630_sludgeOz_Contig8795	2000095060_sludgeUSA_Contig14378
36870_1_842_plus_danish36870	2000458780_sludgeOz_Contig11584	2000266800_sludgeUSA_Contig5474
102994_1_312_minus_danish102994	2000473480_sludgeOz_Contig11625	2000106360_sludgeUSA_Contig14779
182801_1_374_minus_danish182801	2000507950_sludgeOz_Contig3169	2000043990_sludgeUSA_Contig12214
162194_1_666_minus_danish162194	2000511740_sludgeOz_Contig3381	2000169810_sludgeUSA_Contig16269
23996_1_763_plus_danish23996	2000445260_sludgeOz_Contig11527	2000249180_sludgeUSA_Contig433
160801_1_1041_plus_danish160801	2000462340_sludgeOz_Contig11597	2000279230_sludgeUSA_Contig6152
164447_1_644_minus_danish164447	2000614710_sludgeOz_Contig8605	2000014880_sludgeUSA_Contig10811
156650_1_518_minus_danish156650	2000469690_sludgeOz_Contig11617	2000175700_sludgeUSA_Contig16295
203542_1_363_minus_danish203542	2000593600_sludgeOz_Contig7651	2000319000_sludgeUSA_Contig8440
142291_375_2456_minus_danish142291	2000471240_sludgeOz_Contig11621	2000151430_sludgeUSA_Contig16035
183078_1_788_minus_danish183078	2000425880_sludgeOz_Contig11421	2000094200_sludgeUSA_Contig14343
143111_1_1792_plus_danish143111	2000645160_sludgeOz_Contig9741	2000162180_sludgeUSA_Contig16213
106957_1_365_minus_danish106957	2000553510_sludgeOz_Contig5610	2000292640_sludgeUSA_Contig6940
154127_1_1029_plus_danish154127	2000374710_sludgeOz_Contig10740	2000097930_sludgeUSA_Contig14484
226704_1_376_plus_danish226704	2000594430_sludgeOz_Contig7684	2000198470_sludgeUSA_Contig16356
254204_1_697_minus_danish254204	2000489770_sludgeOz_Contig2048	2000231590_sludgeUSA_Contig3089
23283_1_958_plus_danish23283	2000583750_sludgeOz_Contig7201	2000023890_sludgeUSA_Contig11244
22773_1_743_plus_danish22773	2000605760_sludgeOz_Contig8198	2000237150_sludgeUSA_Contig3486
157287_1_951_plus_danish157287	2000471230_sludgeOz_Contig11621	2000285260_sludgeUSA_Contig6513
182242_229_649_minus_danish182242	2000464330_sludgeOz_Contig11604	2000177310_sludgeUSA_Contig16301
125352_1_355_minus_danish125352	2000626330_sludgeOz_Contig9052	2000204410_sludgeUSA_Contig16364
202666_1_486_minus_danish202666	2000469660_sludgeOz_Contig11617	2000342200_sludgeUSA_Contig9753
117860_1_345_minus_danish117860	2000456450_sludgeOz_Contig11575	2000037410_sludgeUSA_Contig11899
148227_447_2645_minus_danish148227	2000369110_sludgeOz_Contig10614	2000184540_sludgeUSA_Contig16326
221476_1_512_minus_danish221476	2000383720_sludgeOz_Contig10913	2000000570_sludgeUSA_Contig10035
47149_1_1080_minus_danish47149	2000425870_sludgeOz_Contig11421	2000177200_sludgeUSA_Contig16301
186623_1_363_plus_danish186623	2000462350_sludgeOz_Contig11597	2000185130_sludgeUSA_Contig16327
259757_1_554_minus_danish259757	2000624520_sludgeOz_Contig8988	2000204400_sludgeUSA_Contig16364
13236_1_324_minus_danish13236	2000471270_sludgeOz_Contig11621	2000074730_sludgeUSA_Contig13572
18312_1_1833_minus_danish18312	2000553150_sludgeOz_Contig5595	2000127780_sludgeUSA_Contig15476
55881_1_377_minus_danish55881	2000383550_sludgeOz_Contig10910	2000184550_sludgeUSA_Contig16326
150460_1_669_plus_danish150460	2000399610_sludgeOz_Contig11172	2000078150_sludgeUSA_Contig13722
205147_1_514_minus_danish205147	2000462320_sludgeOz_Contig11597	2000175690_sludgeUSA_Contig16295
150788_1_344_plus_danish150788	2000456440_sludgeOz_Contig11575	2000210600_sludgeUSA_Contig16370
202443_1_564_plus_danish202443	2000537780_sludgeOz_Contig4775	2000083740_sludgeUSA_Contig13948
158128_1_688_plus_danish158128	2000394020_sludgeOz_Contig11088	2000086280_sludgeUSA_Contig14040
63188_1_658_minus_danish63188	2000584430_sludgeOz_Contig7232	2000092110_sludgeUSA_Contig14264
147535_178_862_minus_danish147535	2000510030_sludgeOz_Contig3284	2000106720_sludgeUSA_Contig14792
7080_1_344_minus_danish7080	2000584880_sludgeOz_Contig7256	2000210620_sludgeUSA_Contig16370
142332_864_1472_minus_danish142332	2000370390_sludgeOz_Contig10644	2000083730_sludgeUSA_Contig13948
141849_2775_3767_minus_danish141849	2000378140_sludgeOz_Contig10812	2000223850_sludgeUSA_Contig2538
182659_1_911_plus_danish182659	2000555600_sludgeOz_Contig5722	2000081370_sludgeUSA_Contig13860
90949_1_421_plus_danish90949	2000567260_sludgeOz_Contig6330	2000198460_sludgeUSA_Contig16356
149305_1035_1523_minus_danish149305	2000353920_sludgeOz_Contig10224	2000187180_sludgeUSA_Contig16332
149508_111_1066_plus_danish149508	2000610430_sludgeOz_Contig8413	2000160200_sludgeUSA_Contig16186
201515_1_531_plus_danish201515	2000461220_sludgeOz_Contig11593	2000005030_sludgeUSA_Contig10288
227502_1_389_plus_danish227502	2000394890_sludgeOz_Contig11102	2000158020_sludgeUSA_Contig16150
159259_1024_1847_minus_danish159259	2000471200_sludgeOz_Contig11621	2000251160_sludgeUSA_Contig4465
18861_1_356_minus_danish18861	2000542000_sludgeOz_Contig4997	2000105340_sludgeUSA_Contig14746
188821_125_683_plus_danish188821	2000427720_sludgeOz_Contig11434	2000087770_sludgeUSA_Contig14097
17866_18_932_plus_danish17866		2000172430_sludgeUSA_Contig16282						17866_18_932_plus_danish17866	Clostridia	1.6.5.3	2000172430_sludgeUSA_Contig16282	Betaproteobacteria	6.3.1.2
166857_1_550_plus_danish166857		2000119050_sludgeUSA_Contig15208						166857_1_550_plus_danish166857	Deltaproteobacteria	1.6.5.3	2000119050_sludgeUSA_Contig15208	Betaproteobacteria	4.2.1.1
73304_1_356_plus_danish73304		2000127180_sludgeUSA_Contig15458						73304_1_356_plus_danish73304	Deltaproteobacteria	1.6.5.3	2000127180_sludgeUSA_Contig15458	Betaproteobacteria	1.7.1.4
227699_1_407_minus_danish227699		2000162150_sludgeUSA_Contig16213						227699_1_407_minus_danish227699	Gammaproteobacteria	1.6.5.3	2000162150_sludgeUSA_Contig16213	Betaproteobacteria	1.6.5.3
36816_498_915_plus_danish36816		2000039120_sludgeUSA_Contig11981						36816_498_915_plus_danish36816	Flavobacteriia	4.2.1.1	2000039120_sludgeUSA_Contig11981	Betaproteobacteria	1.7.99.4
183755_1_836_minus_danish183755		2000128110_sludgeUSA_Contig15485						183755_1_836_minus_danish183755	Chloroflexi	6.3.5.4	2000128110_sludgeUSA_Contig15485	Betaproteobacteria	1.7.1.4
191502_1_615_minus_danish191502		2000111510_sludgeUSA_Contig14958						191502_1_615_minus_danish191502	Flavobacteriia	1.9.3.1	2000111510_sludgeUSA_Contig14958	Betaproteobacteria	1.2.1.2
59615_449_658_plus_danish59615		2000336810_sludgeUSA_Contig9447						59615_449_658_plus_danish59615	Sphingobacteriia	1.6.5.3	2000336810_sludgeUSA_Contig9447	Betaproteobacteria	1.6.5.3
239670_1_325_plus_danish239670								239670_1_325_plus_danish239670	Sphingobacteriia	1.6.5.3
161808_1_480_minus_danish161808								161808_1_480_minus_danish161808	Epsilonproteobacteria	1.6.5.3
238930_1_377_minus_danish238930								238930_1_377_minus_danish238930	Gammaproteobacteria	1.9.3.1
152400_1_1211_plus_danish152400								152400_1_1211_plus_danish152400	Flavobacteriia	1.6.5.3
73701_1_432_plus_danish73701								73701_1_432_plus_danish73701	Gammaproteobacteria	4.2.1.1
34717_1_514_minus_danish34717								34717_1_514_minus_danish34717	Sphingobacteriia	1.9.3.1
138851_1_435_plus_danish138851								138851_1_435_plus_danish138851	Alphaproteobacteria	1.9.3.1
141502_1_1848_minus_danish141502								141502_1_1848_minus_danish141502	Sphingobacteriia	1.6.99.5
165649_1110_1332_plus_danish165649								165649_1110_1332_plus_danish165649	Betaproteobacteria	1.6.5.3
184145_1_543_plus_danish184145								184145_1_543_plus_danish184145	Cytophagia	1.9.3.1
256898_31_471_minus_danish256898								256898_31_471_minus_danish256898	Deltaproteobacteria	1.9.3.1
79480_1_321_minus_danish79480								79480_1_321_minus_danish79480	Sphingobacteriia	1.6.5.3
222657_1_342_plus_danish222657								222657_1_342_plus_danish222657	Spirochaetia	1.6.5.3
253928_1_795_plus_danish253928								253928_1_795_plus_danish253928	Chrysiogenetes	1.6.5.3
182276_129_487_plus_danish182276								182276_129_487_plus_danish182276	Actinobacteria	1.6.5.3
147995_1_623_plus_danish147995								147995_1_623_plus_danish147995	Betaproteobacteria	1.6.5.3
126243_1_311_plus_danish126243								126243_1_311_plus_danish126243	Caldilineae	1.6.5.3
219726_1_505_minus_danish219726								219726_1_505_minus_danish219726	Flavobacteriia	1.6.5.3
220655_1_681_minus_danish220655								220655_1_681_minus_danish220655	Gammaproteobacteria	1.6.5.3;1.6.99.3
170796_307_674_minus_danish170796								170796_307_674_minus_danish170796	Sphingobacteriia	1.6.5.3
211711_1_765_minus_danish211711								211711_1_765_minus_danish211711	Sphingobacteriia	1.6.5.3
155188_1_1853_plus_danish155188								155188_1_1853_plus_danish155188	Anaerolineae	6.3.1.2
200973_1_307_minus_danish200973								200973_1_307_minus_danish200973	Actinobacteria	1.6.5.3
166366_1_381_minus_danish166366								166366_1_381_minus_danish166366	Sphingobacteriia	1.6.5.3
166471_1_388_minus_danish166471								166471_1_388_minus_danish166471	Betaproteobacteria	1.6.5.3
149074_1_1180_minus_danish149074								149074_1_1180_minus_danish149074	Sphingobacteriia	1.9.3.1
124182_1_307_minus_danish124182								124182_1_307_minus_danish124182	Betaproteobacteria	1.6.5.3
34443_1_721_plus_danish34443								34443_1_721_plus_danish34443	Sphingobacteriia	2.1.2.10
269204_1_361_plus_danish269204								269204_1_361_plus_danish269204	Actinobacteria	1.6.5.3
178529_1_375_minus_danish178529								178529_1_375_minus_danish178529	Betaproteobacteria	1.9.3.1
154390_1_597_plus_danish154390								154390_1_597_plus_danish154390	Deltaproteobacteria	1.6.5.3
248466_1_507_minus_danish248466								248466_1_507_minus_danish248466	Bacteroidetes (class)	1.9.3.1
155140_1_1825_minus_danish155140								155140_1_1825_minus_danish155140	Betaproteobacteria	1.6.5.3
163096_1_713_minus_danish163096								163096_1_713_minus_danish163096	Deltaproteobacteria	1.6.5.3
29208_1_384_minus_danish29208								29208_1_384_minus_danish29208	Betaproteobacteria	1.6.5.3
144231_1_1560_plus_danish144231								144231_1_1560_plus_danish144231	Cytophagia	1.9.3.1
55806_1_527_plus_danish55806								55806_1_527_plus_danish55806	Sphingobacteriia	1.6.5.3
43177_102_638_minus_danish43177								43177_102_638_minus_danish43177	Sphingobacteriia	3.5.1.1
18991_1_732_plus_danish18991								18991_1_732_plus_danish18991	Sphingobacteriia	4.2.1.1
232809_1_546_plus_danish232809								232809_1_546_plus_danish232809	Cytophagia	1.6.5.3
90759_1_497_minus_danish90759								90759_1_497_minus_danish90759	Bacteroidetes (class)	1.6.5.3
5159_1_437_plus_danish5159								5159_1_437_plus_danish5159	Sphingobacteriia	3.5.1.1
147344_736_2162_plus_danish147344								147344_736_2162_plus_danish147344	Epsilonproteobacteria	1.4.1.4
230608_1_304_plus_danish230608								230608_1_304_plus_danish230608	Gammaproteobacteria	1.6.5.3
92341_1_434_plus_danish92341								92341_1_434_plus_danish92341	Methanobacteria	1.6.5.3
97846_1_408_minus_danish97846								97846_1_408_minus_danish97846	Sphingobacteriia	1.9.3.1
36135_638_1040_plus_danish36135								36135_638_1040_plus_danish36135	Sphingobacteriia	1.6.5.3
155622_1_845_minus_danish155622								155622_1_845_minus_danish155622	Flavobacteriia	1.4.1.4
109317_1_366_plus_danish109317								109317_1_366_plus_danish109317	Cytophagia	1.6.5.3
155420_1_1646_minus_danish155420								155420_1_1646_minus_danish155420	Caldilineae	1.2.1.2
93000_1_363_plus_danish93000								93000_1_363_plus_danish93000	Bacteroidia	1.6.5.3
161629_71_930_minus_danish161629								161629_71_930_minus_danish161629	Sphingobacteriia	1.9.3.1
224933_1_412_minus_danish224933								224933_1_412_minus_danish224933	Sphingobacteriia	1.9.3.1
152060_5_1115_plus_danish152060								152060_5_1115_plus_danish152060	Sphingobacteriia	1.9.3.1
20865_1_770_plus_danish20865								20865_1_770_plus_danish20865	Betaproteobacteria	1.9.3.1
189273_1_546_plus_danish189273								189273_1_546_plus_danish189273	Betaproteobacteria	1.6.5.3
237412_1_322_minus_danish237412								237412_1_322_minus_danish237412	Gammaproteobacteria	1.6.5.3
258888_1_563_minus_danish258888								258888_1_563_minus_danish258888	Betaproteobacteria	1.2.1.2
226838_1_651_plus_danish226838								226838_1_651_plus_danish226838	Gammaproteobacteria	4.2.1.1
47764_1_517_plus_danish47764								47764_1_517_plus_danish47764	Flavobacteriia	4.2.1.1
92811_1_312_minus_danish92811								92811_1_312_minus_danish92811	Betaproteobacteria	1.6.5.3
28379_1_522_plus_danish28379								28379_1_522_plus_danish28379	Gemmatimonadetes	1.6.5.3
161054_1_1227_minus_danish161054								161054_1_1227_minus_danish161054	Betaproteobacteria	1.6.5.3
175114_1_333_plus_danish175114								175114_1_333_plus_danish175114	Thermotogae	1.6.5.3
32744_1_595_plus_danish32744								32744_1_595_plus_danish32744	Cytophagia	1.9.3.1
236323_1_212_minus_danish236323								236323_1_212_minus_danish236323	Opitutae	1.6.5.3
153903_51_864_plus_danish153903								153903_51_864_plus_danish153903	Betaproteobacteria	1.6.5.3
158122_125_474_minus_danish158122								158122_125_474_minus_danish158122	Betaproteobacteria	1.6.5.3
47492_1_778_minus_danish47492								47492_1_778_minus_danish47492	Actinobacteria	1.6.5.3
255648_1_452_minus_danish255648								255648_1_452_minus_danish255648	Deltaproteobacteria	1.9.3.1
18433_1_916_minus_danish18433								18433_1_916_minus_danish18433	Actinobacteria	1.6.5.3
2336_1_371_minus_danish2336								2336_1_371_minus_danish2336	Planctomycetia	1.6.5.3
173218_1_355_plus_danish173218								173218_1_355_plus_danish173218	Deltaproteobacteria	1.9.3.1
151849_1_1378_minus_danish151849								151849_1_1378_minus_danish151849	Betaproteobacteria	1.6.5.3
183258_1_595_plus_danish183258								183258_1_595_plus_danish183258	Gammaproteobacteria	6.3.1.2
142926_1_1888_minus_danish142926								142926_1_1888_minus_danish142926	Betaproteobacteria	1.7.7.2
192088_1_440_plus_danish192088								192088_1_440_plus_danish192088	Gammaproteobacteria	1.6.5.3
225012_1_380_minus_danish225012								225012_1_380_minus_danish225012	Methanomicrobia	1.6.5.3
19791_4533_5707_plus_danish19791								19791_4533_5707_plus_danish19791	Bacilli	1.9.3.1
108017_1_322_minus_danish108017								108017_1_322_minus_danish108017	Betaproteobacteria	1.9.3.1
38237_1_551_minus_danish38237								38237_1_551_minus_danish38237	Sphingobacteriia	1.9.3.1
40889_1_681_minus_danish40889								40889_1_681_minus_danish40889	Bacteroidia	6.3.1.2
21727_1_1266_plus_danish21727								21727_1_1266_plus_danish21727	Cytophagia	2.1.2.10
105977_1_392_minus_danish105977								105977_1_392_minus_danish105977	Betaproteobacteria	1.6.5.3
55774_1_603_minus_danish55774								55774_1_603_minus_danish55774	Betaproteobacteria	3.5.5.1
43110_1_631_minus_danish43110								43110_1_631_minus_danish43110	Sphingobacteriia	1.6.99.3
202611_1_1015_plus_danish202611								202611_1_1015_plus_danish202611	Chloroflexi	6.3.5.4
8224_1_376_plus_danish8224								8224_1_376_plus_danish8224	Alphaproteobacteria	1.9.3.1
143880_1137_1895_plus_danish143880								143880_1137_1895_plus_danish143880	Sphingobacteriia	1.6.5.3
71617_124_451_plus_danish71617								71617_124_451_plus_danish71617	Alphaproteobacteria	1.6.5.3
99570_1_402_minus_danish99570								99570_1_402_minus_danish99570	Chlorobia	1.6.5.3
248896_1_344_plus_danish248896								248896_1_344_plus_danish248896	Sphingobacteriia	1.9.3.1
142406_1_1622_plus_danish142406								142406_1_1622_plus_danish142406	Aquificae	1.7.2.4
160501_1_796_minus_danish160501								160501_1_796_minus_danish160501	Betaproteobacteria	1.6.5.3
188696_1_388_plus_danish188696								188696_1_388_plus_danish188696	Betaproteobacteria	1.9.3.1
245722_1_731_minus_danish245722								245722_1_731_minus_danish245722	Opitutae	1.4.1.14;1.4.1.13
155675_349_858_minus_danish155675								155675_349_858_minus_danish155675	Clostridia	1.6.5.3
114732_1_352_minus_danish114732								114732_1_352_minus_danish114732	Actinobacteria	1.6.5.3
52080_1_528_plus_danish52080								52080_1_528_plus_danish52080	Actinobacteria	1.6.5.3
145288_2055_3212_plus_danish145288								145288_2055_3212_plus_danish145288	Sphingobacteriia	1.9.3.1
21672_1_1179_minus_danish21672								21672_1_1179_minus_danish21672	Clostridia	1.4.1.14;1.4.1.13
154345_1_1055_minus_danish154345								154345_1_1055_minus_danish154345	Betaproteobacteria	6.3.1.2
268176_81_357_plus_danish268176								268176_81_357_plus_danish268176	Actinobacteria	1.6.5.3
143501_657_1345_plus_danish143501								143501_657_1345_plus_danish143501	Cytophagia	4.2.1.1
217150_1_343_plus_danish217150								217150_1_343_plus_danish217150	Sphingobacteriia	1.6.5.3
165649_449_1054_plus_danish165649								165649_449_1054_plus_danish165649	Betaproteobacteria	1.6.5.3
203903_1_273_plus_danish203903								203903_1_273_plus_danish203903	Betaproteobacteria	1.9.3.1
168496_1_468_minus_danish168496								168496_1_468_minus_danish168496	Chlorobia	1.7.1.4
109121_55_426_plus_danish109121								109121_55_426_plus_danish109121	Chlorobia	1.6.5.3
113234_1_423_plus_danish113234								113234_1_423_plus_danish113234	Actinobacteria	1.6.5.3
29874_90_1130_plus_danish29874								29874_90_1130_plus_danish29874	Acidobacteria (class)	6.3.1.2
253586_1_321_plus_danish253586								253586_1_321_plus_danish253586	Betaproteobacteria	1.9.3.1
91795_1_454_plus_danish91795								91795_1_454_plus_danish91795	Sphingobacteriia	1.9.3.1
185966_1_541_minus_danish185966								185966_1_541_minus_danish185966	Betaproteobacteria	1.9.3.1
40364_1_925_plus_danish40364								40364_1_925_plus_danish40364	Sphingobacteriia	1.6.5.3
59180_1_301_plus_danish59180								59180_1_301_plus_danish59180	Bacteroidia	1.6.5.3
117787_1_314_minus_danish117787								117787_1_314_minus_danish117787	Betaproteobacteria	1.6.5.3
44736_1_977_minus_danish44736								44736_1_977_minus_danish44736	Sphingobacteriia	1.9.3.1
55119_1_475_plus_danish55119								55119_1_475_plus_danish55119	Gammaproteobacteria	1.6.5.3
155172_303_876_minus_danish155172								155172_303_876_minus_danish155172	Betaproteobacteria	1.6.5.3
178226_1_372_plus_danish178226								178226_1_372_plus_danish178226	Flavobacteriia	1.6.5.3
25357_1_671_minus_danish25357								25357_1_671_minus_danish25357	Betaproteobacteria	1.6.5.3
146152_1749_2859_minus_danish146152								146152_1749_2859_minus_danish146152	Sphingobacteriia	1.6.5.3
180959_1_602_minus_danish180959								180959_1_602_minus_danish180959	Deltaproteobacteria	1.6.5.3
200076_64_504_minus_danish200076								200076_64_504_minus_danish200076	Gammaproteobacteria	4.2.1.104
73225_1_578_plus_danish73225								73225_1_578_plus_danish73225	Sphingobacteriia	1.6.5.3;1.6.99.3
253751_1_159_plus_danish253751								253751_1_159_plus_danish253751	Cytophagia	1.9.3.1
257478_1_412_minus_danish257478								257478_1_412_minus_danish257478	Betaproteobacteria	1.9.3.1
125250_163_316_plus_danish125250								125250_163_316_plus_danish125250	Betaproteobacteria	1.13.12.16
212883_1_514_plus_danish212883								212883_1_514_plus_danish212883	Gammaproteobacteria	1.6.5.3
90873_1_406_plus_danish90873								90873_1_406_plus_danish90873	Gammaproteobacteria	1.6.5.3
174062_1_322_plus_danish174062								174062_1_322_plus_danish174062	Betaproteobacteria	1.7.1.4
144107_308_1789_minus_danish144107								144107_308_1789_minus_danish144107	Sphingobacteriia	1.6.5.3
216324_1_573_minus_danish216324								216324_1_573_minus_danish216324	Proteobacteria (class)	1.6.5.3
33271_1_685_plus_danish33271								33271_1_685_plus_danish33271	Betaproteobacteria	1.4.1.14;1.4.1.13
141966_3134_5011_minus_danish141966								141966_3134_5011_minus_danish141966	Cytophagia	1.9.3.1
164039_88_496_plus_danish164039								164039_88_496_plus_danish164039	Sphingobacteriia	3.5.1.1
268213_1_305_plus_danish268213								268213_1_305_plus_danish268213	Alphaproteobacteria	1.6.5.3
192485_1_558_plus_danish192485								192485_1_558_plus_danish192485	Betaproteobacteria	1.6.5.3
155821_784_1802_plus_danish155821								155821_784_1802_plus_danish155821	Sphingobacteriia	1.6.5.3
160227_239_1112_plus_danish160227								160227_239_1112_plus_danish160227	Betaproteobacteria	1.9.3.1
86600_1_323_plus_danish86600								86600_1_323_plus_danish86600	Gammaproteobacteria	1.2.1.2
169630_422_1839_plus_danish169630								169630_422_1839_plus_danish169630	Betaproteobacteria	1.6.5.3
6145_1_465_minus_danish6145								6145_1_465_minus_danish6145	Betaproteobacteria	4.2.1.1
152791_1_435_plus_danish152791								152791_1_435_plus_danish152791	Alphaproteobacteria	1.9.3.1
250259_1_705_plus_danish250259								250259_1_705_plus_danish250259	Fusobacteriia	4.2.1.1
168690_200_662_minus_danish168690								168690_200_662_minus_danish168690	Flavobacteriia	1.6.5.3
182068_1_981_minus_danish182068								182068_1_981_minus_danish182068	Actinobacteria	1.9.3.1
163277_1_335_minus_danish163277								163277_1_335_minus_danish163277	Gammaproteobacteria	1.6.5.3
26690_147_560_plus_danish26690								26690_147_560_plus_danish26690	Deltaproteobacteria	1.6.5.3
188301_554_1393_minus_danish188301								188301_554_1393_minus_danish188301	Betaproteobacteria	1.6.5.3
102466_1_358_minus_danish102466								102466_1_358_minus_danish102466	Gammaproteobacteria	1.9.3.1
145695_1164_2359_plus_danish145695								145695_1164_2359_plus_danish145695	Anaerolineae	6.3.1.2
104593_1_319_minus_danish104593								104593_1_319_minus_danish104593	Planctomycetia	3.5.1.1
157442_1_537_plus_danish157442								157442_1_537_plus_danish157442	Actinobacteria	4.2.1.1
145941_2964_3507_minus_danish145941								145941_2964_3507_minus_danish145941	Sphingobacteriia	4.2.1.1
176212_1_534_plus_danish176212								176212_1_534_plus_danish176212	Sphingobacteriia	1.9.3.1
82723_1_529_minus_danish82723								82723_1_529_minus_danish82723	Betaproteobacteria	4.2.1.1
45885_1_470_minus_danish45885								45885_1_470_minus_danish45885	Alphaproteobacteria	1.6.5.3
71417_1_499_plus_danish71417								71417_1_499_plus_danish71417	Actinobacteria	1.6.5.3
157929_1_463_minus_danish157929								157929_1_463_minus_danish157929	Flavobacteriia	1.9.3.1
183373_1_562_minus_danish183373								183373_1_562_minus_danish183373	Flavobacteriia	1.6.5.3
66993_1_798_minus_danish66993								66993_1_798_minus_danish66993	Thaumarchaeota (class)	4.2.1.1
59156_1_326_plus_danish59156								59156_1_326_plus_danish59156	Gammaproteobacteria	1.6.5.3
149785_1_1029_plus_danish149785								149785_1_1029_plus_danish149785	Methanomicrobia	1.6.5.3
193728_1_491_minus_danish193728								193728_1_491_minus_danish193728	Sphingobacteriia	1.6.5.3
246460_1_991_plus_danish246460								246460_1_991_plus_danish246460	Thermotogae	1.6.99.3
145874_1002_2932_minus_danish145874								145874_1002_2932_minus_danish145874	Sphingobacteriia	1.9.3.1
162203_1_488_minus_danish162203								162203_1_488_minus_danish162203	Anaerolineae	1.6.5.3
154518_1_1121_plus_danish154518								154518_1_1121_plus_danish154518	Betaproteobacteria	1.10.2.2
246848_1_407_plus_danish246848								246848_1_407_plus_danish246848	Sphingobacteriia	1.9.3.1
164112_1_540_minus_danish164112								164112_1_540_minus_danish164112	Anaerolineae	1.6.5.3
246527_1_1467_plus_danish246527								246527_1_1467_plus_danish246527	Flavobacteriia	1.6.99.5
18378_1_981_minus_danish18378								18378_1_981_minus_danish18378	Sphingobacteriia	1.4.1.3
147711_322_676_minus_danish147711								147711_322_676_minus_danish147711	Sphingobacteriia	1.9.3.1
154012_1_1034_minus_danish154012								154012_1_1034_minus_danish154012	Sphingobacteriia	1.6.5.3
158533_1_1294_minus_danish158533								158533_1_1294_minus_danish158533	Acidobacteriia	1.7.2.4
144839_1_1245_minus_danish144839								144839_1_1245_minus_danish144839	Sphingobacteriia	1.9.3.1
7478_309_875_plus_danish7478								7478_309_875_plus_danish7478	Cytophagia	4.2.1.1
59615_1_322_plus_danish59615								59615_1_322_plus_danish59615	Sphingobacteriia	1.6.5.3
170588_1_677_plus_danish170588								170588_1_677_plus_danish170588	Alphaproteobacteria	1.6.5.3
157878_1_430_minus_danish157878								157878_1_430_minus_danish157878	Betaproteobacteria	4.2.1.1
63885_1_478_plus_danish63885								63885_1_478_plus_danish63885	Betaproteobacteria	1.9.3.1
14823_1_386_plus_danish14823								14823_1_386_plus_danish14823	Betaproteobacteria	1.6.5.3
42964_37_460_plus_danish42964								42964_37_460_plus_danish42964	Sphingobacteriia	1.6.5.3
240072_1_374_minus_danish240072								240072_1_374_minus_danish240072	Cytophagia	1.6.5.3
84819_1_622_plus_danish84819								84819_1_622_plus_danish84819	Sphingobacteriia	1.6.5.3
144521_1_852_minus_danish144521								144521_1_852_minus_danish144521	Deltaproteobacteria	1.6.5.3
31559_292_680_plus_danish31559								31559_292_680_plus_danish31559	Gammaproteobacteria	1.6.5.3
142269_1_945_minus_danish142269								142269_1_945_minus_danish142269	Sphingobacteriia	1.6.5.3
187145_1_419_minus_danish187145								187145_1_419_minus_danish187145	Betaproteobacteria	1.6.5.3
261414_1_327_minus_danish261414								261414_1_327_minus_danish261414	Betaproteobacteria	1.6.5.3
147956_1_545_plus_danish147956								147956_1_545_plus_danish147956	Gammaproteobacteria	1.6.5.3
162978_1_532_plus_danish162978								162978_1_532_plus_danish162978	Sphingobacteriia	1.9.3.1
145288_1_2042_plus_danish145288								145288_1_2042_plus_danish145288	Sphingobacteriia	1.9.3.1
143718_1_904_plus_danish143718								143718_1_904_plus_danish143718	Sphingobacteriia	1.2.1.2
155191_1_1139_minus_danish155191								155191_1_1139_minus_danish155191	Sphingobacteriia	1.6.5.3
6234_1_338_minus_danish6234								6234_1_338_minus_danish6234	Betaproteobacteria	1.7.99.4
164187_1_1607_minus_danish164187								164187_1_1607_minus_danish164187	Cytophagia	1.6.5.3
225890_1_347_plus_danish225890								225890_1_347_plus_danish225890	Alphaproteobacteria	1.6.5.3
143439_1_1076_minus_danish143439								143439_1_1076_minus_danish143439	Anaerolineae	1.6.5.3
64468_1_708_plus_danish64468								64468_1_708_plus_danish64468	Flavobacteriia	1.9.3.1
156533_1_920_minus_danish156533								156533_1_920_minus_danish156533	Betaproteobacteria	1.6.5.3
80859_1_535_plus_danish80859								80859_1_535_plus_danish80859	Bacteroidia	1.6.5.3
156700_1_865_minus_danish156700								156700_1_865_minus_danish156700	Actinobacteria	1.6.5.3
93054_1_315_minus_danish93054								93054_1_315_minus_danish93054	Gammaproteobacteria	1.9.3.1
162396_1_579_plus_danish162396								162396_1_579_plus_danish162396	Betaproteobacteria	1.10.2.2
65226_1_744_minus_danish65226								65226_1_744_minus_danish65226	Betaproteobacteria	1.7.99.4
255651_1_377_plus_danish255651								255651_1_377_plus_danish255651	Gammaproteobacteria	1.6.5.3
152812_1_622_plus_danish152812								152812_1_622_plus_danish152812	Betaproteobacteria	1.6.5.3
137516_1_414_plus_danish137516								137516_1_414_plus_danish137516	Flavobacteriia	4.2.1.1
182031_1_500_plus_danish182031								182031_1_500_plus_danish182031	Gammaproteobacteria	1.6.5.3
170495_1_436_plus_danish170495								170495_1_436_plus_danish170495	Betaproteobacteria	1.9.3.1
195369_1_303_minus_danish195369								195369_1_303_minus_danish195369	Betaproteobacteria	1.6.5.3
38032_1_368_plus_danish38032								38032_1_368_plus_danish38032	Sphingobacteriia	1.7.1.4
137392_1_365_minus_danish137392								137392_1_365_minus_danish137392	Alphaproteobacteria	1.9.3.1
149963_83_919_plus_danish149963								149963_83_919_plus_danish149963	Sphingobacteriia	1.9.3.1
86302_1_337_plus_danish86302								86302_1_337_plus_danish86302	Methanomicrobia	1.6.5.3
243268_123_433_plus_danish243268								243268_123_433_plus_danish243268	Actinobacteria	1.6.5.3
168031_1_419_plus_danish168031								168031_1_419_plus_danish168031	Flavobacteriia	1.9.3.1
173309_1_344_plus_danish173309								173309_1_344_plus_danish173309	Sphingobacteriia	1.6.5.3
156500_70_952_plus_danish156500								156500_70_952_plus_danish156500	Caldilineae	1.7.2.2
144717_107_1506_plus_danish144717								144717_107_1506_plus_danish144717	Chloroflexi	6.3.5.4
235134_1_421_plus_danish235134								235134_1_421_plus_danish235134	Anaerolineae	1.6.5.3
243450_1_541_plus_danish243450								243450_1_541_plus_danish243450	Sphingobacteriia	1.6.5.3
173179_1_430_minus_danish173179								173179_1_430_minus_danish173179	Betaproteobacteria	1.6.5.3
28598_1_864_plus_danish28598								28598_1_864_plus_danish28598	Flavobacteriia	3.5.1.1
155172_1_288_minus_danish155172								155172_1_288_minus_danish155172	Betaproteobacteria	1.6.5.3
104820_1_371_plus_danish104820								104820_1_371_plus_danish104820	Sphingobacteriia	1.9.3.1
114841_1_456_minus_danish114841								114841_1_456_minus_danish114841	Alphaproteobacteria	4.2.1.1
261229_1_559_minus_danish261229								261229_1_559_minus_danish261229	Flavobacteriia	4.2.1.1
36878_1_317_minus_danish36878								36878_1_317_minus_danish36878	Flavobacteriia	1.6.5.3
245458_38_1072_plus_danish245458								245458_38_1072_plus_danish245458	Cytophagia	6.3.1.2
228652_1_314_minus_danish228652								228652_1_314_minus_danish228652	Actinobacteria	1.6.5.3
17715_83_483_plus_danish17715								17715_83_483_plus_danish17715	Sphingobacteriia	1.6.5.3
209589_1_334_minus_danish209589								209589_1_334_minus_danish209589	Acidobacteriia	1.6.5.3
226220_1_422_plus_danish226220								226220_1_422_plus_danish226220	Anaerolineae	1.9.3.1
196656_1_412_plus_danish196656								196656_1_412_plus_danish196656	Betaproteobacteria	1.6.5.3
156619_1_1239_minus_danish156619								156619_1_1239_minus_danish156619	Betaproteobacteria	1.6.5.3
155449_1_1331_minus_danish155449								155449_1_1331_minus_danish155449	Betaproteobacteria	1.9.3.1
154181_457_1707_minus_danish154181								154181_457_1707_minus_danish154181	Anaerolineae	1.6.5.3
174671_489_1147_minus_danish174671								174671_489_1147_minus_danish174671	Cytophagia	1.6.5.3
15075_1_302_minus_danish15075								15075_1_302_minus_danish15075	Flavobacteriia	1.6.99.3
155206_1_803_plus_danish155206								155206_1_803_plus_danish155206	Anaerolineae	1.6.5.3
254279_1_370_plus_danish254279								254279_1_370_plus_danish254279	Gammaproteobacteria	1.2.1.2
152100_1_1055_plus_danish152100								152100_1_1055_plus_danish152100	Betaproteobacteria	1.4.1.14;1.4.1.13
188042_1_351_minus_danish188042								188042_1_351_minus_danish188042	Deltaproteobacteria	1.6.5.3
221999_1_354_minus_danish221999								221999_1_354_minus_danish221999	Alphaproteobacteria	1.7.1.4
264309_1_338_plus_danish264309								264309_1_338_plus_danish264309	Betaproteobacteria	1.6.5.3
196476_1_312_plus_danish196476								196476_1_312_plus_danish196476	Sphingobacteriia	1.6.5.3
217852_1_844_plus_danish217852								217852_1_844_plus_danish217852	Sphingobacteriia	1.9.3.1
23952_1_490_plus_danish23952								23952_1_490_plus_danish23952	Gammaproteobacteria	1.6.5.3
190296_1_689_plus_danish190296								190296_1_689_plus_danish190296	Deferribacteres	2.1.2.10
150535_1_1526_minus_danish150535								150535_1_1526_minus_danish150535	Bacteroidetes (class)	1.7.2.4
133452_1_312_minus_danish133452								133452_1_312_minus_danish133452	Betaproteobacteria	1.9.3.1
44665_1_735_minus_danish44665								44665_1_735_minus_danish44665	Sphingobacteriia	1.9.3.1
150118_354_1523_minus_danish150118								150118_354_1523_minus_danish150118	Fusobacteriia	1.6.5.3
166643_1_620_plus_danish166643								166643_1_620_plus_danish166643	Cyanobacteria (class)	1.9.3.1
148729_1_1044_minus_danish148729								148729_1_1044_minus_danish148729	Clostridia	6.3.1.2
94789_1_375_plus_danish94789								94789_1_375_plus_danish94789	Fibrobacteria	1.6.5.3
151194_118_881_plus_danish151194								151194_118_881_plus_danish151194	Deltaproteobacteria	1.6.5.3
160928_1_715_plus_danish160928								160928_1_715_plus_danish160928	Sphingobacteriia	3.5.1.2
199796_1_617_minus_danish199796								199796_1_617_minus_danish199796	Gammaproteobacteria	1.6.5.3
171531_1_745_minus_danish171531								171531_1_745_minus_danish171531	Sphingobacteriia	4.2.1.1
143710_1_2997_plus_danish143710								143710_1_2997_plus_danish143710	Betaproteobacteria	1.9.3.1
142741_1_1915_minus_danish142741								142741_1_1915_minus_danish142741	Betaproteobacteria	1.6.5.3
101359_28_376_minus_danish101359								101359_28_376_minus_danish101359	Actinobacteria	1.6.5.3
261309_1_565_minus_danish261309								261309_1_565_minus_danish261309	Betaproteobacteria	1.6.5.3
237922_1_356_plus_danish237922								237922_1_356_plus_danish237922	Cytophagia	1.6.5.3
190707_158_523_minus_danish190707								190707_158_523_minus_danish190707	Actinobacteria	1.6.5.3
143004_1_2076_minus_danish143004								143004_1_2076_minus_danish143004	Cytophagia	1.9.3.1
71839_1_652_minus_danish71839								71839_1_652_minus_danish71839	Alphaproteobacteria	1.2.1.2
225021_1_388_plus_danish225021								225021_1_388_plus_danish225021	Gemmatimonadetes	1.9.3.1
27268_78_923_plus_danish27268								27268_78_923_plus_danish27268	Flavobacteriia	4.3.1.1
25347_1_365_plus_danish25347								25347_1_365_plus_danish25347	Betaproteobacteria	4.2.1.1
144787_1_1052_minus_danish144787								144787_1_1052_minus_danish144787	Bacteroidia	1.9.3.1
265435_1_405_minus_danish265435								265435_1_405_minus_danish265435	Betaproteobacteria	1.6.5.3
48792_1_452_plus_danish48792								48792_1_452_plus_danish48792	Sphingobacteriia	1.9.3.1
219725_1_641_plus_danish219725								219725_1_641_plus_danish219725	Actinobacteria	1.9.3.1
161315_1_1186_minus_danish161315								161315_1_1186_minus_danish161315	Planctomycetia	1.6.5.3
161947_1_1743_minus_danish161947								161947_1_1743_minus_danish161947	Anaerolineae	1.6.5.3
36025_1_925_plus_danish36025								36025_1_925_plus_danish36025	Flavobacteriia	1.6.5.3
215102_1_342_plus_danish215102								215102_1_342_plus_danish215102	Actinobacteria	4.2.1.1
221218_88_494_minus_danish221218								221218_88_494_minus_danish221218	Sphingobacteriia	1.9.3.1
145991_1_1255_minus_danish145991								145991_1_1255_minus_danish145991	Sphingobacteriia	6.3.5.4
170498_1_339_minus_danish170498								170498_1_339_minus_danish170498	Caldilineae	1.6.5.3
63709_1_311_plus_danish63709								63709_1_311_plus_danish63709	Deltaproteobacteria	1.6.5.3
54200_104_508_plus_danish54200								54200_104_508_plus_danish54200	Betaproteobacteria	1.7.99.4
158754_78_659_minus_danish158754								158754_78_659_minus_danish158754	Sphingobacteriia	1.9.3.1
203344_1_379_plus_danish203344								203344_1_379_plus_danish203344	Sphingobacteriia	1.9.3.1
144355_1_1407_plus_danish144355								144355_1_1407_plus_danish144355	Betaproteobacteria	4.2.1.1
155871_275_574_minus_danish155871								155871_275_574_minus_danish155871	Acidobacteriia	1.9.3.1
149523_723_1606_plus_danish149523								149523_723_1606_plus_danish149523	Betaproteobacteria	1.7.2.1
117812_1_330_plus_danish117812								117812_1_330_plus_danish117812	Gammaproteobacteria	1.6.5.3
142519_5195_7714_plus_danish142519								142519_5195_7714_plus_danish142519	Sphingobacteriia	1.6.5.3
40625_1_520_minus_danish40625								40625_1_520_minus_danish40625	Deltaproteobacteria	1.2.1.2
142364_2005_2672_plus_danish142364								142364_2005_2672_plus_danish142364	Betaproteobacteria	1.6.5.3
26168_415_924_minus_danish26168								26168_415_924_minus_danish26168	Sphingobacteriia	1.6.5.3
158280_1_568_minus_danish158280								158280_1_568_minus_danish158280	Betaproteobacteria	4.2.1.1
156466_252_1470_minus_danish156466								156466_252_1470_minus_danish156466	Deltaproteobacteria	1.6.5.3
100766_1_342_plus_danish100766								100766_1_342_plus_danish100766	Gammaproteobacteria	1.10.2.2
232132_1_437_plus_danish232132								232132_1_437_plus_danish232132	Betaproteobacteria	1.7.99.4
65605_1_572_plus_danish65605								65605_1_572_plus_danish65605	Sphingobacteriia	1.2.1.2
199128_1_511_plus_danish199128								199128_1_511_plus_danish199128	Alphaproteobacteria	1.6.5.3
213509_484_1096_minus_danish213509								213509_484_1096_minus_danish213509	Acidobacteriia	1.9.3.1
134478_1_359_plus_danish134478								134478_1_359_plus_danish134478	Deltaproteobacteria	1.6.99.3
69386_1_544_minus_danish69386								69386_1_544_minus_danish69386	Gammaproteobacteria	1.2.1.2
26187_1_880_minus_danish26187								26187_1_880_minus_danish26187	Bacilli	1.6.5.3
242383_1_418_plus_danish242383								242383_1_418_plus_danish242383	Deltaproteobacteria	1.6.5.3
146271_1075_2089_plus_danish146271								146271_1075_2089_plus_danish146271	Nitrospira	1.9.3.1
101409_1_468_plus_danish101409								101409_1_468_plus_danish101409	Deinococci	1.7.99.4
74654_1_540_plus_danish74654								74654_1_540_plus_danish74654	Cytophagia	1.9.3.1
189150_1_377_plus_danish189150								189150_1_377_plus_danish189150	Gammaproteobacteria	1.9.3.1
106439_1_476_minus_danish106439								106439_1_476_minus_danish106439	Sphingobacteriia	1.9.3.1
28809_315_1397_plus_danish28809								28809_315_1397_plus_danish28809	Betaproteobacteria	2.1.2.10
56072_120_788_minus_danish56072								56072_120_788_minus_danish56072	Sphingobacteriia	4.2.1.1
184154_1_495_minus_danish184154								184154_1_495_minus_danish184154	Bacteroidia	1.6.5.3
144647_1_1916_plus_danish144647								144647_1_1916_plus_danish144647	Cytophagia	1.7.2.4
188085_1_739_minus_danish188085								188085_1_739_minus_danish188085	Betaproteobacteria	1.6.5.3
150146_1_1174_minus_danish150146								150146_1_1174_minus_danish150146	Betaproteobacteria	1.6.5.3
183239_1_803_minus_danish183239								183239_1_803_minus_danish183239	Sphingobacteriia	1.6.5.3
60452_96_727_plus_danish60452								60452_96_727_plus_danish60452	Gammaproteobacteria	1.9.3.1
255747_1_409_minus_danish255747								255747_1_409_minus_danish255747	Gammaproteobacteria	1.9.3.1
200235_1_685_plus_danish200235								200235_1_685_plus_danish200235	Cytophagia	1.6.99.3
152185_1_1002_minus_danish152185								152185_1_1002_minus_danish152185	Betaproteobacteria	1.6.99.3
249439_1_676_minus_danish249439								249439_1_676_minus_danish249439	Betaproteobacteria	1.2.1.2
247557_1_983_minus_danish247557								247557_1_983_minus_danish247557	Sphingobacteriia	1.6.5.3
258951_1_526_minus_danish258951								258951_1_526_minus_danish258951	Betaproteobacteria	1.6.5.3;1.6.99.3
94403_1_456_plus_danish94403								94403_1_456_plus_danish94403	Betaproteobacteria	1.6.5.3
150118_1566_2036_minus_danish150118								150118_1566_2036_minus_danish150118	Fusobacteriia	1.6.5.3
153123_1_649_minus_danish153123								153123_1_649_minus_danish153123	Sphingobacteriia	1.6.5.3
202457_1_606_minus_danish202457								202457_1_606_minus_danish202457	Sphingobacteriia	1.9.3.1
115330_1_358_plus_danish115330								115330_1_358_plus_danish115330	Gammaproteobacteria	1.6.5.3
160581_1_489_plus_danish160581								160581_1_489_plus_danish160581	Sphingobacteriia	1.6.5.3
40683_1_423_plus_danish40683								40683_1_423_plus_danish40683	Betaproteobacteria	1.6.5.3
171941_1_398_plus_danish171941								171941_1_398_plus_danish171941	Betaproteobacteria	4.2.1.1
160571_3101_4354_plus_danish160571								160571_3101_4354_plus_danish160571	Betaproteobacteria	1.6.5.3
125730_1_363_plus_danish125730								125730_1_363_plus_danish125730	Alphaproteobacteria	1.6.99.3
182618_1_711_minus_danish182618								182618_1_711_minus_danish182618	Clostridia	1.6.5.3
195372_1_580_plus_danish195372								195372_1_580_plus_danish195372	Sphingobacteriia	1.9.3.1
199923_1_865_plus_danish199923								199923_1_865_plus_danish199923	Chlorobia	1.6.5.3
145466_1_1453_plus_danish145466								145466_1_1453_plus_danish145466	Betaproteobacteria	1.10.2.2
16559_1_1879_plus_danish16559								16559_1_1879_plus_danish16559	Cyanobacteria (class)	6.3.5.4
112714_1_367_plus_danish112714								112714_1_367_plus_danish112714	Cytophagia	1.9.3.1
38028_107_318_plus_danish38028								38028_107_318_plus_danish38028	Clostridia	1.9.3.1
115089_1_461_minus_danish115089								115089_1_461_minus_danish115089	Flavobacteriia	1.7.1.4
147433_1_1213_plus_danish147433								147433_1_1213_plus_danish147433	Bacteroidia	1.6.5.3
102540_1_329_plus_danish102540								102540_1_329_plus_danish102540	Betaproteobacteria	1.10.2.2
154791_1_1398_minus_danish154791								154791_1_1398_minus_danish154791	Betaproteobacteria	1.6.5.3
179974_1_655_minus_danish179974								179974_1_655_minus_danish179974	Acidobacteria (class)	6.3.1.1
224642_1_400_plus_danish224642								224642_1_400_plus_danish224642	Anaerolineae	1.6.5.3
8201_1_510_plus_danish8201								8201_1_510_plus_danish8201	Acidobacteria (class)	1.6.5.3
142926_2671_3195_minus_danish142926								142926_2671_3195_minus_danish142926	Betaproteobacteria	1.10.2.2
161328_189_906_minus_danish161328								161328_189_906_minus_danish161328	Sphingobacteriia	1.9.3.1
253549_1_428_minus_danish253549								253549_1_428_minus_danish253549	Gammaproteobacteria	1.6.5.3
125708_1_377_minus_danish125708								125708_1_377_minus_danish125708	Betaproteobacteria	1.6.5.3
76110_1_344_minus_danish76110								76110_1_344_minus_danish76110	Alphaproteobacteria	1.6.5.3
180322_1_1477_minus_danish180322								180322_1_1477_minus_danish180322	Bacteroidia	1.6.5.3
231400_1_284_minus_danish231400								231400_1_284_minus_danish231400	Betaproteobacteria	1.6.5.3
197233_1_311_plus_danish197233								197233_1_311_plus_danish197233	Opitutae	1.6.5.3
95724_1_418_plus_danish95724								95724_1_418_plus_danish95724	Cytophagia	1.9.3.1
169581_1_382_minus_danish169581								169581_1_382_minus_danish169581	Flavobacteriia	1.6.5.3
170353_89_522_minus_danish170353								170353_89_522_minus_danish170353	Fusobacteriia	1.6.5.3
136949_1_310_plus_danish136949								136949_1_310_plus_danish136949	Methanomicrobia	4.2.1.1
159121_1_298_minus_danish159121								159121_1_298_minus_danish159121	Thermotogae	1.6.5.3
107664_1_505_minus_danish107664								107664_1_505_minus_danish107664	Sphingobacteriia	1.9.3.1
88506_1_482_plus_danish88506								88506_1_482_plus_danish88506	Actinobacteria	1.9.3.1
142636_1_977_minus_danish142636								142636_1_977_minus_danish142636	Anaerolineae	1.4.1.14;1.4.1.13
150330_1_823_minus_danish150330								150330_1_823_minus_danish150330	Sphingobacteriia	1.6.5.3
141646_3305_4714_minus_danish141646								141646_3305_4714_minus_danish141646	Sphingobacteriia	1.4.1.3
175049_1_353_minus_danish175049								175049_1_353_minus_danish175049	Thermomicrobia	1.6.5.3
176230_6_311_minus_danish176230								176230_6_311_minus_danish176230	Actinobacteria	4.2.1.1
142633_1_2071_minus_danish142633								142633_1_2071_minus_danish142633	Sphingobacteriia	1.6.5.3
33377_1_376_minus_danish33377								33377_1_376_minus_danish33377	Bacteria (class)	1.7.1.4
146183_1_2259_minus_danish146183								146183_1_2259_minus_danish146183	Anaerolineae	1.2.1.2
148267_1_1282_minus_danish148267								148267_1_1282_minus_danish148267	Sphingobacteriia	1.6.5.3
23394_1_720_plus_danish23394								23394_1_720_plus_danish23394	Sphingobacteriia	1.4.1.3
74881_1_511_plus_danish74881								74881_1_511_plus_danish74881	Cytophagia	3.5.1.1
150154_1_209_plus_danish150154								150154_1_209_plus_danish150154	Betaproteobacteria	1.7.1.4
181252_1_569_minus_danish181252								181252_1_569_minus_danish181252	Halobacteria	1.6.5.3;1.6.99.3
158658_1_485_plus_danish158658								158658_1_485_plus_danish158658	Betaproteobacteria	1.10.2.2
51142_65_366_plus_danish51142								51142_65_366_plus_danish51142	Aquificae	1.9.3.1
7086_1_345_minus_danish7086								7086_1_345_minus_danish7086	Betaproteobacteria	1.9.3.1
189910_1_561_plus_danish189910								189910_1_561_plus_danish189910	Betaproteobacteria	1.6.5.3
122213_1_303_minus_danish122213								122213_1_303_minus_danish122213	Alphaproteobacteria	1.6.5.3
145632_2333_4003_minus_danish145632								145632_2333_4003_minus_danish145632	Clostridia	1.6.5.3
203583_1_435_plus_danish203583								203583_1_435_plus_danish203583	Anaerolineae	1.6.5.3
147274_1_362_minus_danish147274								147274_1_362_minus_danish147274	Caldilineae	1.6.5.3
109493_1_398_minus_danish109493								109493_1_398_minus_danish109493	Sphingobacteriia	1.9.3.1
160360_1_1078_minus_danish160360								160360_1_1078_minus_danish160360	Chlorobia	1.4.1.3
199632_1_775_minus_danish199632								199632_1_775_minus_danish199632	Solibacteres	1.4.1.14;1.4.1.13
32091_1_434_plus_danish32091								32091_1_434_plus_danish32091	Gammaproteobacteria	4.2.1.1
188301_1_485_minus_danish188301								188301_1_485_minus_danish188301	Betaproteobacteria	1.6.5.3
62287_1_596_minus_danish62287								62287_1_596_minus_danish62287	Betaproteobacteria	4.2.1.1
140454_1_321_plus_danish140454								140454_1_321_plus_danish140454	Fibrobacteria	1.6.5.3
121357_1_415_minus_danish121357								121357_1_415_minus_danish121357	Actinobacteria	4.2.1.1
182774_1_609_minus_danish182774								182774_1_609_minus_danish182774	Deltaproteobacteria	1.9.3.1
150964_291_1850_minus_danish150964								150964_291_1850_minus_danish150964	Sphingobacteriia	1.6.5.3
246145_1_804_minus_danish246145								246145_1_804_minus_danish246145	Alphaproteobacteria	1.6.5.3
62545_1_550_plus_danish62545								62545_1_550_plus_danish62545	Fibrobacteria	1.6.5.3
142342_1368_3942_plus_danish142342								142342_1368_3942_plus_danish142342	Alphaproteobacteria	1.2.1.2
128603_1_568_minus_danish128603								128603_1_568_minus_danish128603	Deltaproteobacteria	1.6.5.3;1.6.99.3

## Sheet: MGE_PPM
DK	AU	USA
163957_1_509_minus_danish163957	2000548170_sludgeOz_Contig5328	2000208920_sludgeUSA_Contig16369
48807_1_637_plus_danish48807	2000475740_sludgeOz_Contig11630	2000268330_sludgeUSA_Contig5555
87205_1_388_plus_danish87205	2000451010_sludgeOz_Contig11552	2000187260_sludgeUSA_Contig16332
53038_1_474_plus_danish53038	2000561080_sludgeOz_Contig6016	2000020070_sludgeUSA_Contig11067
183670_1_505_plus_danish183670	2000361480_sludgeOz_Contig10430	2000005390_sludgeUSA_Contig10308
155230_1_751_plus_danish155230	2000356980_sludgeOz_Contig10309	2000216670_sludgeUSA_Contig2037
161014_1_798_minus_danish161014	2000357870_sludgeOz_Contig10334	2000028680_sludgeUSA_Contig11472
34452_1_484_minus_danish34452	2000635940_sludgeOz_Contig9427	2000040750_sludgeUSA_Contig12060
27922_1_539_minus_danish27922	2000542540_sludgeOz_Contig5023	2000311340_sludgeUSA_Contig8002
[truncated: 252 more rows]

## Sheet: MGE_PM
DK	AU	USA
[truncated: 388 more rows]
