# Supplementary material for: Transfer of energy pathway genes in microbial enhanced biological phosphorus removal communities
Source: BMC Genomics. 2015 Jul 16;16(1):526. doi: 10.1186/s12864-015-1752-5 (PMC4502571; doi:10.1186/s12864-015-1752-5)
Supplement: Additional file 18: — List of taxonomic classes and their abbreviations. [file 12864_2015_1752_MOESM18_ESM.xlsx]

## Sheet: Taxon abbreviations
Class	Abbreviation
Acidobacteria (class)	Aci_C
Acidobacteriia	Aci
Actinobacteria	Act
Alphaproteobacteria	Al
Anaerolineae	An
Aquificae	Aq
Archaeoglobi	Ar
Bacilli	Bai
Bacteria (class)	Baa_C
Bacteroidetes (class)	Bac_C
Bacteroidia	Bac
Betaproteobacteria	Be
Caldilineae	Ca
Chlamydiia	Chl
Chlorobia	Chb
Chloroflexi	Chf
Clostridia	Cl
Cyanobacteria (class)	Cya_C
Cytophagia	Cyt
Deferribacteres	Def
Dehalococcoidetes	Deh
Deinococci	Dei
Deltaproteobacteria	Del
Dictyoglomia	Di
Elusimicrobia (class)	El_C
Elusimicrobia	El
Epsilonproteobacteria	Ep
Fibrobacteria	Fi
Flavobacteriia	Fl
Fusobacteriia	Fu
Gammaproteobacteria	Ga
Gemmatimonadetes	Ge
Gloeobacteria	Gl
Halobacteria	Ha
Methanobacteria	Meb
Methanococci	Mec
Methanomicrobia	Mem
Mollicutes	Mo
Negativicutes	Ne
Nitrospira	Ni
Opitutae	Op
Planctomycetia	Pl
Proteobacteria (class)	Pr_C
Solibacteres	So
Sphingobacteriia	Sph
Spirochaetia	Spi
Synergistia	Sy
Thaumarchaeota (class)	Tha_C
Thermococci	Thc
Thermomicrobia	Thm
Thermotogae	Tht
Unclassified	U
Verrucomicrobia (class)	Ve_C
Verrucomicrobiae	Ve
